# Supplementary material for: Oxidative Stress Impact on the Transcriptome of Differentiating Neuroblastoma Cells: Implication for Psychiatric Disorders
Source: Int J Mol Sci. 2020 Dec 2;21(23):9182. doi: 10.3390/ijms21239182 (PMC7731408; doi:10.3390/ijms21239182)
Supplement: Supplementary file 1 [file ijms-21-09182-s001.zip]

Archive with 2 entries (2 files):
- ijms-973390.docx
- Supplementary Tables.xlsx
