# Supplementary material for: Oxidative Stress Impact on the Transcriptome of Differentiating Neuroblastoma Cells: Implication for Psychiatric Disorders
Source: Int J Mol Sci. 2020 Dec 2;21(23):9182. doi: 10.3390/ijms21239182 (PMC7731408; doi:10.3390/ijms21239182)
Supplement: Supplementary file 1 [file ijms-21-09182-s001.zip › Supplementary Tables.xlsx]

## Sheet: Table S1
Table S1: List of dysregulated genes in co-treatment experiment (FDR<0.05, |log2FC|>0.6)
Gene	Log2FC	LogCPM	PValue	FDR
Down-regulated genes
RP11-416K24.2	-3.26811	-1.97557	0.000274893	0.0265756
CTD-2552B11.2	-2.98184	-2.25318	0.000407149	0.0354393
SLIT1	-2.15993	-0.826804	0.000383523	0.0338649
MIR3687	-2.13405	1.67124	5.62083e-06	0.00111772
LRRC4C	-2.06977	-0.551773	1.51527e-05	0.00259192
INSM2	-2.00623	0.515569	8.96559e-07	0.000235795
FSTL4	-1.78964	2.37175	4.13188e-12	5.05308e-09
FUT9	-1.5488	5.13651	8.6347e-16	1.91996e-12
RUNX1T1	-1.54695	2.56954	1.93522e-08	8.6061e-06
TOX2	-1.54341	3.62577	2.08491e-06	0.000472174
PPAP2B	-1.53988	3.26328	1.29072e-11	1.3726e-08
CD38	-1.53815	-0.178008	0.000127539	0.0149257
SERTAD4-AS1	-1.53081	1.07026	2.35613e-05	0.00371797
IRX3	-1.50001	2.64537	1.03838e-09	6.51222e-07
FAM201A	-1.46828	0.50061	4.7635e-05	0.00640167
STARD13	-1.4196	2.67064	1.71206e-10	1.39584e-07
RAB27B	-1.39844	3.26628	5.69213e-10	3.97782e-07
ARHGAP20	-1.35546	2.34408	2.42422e-06	0.000534179
MPP4	-1.33266	2.15989	1.18853e-06	0.000293638
SEMA5A	-1.33231	6.29	3.39501e-12	4.37046e-09
PDGFD	-1.32705	3.58515	2.41114e-12	3.27634e-09
DCLK3	-1.31995	1.20168	0.000260463	0.0254826
TMEM229A	-1.29527	4.43191	1.95924e-14	2.99507e-11
BNC2	-1.25078	1.70012	0.00012573	0.0148561
RP3-462E2.5	-1.24176	0.488991	0.000553573	0.0448339
KCNJ11	-1.23426	1.48913	2.50044e-05	0.0038659
RPS16	-1.21137	7.85433	1.20787e-05	0.0021723
LINC00482	-1.19028	2.81208	5.85996e-07	0.000161043
FGF14	-1.18404	4.2141	6.24613e-10	4.12903e-07
RP11-1055B8.7	-1.17018	3.59478	0.000206371	0.0215552
PDGFRA	-1.1564	8.00429	1.34896e-11	1.37476e-08
MYLIP	-1.15158	2.70196	3.046e-08	1.26275e-05
ITGBL1	-1.14052	0.988785	0.000288569	0.0274635
SERTAD4	-1.1387	3.10695	8.19243e-09	4.17455e-06
IRX5	-1.13837	2.2258	4.60948e-06	0.000947423
MYO10	-1.13451	2.91218	9.15363e-07	0.000238179
SPRY1	-1.1133	5.68346	3.62491e-11	3.49598e-08
FRZB	-1.10159	1.88729	2.21298e-05	0.003561
AMOT	-1.07411	4.33155	2.16367e-05	0.00350471
SNX10	-1.06725	1.21256	0.000221556	0.0226687
LMO3	-1.06374	5.93665	3.14336e-13	4.52256e-10
TPD52	-1.06334	4.13698	1.01311e-06	0.000255461
MANEA-AS1	-1.06275	1.80347	1.93765e-05	0.00320223
MT-ND3	-1.0582	6.0456	0.000217216	0.0224173
TMIGD2	-1.05582	2.55008	2.73881e-05	0.00410973
SDC2	-1.05403	5.8998	6.14827e-10	4.12903e-07
NR2F1	-1.04516	4.18783	1.69046e-08	7.80132e-06
TMEM56	-1.04144	2.70891	5.36397e-06	0.0010829
SLC35F3	-1.03408	2.28928	5.35122e-06	0.0010829
CNTNAP3	-1.03015	1.81235	3.68276e-05	0.00517681
VWA5B2	-1.02968	3.96259	1.51537e-05	0.00259192
SLC35D3	-1.02868	3.24492	1.915e-05	0.00318632
COL17A1	-1.02554	3.58342	8.09461e-05	0.0101013
GLT8D2	-1.02221	2.25831	3.61535e-05	0.00511144
NEFM	-1.02137	6.59724	5.59376e-05	0.00731075
PRLHR	-1.02035	2.71991	3.44037e-06	0.000731722
ZNF521	-1.02019	4.52643	1.76693e-07	6.0024e-05
DACH1	-1.01808	4.59325	2.81796e-08	1.21926e-05
RASEF	-1.0061	2.49455	0.000171191	0.0184457
ATP11A	-1.00108	1.81617	9.99479e-05	0.0119835
HNRNPH3	-0.994231	5.37813	5.82572e-06	0.00114912
NRSN1	-0.993338	5.17751	7.93806e-10	5.10939e-07
RHOU	-0.987042	5.02182	6.90289e-08	2.67997e-05
RP11-923I11.7	-0.982078	1.81531	7.78287e-05	0.00984696
TNC	-0.981303	2.39199	4.64507e-05	0.00631187
ASCL1	-0.980432	3.23641	3.98746e-06	0.00083841
FTH1	-0.953862	5.87678	0.000516229	0.0424193
SERTM1	-0.949415	2.82202	4.7498e-05	0.00640167
GEM	-0.947864	5.25288	2.84139e-08	1.21926e-05
IL17RD	-0.932371	7.20677	1.30922e-06	0.000320223
CHRM3	-0.912423	4.10138	0.000562333	0.0452438
TFAP2B	-0.901965	7.29075	1.72343e-06	0.000401461
TNRC18	-0.889127	5.50691	0.000371384	0.0336433
PACSIN3	-0.884628	5.64562	2.73723e-07	8.26544e-05
SYNE3	-0.884479	2.22801	0.000196605	0.0207274
RGS13	-0.880112	5.5283	7.70333e-08	2.8987e-05
AK4	-0.870277	2.53905	0.00044733	0.0383414
ITGB8	-0.861746	1.84502	0.00063815	0.0498376
TNFRSF19	-0.849703	5.43067	6.97159e-09	3.70691e-06
TLE1	-0.838806	5.52756	1.18842e-07	4.2127e-05
TOX	-0.835147	2.83538	0.000185754	0.0197537
ZNF219	-0.831883	5.12948	1.11273e-05	0.0020222
ADAMTS1	-0.831408	6.40834	1.87796e-07	6.04383e-05
FZD7	-0.829981	6.11193	1.01211e-06	0.000255461
CCDC68	-0.826008	3.46186	5.2012e-05	0.00687654
EFNA2	-0.812424	3.8696	0.000300446	0.028373
PDZRN3	-0.808326	5.1351	1.38572e-06	0.000335577
OGFRL1	-0.806951	3.27292	3.16981e-05	0.00467019
HNRNPA2B1	-0.804862	8.26906	0.000138848	0.0157957
CHGA	-0.801558	9.3206	7.81025e-05	0.00984696
KCNK1	-0.801199	3.94128	3.1616e-06	0.00067833
NAT8L	-0.799018	4.23121	0.000448328	0.0383414
PRDM8	-0.798771	3.08654	8.22177e-05	0.0102079
ZNF608	-0.798295	5.08945	4.78558e-07	0.000133012
CACNA2D2	-0.79804	7.93997	2.53765e-05	0.00387928
IL20RA	-0.797789	4.00254	9.12118e-06	0.00169011
JMJD1C-AS1	-0.79493	2.29073	0.000374748	0.0337856
NDRG1	-0.794669	5.34445	7.45435e-07	0.000200358
NR2F1-AS1	-0.786455	3.49953	0.000421808	0.0365851
ADM	-0.781404	4.79501	5.1504e-05	0.00684639
PLCXD3	-0.77228	7.37199	2.14337e-07	6.80841e-05
HK2	-0.769016	4.81483	3.32146e-05	0.0048357
NANOS1	-0.7669	5.26212	8.35176e-07	0.000222039
SPRY2	-0.750996	3.91269	9.03942e-06	0.00169011
SAMD4A	-0.747233	4.41023	2.64912e-05	0.00402453
SOX11	-0.744818	6.80567	2.35158e-05	0.00371797
GCH1	-0.742417	7.06437	4.01055e-06	0.00083841
PDK1	-0.733018	3.86153	5.85132e-05	0.0075325
BEGAIN	-0.731359	5.10882	8.99342e-05	0.0109528
TPBG	-0.728195	3.50146	0.000394906	0.0344964
PPFIBP1	-0.701144	3.60317	0.000142873	0.0161783
MPPED2	-0.697872	7.54219	1.26443e-05	0.00224657
FAM181B	-0.697693	4.28359	2.48489e-05	0.0038659
CXCR4	-0.69578	5.73087	2.27854e-06	0.000511291
CDH11	-0.691148	7.31916	1.45928e-05	0.00253138
NIPAL1	-0.682972	4.09013	8.93827e-05	0.0109528
RAB13	-0.68078	5.10722	0.000381453	0.0338649
INHBA	-0.677983	4.67053	2.40378e-05	0.00376884
GALNT13	-0.676452	3.78214	0.00020774	0.0215552
TXNIP	-0.675837	7.77466	2.51309e-05	0.0038659
TGIF2	-0.674514	4.33985	0.000203212	0.021332
MEIS1	-0.672284	6.89899	6.09868e-06	0.00119334
PLCB1	-0.671733	3.33651	0.000459118	0.0388567
MMP28	-0.661649	3.64135	0.000351785	0.032347
SLC10A4	-0.648439	4.57666	4.52382e-05	0.00618146
CCDC124	-0.645757	5.03594	0.000437327	0.0377971
PI15	-0.643346	5.23042	0.000160596	0.0176145
LPPR4	-0.639434	6.38319	8.32004e-06	0.00158984
EFNB2	-0.639323	6.53185	0.000174008	0.018667
KBTBD11	-0.634366	3.95315	0.000385073	0.0338795
C7	-0.626887	11.0291	0.00016698	0.0180715
GAREM	-0.62136	5.56574	0.000298782	0.0283252
SCARNA17	-0.612576	4.95817	0.000465442	0.039256
ENPP2	-0.608958	7.11658	0.000163796	0.0178852
SCARNA9	-0.601942	5.37265	0.000272199	0.0264195
Up-regulated Genes
BOK	0.604983	4.80211	0.000222433	0.0226687
RAB31	0.624105	5.21868	2.8424e-05	0.00421347
NPTX2	0.624581	6.82771	5.61928e-05	0.00731075
ATP7A	0.627359	8.10199	9.38456e-05	0.0113632
TTLL12	0.646433	5.1197	6.20605e-05	0.00794732
C14orf144	0.653847	4.1503	0.000159192	0.0175391
AKAP12	0.657995	7.98451	1.03078e-05	0.00189563
LRRN3	0.678528	6.8569	8.86766e-05	0.0109528
CLMN	0.69296	4.62722	0.000376095	0.0337856
HES1	0.69872	3.99736	6.75317e-05	0.00860291
PCGF1	0.715796	5.72848	3.95501e-07	0.000113807
SNORD116-20	0.721913	3.80627	0.000154176	0.0171409
CTSV	0.723593	3.74904	0.00028472	0.027203
ID2	0.729841	7.64071	2.76065e-06	0.000597545
NEIL2	0.730197	5.39332	4.42896e-06	0.000918033
NQO1	0.73083	5.66655	1.32455e-05	0.00233072
SMAD7	0.738792	5.53929	2.00396e-06	0.000458084
LONRF2	0.740903	5.90746	1.14385e-06	0.000285485
PMP22	0.742029	4.20914	1.57908e-05	0.00268214
GREM2	0.74291	4.52996	3.89793e-05	0.00544797
CMAHP	0.743346	3.97929	0.000611456	0.0482439
MATN2	0.745846	2.94327	0.000256032	0.0252511
SGK1	0.758432	7.64708	2.78339e-07	8.3023e-05
ID1	0.761367	5.75931	1.41581e-07	4.87735e-05
ID3	0.764405	7.1725	1.18291e-07	4.2127e-05
RDH10	0.776167	3.82731	5.61049e-05	0.00731075
FAM167A	0.780817	7.75802	1.52952e-06	0.000363208
LFNG	0.797251	3.24372	5.8037e-05	0.00751072
ANXA2	0.80518	5.44212	1.68303e-06	0.00039582
SYNM	0.814377	4.7613	2.69622e-06	0.000588811
BVES-AS1	0.815007	2.14124	0.000640979	0.0498376
SLIT2	0.815245	4.06941	0.000492646	0.0409852
DOK4	0.815813	8.03794	1.87274e-07	6.04383e-05
B4GALNT3	0.821755	3.16774	0.000235088	0.023859
CTD-3088G3.8	0.835191	2.82218	0.00010283	0.0122688
PPP2R2B	0.837235	3.07613	2.04454e-05	0.00333382
C14orf180	0.846814	3.03135	4.25558e-05	0.00588063
SLC7A14	0.847304	7.15228	1.16246e-07	4.2127e-05
TTC39A	0.848244	2.78309	0.000195833	0.0207274
AC012307.2	0.851819	1.84179	0.000481822	0.0402215
PDE5A	0.86697	5.68576	5.19846e-08	2.08441e-05
CHRNA3	0.876336	7.35808	6.3326e-09	3.44198e-06
METAP1D	0.883697	2.52302	0.000604111	0.0479739
RAPGEF4	0.915554	7.17079	3.50578e-09	1.94881e-06
HGF	0.918515	2.50234	0.000280599	0.02698
MYRIP	0.928195	4.39935	5.69826e-08	2.24796e-05
LRRC10B	0.937228	2.02297	0.000134826	0.0155553
RP5-1000K24.2	0.95341	1.94107	0.000182057	0.0194452
ST3GAL1	0.973233	3.31582	0.000218716	0.0224772
EMILIN3	0.979448	6.45907	1.0696e-08	5.12967e-06
GDF15	0.992468	4.18561	1.82689e-06	0.000421546
MAFB	1.00677	4.10127	4.31033e-05	0.00592283
MEST	1.01483	2.69524	3.44307e-05	0.00497024
SYNJ2	1.02313	5.25367	8.63781e-09	4.22544e-06
EDA2R	1.04864	4.69448	2.42303e-10	1.91177e-07
SYT17	1.05599	5.43847	3.7655e-10	2.79092e-07
NTRK1	1.06675	4.5629	2.59509e-10	1.98354e-07
AKR1C3	1.07241	2.67228	8.45709e-06	0.0016035
CCDC74B	1.07382	5.8197	8.49793e-12	9.44776e-09
SEL1L3	1.08439	1.35767	0.000578443	0.0462358
CDKN1A	1.08477	7.57831	5.93754e-12	6.91553e-09
CRYM	1.09359	3.34141	4.56455e-07	0.000128327
DUSP2	1.12072	3.99564	1.68031e-10	1.39584e-07
GPR35	1.12338	3.88069	5.02936e-10	3.61803e-07
CPA4	1.12414	2.48228	2.73268e-05	0.00410973
SCUBE1	1.139	5.60944	0.000263112	0.0256392
VIM	1.15355	3.54612	3.3772e-07	9.83367e-05
NGFR	1.15441	3.73426	5.1346e-05	0.00684639
EDNRA	1.16271	5.131	1.39321e-14	2.30699e-11
CSF1	1.16972	0.804854	0.000249483	0.0248053
SPATA18	1.17408	2.75478	8.18352e-08	3.03274e-05
PLK2	1.17816	6.47758	7.22615e-16	1.76744e-12
RP11-116D17.2	1.18697	1.46192	4.24645e-05	0.00588063
HS3ST5	1.197	2.11425	1.86226e-05	0.0031198
CCL2	1.20898	3.27729	2.626e-07	8.02867e-05
RP11-216N14.7	1.2205	0.527914	0.000480974	0.0402215
MGP	1.22577	3.66937	1.31701e-09	8.05316e-07
HBEGF	1.23489	3.09054	7.23405e-09	3.76463e-06
AP000479.1	1.2613	4.77195	4.17755e-15	8.51488e-12
TMEM176B	1.26207	0.415127	0.000156512	0.0173218
RP11-626G11.4	1.26387	0.864554	0.00013328	0.0154497
CRYGC	1.27957	2.39586	8.4285e-09	4.2072e-06
SLC35F1	1.30942	1.68024	1.00358e-06	0.000255461
SCN4B	1.31316	1.75581	3.18869e-05	0.00467019
PTCHD4	1.3378	3.31627	1.39553e-08	6.56411e-06
ENC1	1.35076	4.49034	5.3004e-15	9.9725e-12
ALDH1A2	1.37951	0.928391	9.89471e-05	0.0119219
CALCA	1.38673	4.17104	1.41481e-14	2.30699e-11
COL6A6	1.39775	2.24671	1.45565e-05	0.00253138
PGAM4	1.40704	0.131747	0.000377099	0.0337856
KITLG	1.41374	5.55093	5.33686e-19	2.61068e-15
PPAPDC1A	1.4212	3.18999	3.85917e-11	3.49598e-08
POTEI	1.4456	0.513754	0.00013618	0.0156377
CHST8	1.46789	5.5297	6.55645e-19	2.67274e-15
SMAD6	1.47489	4.25069	5.17939e-11	4.52438e-08
SERPINE1	1.48665	1.63391	2.47236e-07	7.65462e-05
RP11-116D17.3	1.49762	0.52085	3.58651e-05	0.00510014
LINGO4	1.50078	2.61302	7.70177e-08	2.8987e-05
FAS	1.52067	0.484096	3.45452e-05	0.00497024
LINC00693	1.53881	2.02527	2.99086e-09	1.74175e-06
C10orf85	1.5416	0.694746	0.000259686	0.0254826
NCKAP5	1.58366	0.818334	1.59073e-05	0.00268329
PLAT	1.59032	5.5847	1.39003e-25	1.69993e-21
STEAP3	1.6193	2.26287	3.22934e-07	9.51643e-05
HRH1	1.63115	1.4313	1.85653e-07	6.04383e-05
SAMD9L	1.66785	0.90479	2.36332e-06	0.000525494
C5orf46	1.73787	0.0421083	0.000242857	0.0243444
OSGIN1	1.74256	-0.569617	0.00059421	0.0473413
CRTAC1	1.77429	3.72779	1.72462e-18	5.27282e-15
LIF	1.7895	0.572289	6.60478e-06	0.00128211
CALCB	1.79566	4.8438	3.94317e-25	3.21487e-21
LINC01021	1.85387	1.24939	2.32513e-07	7.29106e-05
PZP	1.85867	0.936706	0.000145794	0.0164331
RP11-143K11.1	1.87571	0.880119	4.29357e-07	0.000122112
MSX2	1.88018	3.72854	2.45893e-16	6.68255e-13
DRAM1	1.91845	1.96267	3.80395e-11	3.49598e-08
TMPRSS11A	1.92216	-0.0157673	9.00086e-05	0.0109528
ATP5G2P3	2.04846	-1.35037	0.000496635	0.0411769
ADRA2A	2.10367	-0.114171	1.26754e-05	0.00224657
INSC	2.10461	0.996847	1.44289e-09	8.60772e-07
TLR4	2.12898	-0.341203	0.000166856	0.0180715
CNGB1	2.13601	1.58717	1.43482e-06	0.000344061
DRGX	2.15261	0.225658	4.55003e-08	1.85482e-05
SLC12A3	2.15668	0.94009	1.72254e-08	7.80215e-06
RP11-67K19.3	2.20318	0.949641	2.01906e-05	0.00331438
RP11-54O7.1	2.26592	0.683611	2.95513e-08	1.2462e-05
NTRK3	2.39532	0.129664	3.22363e-09	1.83364e-06
CFI	2.41576	-1.51476	0.000383393	0.0338649
STEAP3-AS1	2.42952	-1.53568	0.000240135	0.0242093
AL583842.3	2.46244	-1.69182	0.000332148	0.0309139
SSTR2	2.52175	2.8488	1.34545e-18	4.70121e-15
RP11-677N16.1	2.54509	-0.659896	0.000130862	0.0152416
AL353626.1	2.58102	-0.385996	8.03852e-06	0.00154814
HAS2	2.58988	-0.887488	7.29614e-07	0.000198285
VDAC1P4	2.69985	-2.12882	0.000451322	0.038463
RPSAP6	2.75507	-1.50719	0.000378552	0.033792
C6ORF165	2.80313	-2.31485	0.00060628	0.0479903
PDCD1LG2	2.82303	-2.26131	0.000387686	0.0339872
ULBP3	2.91264	-2.19122	0.000458516	0.0388567
ATP5J2LP	2.95302	-2.37715	0.000502989	0.0415628
SAMD11	2.97311	4.11011	2.71553e-38	6.64191e-34
RPS26P13	2.98139	-1.79389	2.80918e-05	0.00418962
RP11-54O7.3	3.01452	2.59839	9.74835e-20	5.96087e-16
PDCD1	3.0258	-2.34283	0.000332408	0.0309139
ERG	3.21702	-2.00956	0.000207982	0.0215552
PPM1H	3.22822	-1.58276	5.40142e-06	0.0010829
AC140481.1	3.25943	-1.05199	1.11614e-05	0.0020222
RP11-397C18.2	3.4021	-2.20322	0.000353683	0.0323997
AC008174.3	3.45913	-2.46058	0.000641844	0.0498376
RP11-256L6.2	3.46903	-2.31849	0.00011075	0.0131497
AC016910.1	3.5103	-2.02071	9.05759e-06	0.00169011
ZP2	3.74842	-2.59883	0.000246949	0.0246536
UBE2D3P3	3.98539	-2.31422	0.000281283	0.02698
RP11-440G2.2	4.00796	-2.91047	0.000544727	0.0442641
C2orf54	4.02444	-2.29198	0.000149932	0.016822
AL645608.1	4.05058	-2.28245	2.30321e-05	0.00368198
CYP4F43P	4.12031	-1.49291	1.3664e-07	4.7744e-05
C20orf166-AS1	4.21345	-1.77357	1.83797e-07	6.04383e-05
RP11-443F16.1	4.43606	-2.58958	0.000240519	0.0242093
MAGED4B	4.88353	-0.0140426	3.50012e-05	0.00500641

## Sheet: Table S2
Table S2: List of dysregulated genes in pre-treatment experiment (FDR<0.05, |log2FC|>1)
Gene	Log2FC	LogCPM	PValue	FDR
Down-regulated genes
IGF2	-7.04178	3.99369	5.65529e-09	2.24578e-07
RP4-753D5.3	-6.63912	-3.4492	7.43588e-06	0.000114684
RP11-37O16.8	-6.33014	-3.67005	3.31202e-05	0.000390102
RP3-389A20.5	-6.1516	-3.79298	0.000129295	0.00120127
MIR3648	-6.11938	5.14401	1.07197e-07	3.0432e-06
RN7SL568P	-5.90108	-3.93256	0.000398927	0.00298292
AWAT1	-5.87509	-2.67496	2.06123e-08	7.24991e-07
MIR3687	-5.68183	4.74651	1.35171e-07	3.73175e-06
RN7SL798P	-5.44383	-3.05765	5.8048e-05	0.000625593
AC104667.3	-5.08063	-3.29928	1.02582e-05	0.000149126
RNU6-1255P	-5.05824	-3.29931	1.26019e-05	0.000176655
PRELID1P2	-4.95643	-3.35244	7.63349e-05	0.000782209
RP11-284H18.1	-4.94578	-3.3964	3.07613e-05	0.000366554
RP11-463J17.1	-4.92183	-2.75274	1.35757e-05	0.000187588
RPS12P10	-4.86917	-3.44376	6.13777e-05	0.000653674
RN7SL503P	-4.86673	-2.8567	4.34646e-07	1.04081e-05
AC009093.1	-4.78627	-3.50188	6.7864e-05	0.00071101
SDIM1	-4.51789	-0.554165	6.06649e-07	1.38532e-05
RP11-793A3.1	-4.50032	-3.67185	0.000368853	0.00279822
NPM1P30	-4.49514	-2.41403	2.09089e-08	7.32567e-07
RNA5SP371	-4.44974	-3.15542	6.64514e-05	0.0006981
HIGD1AP16	-4.43063	-1.77401	2.02545e-11	1.44356e-09
HUNK-AS1	-4.40749	-3.20082	5.93726e-05	0.000637584
ECEL1	-4.31923	-0.508698	0.00018151	0.0015832
AC073150.6	-4.30777	-3.79853	0.00105296	0.00652422
GNLY	-4.2944	-3.80037	0.000877422	0.00563644
AC087491.2	-4.29261	-3.79665	0.00106715	0.00659855
CPEB3_ribozyme	-4.25553	-3.29746	7.29974e-05	0.000753425
AC018635.1	-4.21037	-3.34523	7.28303e-05	0.000751988
MIR4319	-4.19621	-3.35282	2.52501e-05	0.000311974
LINC00473	-4.18929	1.3867	3.65102e-09	1.52829e-07
DLK1	-4.1537	3.35125	0.0020526	0.0109993
RP11-118F2.3	-4.14969	-3.86678	0.00211518	0.01127
RP11-236P24.1	-4.13272	-2.71477	4.04612e-06	6.81898e-05
AC105402.1	-4.11028	-2.99039	0.000174935	0.00153525
AL356261.1	-4.05432	-3.94063	0.000604215	0.00417874
PDLIM1P3	-4.05432	-3.94063	0.000604215	0.00417874
HOXD12	-4.04747	-3.4532	6.51594e-05	0.000686678
RP11-500K19.2	-4.03526	-3.93816	0.00343882	0.0164429
RP11-531A21.3	-4.03526	-3.93816	0.00343882	0.0164429
GRIFIN	-3.99853	-3.1219	3.98966e-05	0.000459014
RNA5SP241	-3.96822	-2.33295	1.68643e-06	3.28643e-05
OR2B2	-3.94737	-3.50005	0.000618262	0.00426392
MIR663A	-3.94326	0.860023	7.92104e-11	4.97739e-09
NANOGP4	-3.92845	-3.50726	0.000130952	0.00121251
BANF1P1	-3.91986	-2.24843	3.00484e-07	7.54219e-06
MTND5P22	-3.91723	-3.50546	0.000357403	0.0027274
RP11-569A2.2	-3.91714	-2.84642	2.77799e-05	0.000335727
CICP9	-3.86483	-3.55827	0.000297653	0.00235642
MIR151A	-3.85809	-3.22309	0.000105752	0.00101852
XXYLT1-AS1	-3.82844	-2.31856	4.86121e-07	1.14483e-05
CTD-2318B16.1	-3.80707	-3.25498	0.000182572	0.00159144
LL22NC03-2H8.4	-3.80687	-1.98031	2.07444e-08	7.28693e-07
RP3-354N19.3	-3.80424	-2.9375	1.69862e-05	0.00022562
RTL1	-3.77669	4.21751	0.00157908	0.00900909
RP11-252K23.1	-3.73261	-2.38233	4.06981e-05	0.000465664
MIR4762	-3.71954	-2.56453	1.3958e-06	2.78618e-05
AC131568.1	-3.7163	-3.29561	0.000401439	0.00299662
RP11-27M24.2	-3.71381	-3.04774	9.10558e-05	0.00090531
FAM204CP	-3.70955	-3.00605	1.83928e-05	0.000240064
CDR1	-3.70126	4.03837	1.62695e-41	6.29466e-38
RP11-139E19.2	-3.69085	-1.93596	1.26909e-08	4.65729e-07
TSPAN9-IT1	-3.66173	-2.239	9.40954e-07	2.01453e-05
RP1-127H14.3	-3.64166	-3.68336	0.000511537	0.00366049
RP11-452C13.1	-3.62916	-1.2756	6.47437e-11	4.13551e-09
RP11-346I3.2	-3.61242	-3.67915	0.00188498	0.0102822
RP11-10C8.2	-3.58655	-3.09301	5.11682e-05	0.000563787
RP11-102N12.2	-3.58541	-2.71127	0.00119099	0.00718226
RP11-131K5.1	-3.5573	-3.08879	0.000114819	0.00108805
RPS6KA2-AS1	-3.54823	-2.29997	2.34237e-06	4.33985e-05
RP11-1174L13.2	-3.52983	-1.59915	1.14042e-07	3.21728e-06
AC147651.5	-3.49861	-1.29616	6.7595e-11	4.30747e-09
RP1-142L7.8	-3.49112	-2.6781	0.000349187	0.00267753
AC004878.2	-3.4899	-2.14944	1.17741e-05	0.000167039
RP11-276H1.2	-3.46828	-2.93151	0.000812814	0.00529297
ZNF703	-3.46575	-0.971023	1.09238e-09	5.14519e-08
AC009305.1	-3.46467	-2.04995	1.47413e-06	2.92269e-05
RNF113B	-3.44696	-1.95825	1.27181e-05	0.000177916
MTCYBP3	-3.44084	-3.46619	0.000776522	0.0051086
RN7SKP36	-3.4329	-2.57113	7.11014e-06	0.000110478
RP11-79M19.2	-3.43262	-2.06027	5.70559e-05	0.000617111
CTD-2184D3.6	-3.4293	-2.80669	0.000101548	0.000984688
ITPK1-AS1	-3.39642	1.27607	4.2876e-18	1.09548e-15
CTD-3193O13.9	-3.38669	3.257	9.52626e-10	4.57446e-08
AC018696.7	-3.37448	-3.09395	0.00143151	0.00832861
CCL21	-3.3689	-2.12192	0.000321239	0.00250507
TMSB10P1	-3.36795	-3.21305	0.000215007	0.00181571
RP11-351M8.1	-3.36623	-3.22221	0.000263757	0.00214837
RP11-734E19.1	-3.34902	-2.46485	8.11743e-06	0.000123831
SLC25A6P3	-3.3468	-2.46953	8.48987e-06	0.000128597
RPL18AP7	-3.33534	-1.99935	4.14711e-06	6.96751e-05
RP11-556H2.4	-3.33343	-3.21485	0.000890566	0.00569845
RP11-169K17.2	-3.33333	-2.19554	1.0217e-05	0.000148688
SPATA12	-3.33243	0.758622	1.31861e-13	1.40047e-11
RP3-525N14.2	-3.32953	-2.20233	0.000108457	0.0010394
RP1-21O18.3	-3.3277	0.0401916	3.5514e-11	2.40456e-09
SHANK2-AS1	-3.32297	0.437834	6.66096e-20	2.31281e-17
MIR921	-3.3201	-2.0182	2.30564e-05	0.000290166
RNU6-501P	-3.31865	-3.0546	0.000144145	0.00131135
PRKXP1	-3.31782	-1.36145	2.94129e-08	9.90784e-07
RP11-69L16.4	-3.30069	-2.86362	5.98262e-05	0.000641306
RNA5SP301	-3.2889	-3.30356	0.0015705	0.00896962
SNORD74	-3.28579	-2.11557	9.74649e-06	0.000143569
RP13-26D14.2	-3.2741	-3.87294	0.00314234	0.0152544
RP11-794P6.1	-3.26431	-3.56057	0.00156665	0.00895137
RN7SL277P	-3.2587	-3.03811	0.00186953	0.0102226
NOVA2	-3.25794	5.17274	4.80216e-22	2.55013e-19
RN7SL566P	-3.2522	-2.20026	0.0004225	0.00312459
RN7SL404P	-3.24583	-3.30444	0.000873951	0.00561947
AC079949.1	-3.23704	-0.878355	8.75357e-05	0.000876749
RP11-793A3.2	-3.22444	-2.88988	0.00048374	0.0034983
AP000563.2	-3.22196	-2.69401	0.000134438	0.0012397
ZNF469	-3.21699	2.58639	3.39192e-18	9.09537e-16
RP4-799P18.4	-3.21481	-2.57765	7.25422e-06	0.000112202
OR13D3P	-3.21226	-3.31901	0.00149295	0.00863228
ATN1	-3.20603	5.88365	2.02004e-25	1.60908e-22
RNF216-IT1	-3.20506	-1.96782	6.92839e-07	1.55204e-05
PRR12	-3.19836	5.3709	2.58943e-16	4.6753e-14
LA16c-OS12.2	-3.18608	-2.7558	0.000101134	0.000982081
PDCL2	-3.18107	-3.62269	0.00265108	0.0134004
RP11-426J5.2	-3.17207	-1.79786	0.00124329	0.00742982
RP11-498B4.5	-3.16869	-3.17342	0.00170556	0.00954375
AL031768.1	-3.15419	-3.62268	0.00164411	0.00927845
CTD-2210P24.6	-3.15419	-3.62268	0.00164411	0.00927845
RP11-109A6.2	-3.14972	-2.79645	0.000143373	0.00130564
RP11-39K24.7	-3.14933	-2.22713	1.23258e-05	0.000173502
RP11-638I8.1	-3.14887	-0.94952	4.73181e-07	1.11825e-05
CTA-797E19.1	-3.14639	-2.58807	0.0117588	0.0426782
ARL2BPP3	-3.14187	-3.41778	0.00287248	0.0142352
RNU6-1310P	-3.13308	-2.77281	0.000340962	0.00263084
RNA5SP491	-3.13036	-2.18016	0.000281798	0.00225997
TCEB3C	-3.12933	-0.808594	4.51402e-08	1.42986e-06
RP3-453C12.8	-3.11306	-2.51085	0.0010353	0.0064354
RN7SL867P	-3.11012	-3.09769	0.008924	0.0344856
RP11-169K16.4	-3.10304	-3.01676	0.000274731	0.00221576
DUSP8P3	-3.0976	-3.40925	0.00190441	0.0103714
AC091729.8	-3.09573	-1.55283	2.74966e-06	4.9646e-05
RP1-187B23.1	-3.08689	-2.80058	0.000270358	0.0021896
AC004076.9	-3.07835	-3.41684	0.00174403	0.00971283
RP11-338E21.3	-3.07812	-1.47796	1.40444e-06	2.80091e-05
RP11-375N15.1	-3.07806	-0.466347	3.84838e-11	2.57984e-09
RNU7-37P	-3.07699	-3.40974	0.00119385	0.00719473
RP1-102G20.2	-3.07322	-3.4057	0.00114856	0.00698709
KDM6B	-3.0671	5.86518	1.14291e-32	2.21096e-29
RP11-165M1.2	-3.06523	-3.01097	0.000644729	0.0044105
RNU6-1142P	-3.06458	-2.55692	3.94728e-05	0.000454911
AP000807.1	-3.06343	-3.40748	0.000969716	0.00612044
RP11-662M24.1	-3.06328	-0.306614	9.45512e-15	1.2868e-12
RP11-451H23.1	-3.05638	-2.03328	1.10772e-06	2.30701e-05
RP11-789L4.1	-3.05448	-2.86308	0.000236586	0.00196548
RP11-212F11.1	-3.04403	-3.681	0.00561029	0.0241602
RP11-342M3.5	-3.03839	-2.57763	3.53667e-05	0.000413573
RNU2-31P	-3.03788	-1.25935	6.56879e-08	1.99666e-06
MIR2278	-3.02873	-1.80089	0.000129416	0.00120156
AC147651.4	-3.01315	-2.37144	1.20957e-05	0.000170885
AC016629.3	-3.00176	-2.15419	0.0052236	0.0228917
MIR4803	-2.99955	-1.77604	3.72187e-06	6.35157e-05
AC090427.1	-2.99919	-2.88603	0.00227552	0.0118755
OR2X1P	-2.99651	-3.23175	0.00225683	0.0118209
RP11-1055B8.7	-2.99361	4.63378	1.58476e-06	3.12827e-05
RP11-248J23.5	-2.98851	-2.90591	0.000133505	0.00123235
AC007386.4	-2.98561	-0.971558	9.95353e-07	2.11098e-05
LDLRAD4-AS1	-2.9826	-3.22347	0.00207348	0.0110914
ZSCAN5D	-2.97973	-3.45265	0.003187	0.0154214
RN7SL724P	-2.97702	-1.58774	2.72173e-08	9.21407e-07
CYP26B1	-2.97582	9.98111	0.000376812	0.00284426
RNU6-1003P	-2.97354	-2.80504	0.000692828	0.00466183
GBX2	-2.97232	-3.05168	0.00171717	0.00959481
LIN28AP1	-2.96589	-3.46388	0.00195271	0.0105834
RP11-66H6.3	-2.96346	-2.01386	6.00533e-06	9.57847e-05
RNU6-141P	-2.96081	-0.819796	5.95918e-10	2.99986e-08
MIR601	-2.95504	-2.66128	0.00566599	0.0243253
RP5-997D24.3	-2.95291	-0.0132768	1.23773e-08	4.56073e-07
RN7SL698P	-2.94517	-2.75005	0.00270852	0.0136145
RP11-118E18.2	-2.94222	-0.0156721	2.72789e-11	1.88468e-09
AL031594.1	-2.94026	-2.40375	0.000522851	0.0037274
LINC01073	-2.93912	-2.49977	2.70285e-05	0.000329867
MIR766	-2.93697	-2.7306	0.0081207	0.0321117
MTHFD2P2	-2.9297	-3.26853	0.00752471	0.0302799
IGHD1-1	-2.92903	-2.73843	0.00160393	0.00912206
HIST3H3	-2.92713	-1.40572	0.000151586	0.00136528
RP11-473O4.3	-2.9262	-1.44182	3.98734e-07	9.67644e-06
RP11-394B2.6	-2.92441	-2.26028	3.07639e-05	0.000366554
CTD-2510F5.2	-2.91629	-2.90336	0.00118186	0.00714792
RN7SKP88	-2.91528	-1.41813	5.08465e-08	1.59016e-06
RP11-25B7.1	-2.91469	-0.130053	2.20906e-11	1.54995e-09
EIF4A1P8	-2.91467	-2.12033	8.02912e-06	0.000122716
RPL6P12	-2.91359	-1.76162	8.99663e-07	1.93531e-05
TMEM132C	-2.91095	-3.31281	0.00287909	0.0142601
TCEB3CL	-2.90593	-2.94972	0.00030799	0.00242057
RP11-673C5.2	-2.90135	-2.1022	0.00209276	0.0111769
RP11-701P16.1	-2.89938	-2.54459	0.00039986	0.00298825
NPM1P43	-2.89568	-1.53535	3.88137e-06	6.59881e-05
RP11-561N12.7	-2.88821	-0.287795	2.63293e-05	0.000323097
RNU6-526P	-2.88805	-2.64586	0.000665212	0.00452093
ERVMER61-1	-2.88792	-3.74398	0.00654152	0.0272058
RNU6-711P	-2.87808	-2.6898	0.00603232	0.0255231
RNU7-101P	-2.86708	-2.71606	0.000525696	0.0037435
CLIP3	-2.86667	5.62017	5.94604e-22	3.09686e-19
EGR3	-2.86613	-1.04178	8.01172e-08	2.37398e-06
RNU6-1318P	-2.86474	-3.5162	0.00855887	0.033427
RN7SL846P	-2.86045	-3.31192	0.00165458	0.00932397
RP11-44N11.1	-2.85927	-2.70053	0.000671264	0.00455105
AC074389.7	-2.8575	-0.789471	2.09907e-05	0.000267903
GLTSCR1	-2.85483	3.25176	1.56818e-15	2.41313e-13
RPL7AP4	-2.8543	-2.67551	0.00136592	0.00802284
RN7SL437P	-2.85372	-0.929353	1.55238e-06	3.07108e-05
RP11-579O24.1	-2.85227	-1.95632	0.000152698	0.00137393
RP11-48G14.2	-2.85062	-3.51799	0.00947174	0.0361708
OR13J1	-2.8493	-3.51669	0.00328668	0.0158217
P2RY12	-2.848	-2.93534	0.00171956	0.00960026
BCORL1	-2.84598	5.49168	4.49058e-25	3.47481e-22
AC074389.9	-2.84589	-0.91747	1.71408e-05	0.000227226
LINC00637	-2.84386	-2.67666	0.000779232	0.00512232
RP11-159D23.2	-2.84338	-2.31456	0.000196457	0.00169017
CTA-221G9.11	-2.843	-1.41289	4.36082e-07	1.0424e-05
EEF1A1P30	-2.83466	-1.37245	3.36029e-07	8.35692e-06
RP11-391L3.5	-2.83094	0.0305088	1.76678e-08	6.2795e-07
AC138393.1	-2.83014	-2.66085	0.00110906	0.00679794
VN1R71P	-2.82952	-2.37464	1.57039e-05	0.000211807
RP11-1K3.1	-2.82597	-2.36835	1.31138e-05	0.000182415
RP11-346C16.6	-2.825	-2.4184	0.000511574	0.00366049
MIR5699	-2.82413	-1.88291	0.00239417	0.012344
RP11-32B11.2	-2.8215	-2.13941	8.00068e-05	0.000812857
RP11-344N10.4	-2.8207	-3.31676	0.00387308	0.0181375
AC017028.7	-2.81724	-2.56603	0.000376031	0.00284074
RNU4-47P	-2.81636	-2.68943	0.00258478	0.013129
WI2-89927D4.1	-2.81232	-2.04104	8.00462e-05	0.000812857
RP11-1078H9.2	-2.81213	-2.29789	1.94495e-05	0.000251553
SCT	-2.81062	-2.26416	0.00016134	0.00143878
PDCL3P6	-2.80953	-3.03448	0.00181862	0.0100247
RP11-221E20.5	-2.80651	-1.50654	0.000125699	0.00117268
CTD-2318B16.2	-2.79958	-3.31328	0.00286722	0.0142169
GS1-531I17.2	-2.79895	-2.86601	0.00335663	0.016093
RP5-979D14.1	-2.7964	-0.743495	1.66038e-09	7.55766e-08
RP11-21A7A.4	-2.79494	-1.6583	0.0122113	0.0439017
AL646016.1	-2.79184	-3.36204	0.00246177	0.012623
RP5-1147A1.1	-2.79181	-1.0614	1.84554e-05	0.000240533
RP11-178L8.5	-2.79156	-2.30026	0.00226205	0.0118351
RAET1E-AS1	-2.79104	-3.81254	0.0101247	0.0380791
H2AFZP4	-2.79103	-1.33005	3.99266e-08	1.28424e-06
AC092159.2	-2.78678	-3.5701	0.00546739	0.0236753
RNU4ATAC16P	-2.78591	-2.10491	3.05587e-05	0.000364751
RN7SL500P	-2.78522	-3.57371	0.003995	0.0185873
RNU6-1154P	-2.78283	-1.61789	4.97589e-07	1.16576e-05
RP11-231L11.1	-2.78015	-1.43975	2.22116e-07	5.77417e-06
RPS10P2	-2.77922	-3.36687	0.00515576	0.0226494
RP11-834C11.8	-2.77796	-0.687566	1.82221e-09	8.17067e-08
NFIC	-2.77763	5.70414	4.26388e-29	5.77394e-26
RNU6-64P	-2.7764	-3.05311	0.00630935	0.0264391
RN7SL426P	-2.77611	-2.53381	0.00071028	0.00476033
RP11-59H1.4	-2.77496	-1.5314	5.15857e-07	1.20336e-05
RP11-526I2.1	-2.77349	-2.63185	0.000722126	0.00482064
MIR640	-2.77084	-2.03683	0.000968221	0.00611243
RP11-37O16.4	-2.76294	-1.02158	7.55828e-07	1.67376e-05
RNU6-859P	-2.76075	-2.32333	0.00303366	0.0148358
RNA5SP96	-2.75888	-3.80771	0.0103264	0.0386391
GS1-5L10.1	-2.7545	-2.64412	0.000328186	0.00255337
RN7SL839P	-2.74823	-2.77465	0.000343898	0.00264596
RP11-770J1.7	-2.74611	-2.73263	0.000706214	0.00473895
ARF1P2	-2.74511	-1.81498	4.10912e-05	0.000468973
TMEM211	-2.7425	-3.57087	0.00616802	0.0259472
ZNF847P	-2.74145	-1.86699	0.000713587	0.00477973
AC092377.1	-2.73928	-3.17962	0.00317019	0.0153582
RP11-22A3.1	-2.73811	-2.81121	0.00127191	0.00756911
SLIT1	-2.73622	0.139158	0.00228927	0.0119254
RP11-385J23.1	-2.73346	-0.77144	1.53339e-09	7.00315e-08
PPIAP30	-2.72515	-1.7524	6.08346e-06	9.6746e-05
AC004257.3	-2.72318	1.01374	4.03347e-09	1.65513e-07
POLR2A	-2.72036	7.41557	5.47458e-27	5.91666e-24
SHISA7	-2.71933	0.337736	8.00992e-09	3.09462e-07
AC006116.13	-2.71488	-2.62567	0.00639657	0.0267142
KMT2D	-2.71457	7.27729	5.19699e-25	3.90973e-22
RN7SL57P	-2.70991	-2.56167	0.000323998	0.0025244
RN7SL757P	-2.70915	-2.31953	0.00139466	0.00815799
RNU6-766P	-2.70751	-3.05883	0.00309983	0.0150831
RP1-308E4.1	-2.70735	-2.35604	0.00429449	0.0196366
PKD1P1	-2.69809	-1.12008	1.59893e-07	4.33038e-06
AC091729.7	-2.69786	-0.895321	7.41594e-08	2.23162e-06
PRB4	-2.69481	-2.07534	0.00116766	0.00707464
AF186192.1	-2.69461	-1.19897	9.97549e-06	0.000146306
RP11-550A5.2	-2.6928	-2.8034	0.0124226	0.0444204
RNU4-4P	-2.69193	-3.41277	0.0038863	0.0181815
P2RY4	-2.68676	-2.18578	0.00275745	0.0138143
YWHAQP5	-2.68534	-2.35962	0.000814093	0.00529747
RP11-14I17.3	-2.68347	-2.27191	0.0067559	0.0278833
AC090804.1	-2.68146	-1.91943	1.75267e-05	0.000230536
RP11-809C18.5	-2.67971	-1.4859	3.99936e-05	0.00045974
ABHD17AP3	-2.67784	-0.861383	3.91055e-08	1.26233e-06
AC011899.9	-2.6755	1.38319	1.26431e-09	5.86325e-08
AC106900.6	-2.67525	-3.27546	0.00241306	0.0124174
AC134878.2	-2.67191	-2.95461	0.00073242	0.00487494
ZNF859P	-2.67169	-2.08198	7.32656e-05	0.000755906
RP11-305K5.1	-2.6668	-1.58645	3.18354e-05	0.000377329
RP13-93L13.1	-2.66501	-3.10344	0.000813796	0.00529747
MIR619	-2.66334	-2.98697	0.00246186	0.012623
PHEX-AS1	-2.6625	-3.63173	0.00920568	0.0353692
SOGA1	-2.66223	7.39513	8.28725e-23	5.10099e-20
RPS15AP6	-2.65991	-1.16438	1.37406e-07	3.78573e-06
RP11-807E13.3	-2.65743	-3.28813	0.00586378	0.0249896
CYP2A7	-2.65372	-1.87434	1.51348e-05	0.000205256
VIMP1	-2.65211	-3.41408	0.00843811	0.0331202
RP11-333J10.2	-2.64932	-3.13759	0.00888277	0.0343674
KSR2	-2.64714	2.56812	7.17487e-10	3.55892e-08
RP11-57C19.6	-2.64522	-3.47422	0.00482532	0.0214694
COX5BP2	-2.64267	-3.11245	0.00191979	0.0104363
COX6B1P1	-2.64044	-3.62808	0.0065792	0.0273205
RN7SL284P	-2.63984	-1.8968	8.13521e-06	0.000123848
RP11-396D18.1	-2.63875	-2.25553	0.00302711	0.014816
EGR1	-2.63766	5.02494	3.75874e-14	4.426e-12
RP11-115A14.1	-2.63566	-2.50109	0.000163492	0.00145318
HRH4	-2.63266	-3.476	0.00473204	0.0211796
RP11-328C8.5	-2.63145	-0.571979	1.14727e-07	3.23324e-06
AC011899.10	-2.63025	0.532697	3.23707e-08	1.0757e-06
RP11-182I10.2	-2.62823	-1.53272	7.71558e-06	0.000118593
AC131097.4	-2.62484	-2.11423	5.17923e-05	0.000569273
RP11-384C4.6	-2.62344	-2.02135	0.00372342	0.0175224
RP11-1029F8.1	-2.62284	-3.62625	0.00998825	0.0376548
RP11-243J16.8	-2.6221	-2.47047	0.00240171	0.0123731
CTD-3037G24.4	-2.62197	-2.30899	0.0061502	0.025896
CMIP	-2.62195	5.76867	1.63389e-20	6.11911e-18
AC140061.8	-2.62188	-3.47778	0.00528106	0.0230465
GULOP	-2.62153	-2.8503	0.000797465	0.0052093
AC002542.2	-2.62109	-2.24165	0.000370735	0.00280778
IL1B	-2.62015	-2.75692	0.00100207	0.00628221
RP11-69H7.4	-2.62012	-2.91386	0.00575829	0.024633
RN7SKP235	-2.62	-1.56045	4.64878e-07	1.10248e-05
RNU4ATAC11P	-2.61831	-2.69674	0.00599685	0.0254247
RP11-157F20.1	-2.6152	-0.830969	2.25324e-07	5.83967e-06
CTD-3224K15.2	-2.61401	-0.179432	3.92751e-07	9.55694e-06
RP5-1057J7.7	-2.61371	-3.46563	0.0109745	0.0404678
RP11-452H21.2	-2.61344	-0.244475	1.8312e-08	6.48292e-07
RP11-430B1.1	-2.61332	-2.11939	0.00717604	0.0291947
RN7SL844P	-2.61281	-1.7051	0.00160214	0.00911379
GAPDHP55	-2.61183	-1.43555	6.14378e-06	9.74762e-05
RNU6-1005P	-2.61129	-2.23847	6.439e-05	0.00068067
RN7SKP158	-2.60252	-2.49957	0.000207798	0.00176419
RP1-145M24.1	-2.601	2.28617	1.41192e-11	1.04193e-09
RP5-914M6.1	-2.60051	-2.34071	0.000708552	0.00475111
RP5-1100E15.4	-2.60025	-1.88542	0.00112609	0.00687974
RP11-416A14.1	-2.60025	-3.1484	0.00234577	0.012145
RP3-507I15.2	-2.59838	-3.27291	0.00364066	0.0171828
CTC-565M22.1	-2.59765	-0.892878	8.1661e-07	1.78501e-05
MN1	-2.5971	0.61826	2.70201e-06	4.91791e-05
RNU6-196P	-2.59621	-2.65727	0.00041417	0.00307331
SETD1B	-2.59612	4.2854	4.65675e-21	2.10198e-18
RN7SL443P	-2.59425	-1.55763	0.000243683	0.00201332
RN7SL9P	-2.5941	-2.76019	0.00715368	0.0291362
AP001055.6	-2.5941	-1.09635	6.80964e-06	0.00010642
RP11-115J16.3	-2.59303	-1.3639	1.29006e-05	0.000179726
RP11-8L18.3	-2.59041	-1.5209	2.5504e-05	0.000314395
AC005330.2	-2.58788	-1.00362	1.25555e-06	2.56055e-05
PIANP	-2.58701	3.62573	2.56348e-19	7.80075e-17
AL354680.1	-2.58229	-2.35677	6.68032e-05	0.000701253
DIAPH2-AS1	-2.58018	-2.62958	0.000728415	0.00485305
TUBB4A	-2.57926	3.57677	1.57663e-13	1.65504e-11
RP13-480C15.1	-2.57868	-2.83954	0.00215071	0.0114144
RP11-73E6.2	-2.57822	-3.46385	0.00649682	0.0270531
RP11-259G18.1	-2.57778	-2.28288	7.35383e-05	0.00075843
ZMIZ1	-2.5777	8.24154	3.15098e-28	3.879e-25
AC005757.6	-2.57692	-2.49792	0.000467016	0.00339275
RNU7-28P	-2.57552	-2.75521	0.00203747	0.0109421
RP11-444D13.1	-2.57381	-1.19055	3.66918e-07	9.01746e-06
RN7SKP12	-2.57353	-2.45394	0.000689191	0.00464748
WASF3-AS1	-2.5729	-1.52344	0.00201116	0.010833
MIR4429	-2.57128	-2.38763	0.00101867	0.00636123
AC106899.1	-2.57085	-2.2426	0.00057533	0.00401857
SMYD3-IT1	-2.56999	-1.17731	7.13772e-07	1.58842e-05
RP11-167N4.4	-2.56994	-2.42138	0.000165256	0.00146646
AC092535.3	-2.56953	1.28519	8.05892e-16	1.32279e-13
AGAP1-IT1	-2.56929	0.0575848	9.57827e-08	2.77146e-06
RP11-62H7.2	-2.56534	-2.17971	0.00159751	0.00909702
SRRM2	-2.5633	8.26791	1.87883e-17	4.13041e-15
SNORD5	-2.56312	-2.84365	0.00330857	0.0159045
RP5-837J1.4	-2.56241	-2.17231	0.00135989	0.00800126
CTD-3088G3.4	-2.56241	-2.67746	0.00231177	0.0120248
MTND1P36	-2.56089	-0.681655	5.51633e-06	8.89278e-05
RNA5SP84	-2.55919	-3.69299	0.0108337	0.0401051
CCDC58P5	-2.55802	-3.14806	0.00221373	0.0116598
RAI1-AS1	-2.55732	1.06585	7.28791e-17	1.39985e-14
SHANK2-AS2	-2.55656	-1.13999	1.4019e-05	0.000192533
RP11-244H18.3	-2.55559	-3.02516	0.00151923	0.00874873
RP13-93L13.2	-2.5549	-1.22316	1.04929e-05	0.000151967
CTD-2280E9.1	-2.55442	-1.34433	0.000724659	0.00483397
RPL21P8	-2.55278	-2.04096	6.70352e-05	0.000703142
MIR4269	-2.55145	-1.83553	0.000557161	0.00391734
SMCR5	-2.55035	1.56287	2.67561e-10	1.44927e-08
LINC00520	-2.54851	-2.47877	0.000377206	0.00284644
LDHAL6FP	-2.54821	-1.94341	9.7941e-05	0.000958979
ZNF385A	-2.54534	0.955277	1.20491e-10	7.28407e-09
RP11-37O16.3	-2.54514	0.504767	7.81368e-08	2.32292e-06
RP11-802F5.1	-2.54092	-2.06241	0.00242476	0.0124696
RP11-730B22.1	-2.53898	-2.41212	0.00135907	0.00799818
FSTL4	-2.53818	2.95675	1.78032e-09	8.00343e-08
AC008280.1	-2.53708	-2.24166	0.000151077	0.00136251
RP11-834C11.10	-2.53685	0.122184	9.14087e-12	7.01309e-10
AC087501.1	-2.53629	-2.13778	0.00505648	0.0223182
HLCS-IT1	-2.53557	-0.753119	8.07307e-05	0.000818275
AC138783.11	-2.53507	-2.46904	0.000728269	0.00485305
C8orf17	-2.53493	-1.84259	4.07783e-05	0.000466385
H19	-2.53411	7.98647	1.00914e-05	0.000147335
RP11-364C11.3	-2.53157	-1.32687	0.001016	0.00634764
RP6-201G10.2	-2.53047	-2.08704	0.000328464	0.00255479
RP11-189E14.4	-2.52866	-1.78862	0.000561897	0.00394756
SLC22A6	-2.52816	-1.73621	3.22073e-05	0.000380738
IGHD6-25	-2.52785	-3.3251	0.00477003	0.0212898
RP11-225H22.5	-2.52698	-3.20058	0.005887	0.0250767
RP11-403F21.3	-2.52657	-1.48297	2.33121e-05	0.000293111
WI2-85898F10.1	-2.52521	-1.88338	0.000935646	0.00593445
TAS2R40	-2.52404	-2.68923	0.000479158	0.00346794
HNRNPA1P25	-2.52195	-3.02866	0.00107201	0.00662107
IGHEP2	-2.5181	-1.94604	0.000306479	0.00241084
RP11-91I20.4	-2.51481	-2.44842	0.000770564	0.0050789
CTD-2616J11.2	-2.51434	-3.1894	0.00217755	0.0115207
RP11-809N8.5	-2.50955	-2.49485	0.0019321	0.0104954
CTD-2553L13.7	-2.50821	-0.380544	1.09168e-07	3.08944e-06
C6orf132	-2.50765	-3.19158	0.00236383	0.0122175
RP11-423E7.1	-2.50401	-3.18036	0.00460943	0.0207612
TRPC2	-2.50401	-3.18036	0.00460943	0.0207612
DAO	-2.50303	-3.32069	0.00528571	0.023052
RP4-728D4.3	-2.50263	-0.592799	4.39846e-09	1.78596e-07
NPAS4	-2.50102	-2.67557	0.00118788	0.00717296
RP11-809C18.4	-2.50084	-0.847023	4.49671e-06	7.46685e-05
RP11-274J7.3	-2.50083	-0.402776	0.000213613	0.00180678
FTH1P4	-2.49753	-0.816326	3.54429e-09	1.49053e-07
CTC-563A5.4	-2.49682	-2.81132	0.00100412	0.00629358
NEUROD2	-2.49223	-2.77341	0.00217654	0.0115177
SRCAP	-2.49223	6.6355	2.50898e-19	7.72168e-17
ZFHX3	-2.4914	7.8278	4.3357e-22	2.34847e-19
COL17A1	-2.49003	2.84118	6.39878e-06	0.000100872
PTPN23	-2.4886	5.37437	1.08044e-22	6.50259e-20
MIR1276	-2.4872	-2.16207	0.000109306	0.00104568
NUP210P3	-2.48663	-2.68439	0.000627093	0.00431273
RP11-46I1.2	-2.48649	-2.16722	0.000100072	0.000974906
FGFR3P5	-2.4841	-1.01477	1.62424e-06	3.19211e-05
AC002306.1	-2.48392	-2.00364	0.000498634	0.0035821
MIR4777	-2.48389	-2.99304	0.0103037	0.0386068
RP11-82O19.2	-2.48034	-0.193222	2.03184e-11	1.44431e-09
ZNF671	-2.47955	0.904379	2.17915e-06	4.08994e-05
RP11-1072C15.1	-2.47251	-2.42622	0.00019988	0.00171038
RP11-15F12.3	-2.47217	-2.42562	0.000739891	0.00491742
HNRNPA1P66	-2.47022	-3.02672	0.00485158	0.0215685
RP11-49O14.3	-2.46881	-0.990612	3.66619e-08	1.19917e-06
RNU7-124P	-2.46794	-1.71284	0.000485536	0.00350761
RP11-54P19.1	-2.46738	-1.34641	0.000274291	0.0022146
RP11-661D19.1	-2.46704	-2.12572	0.00202863	0.0109032
CTD-2653B5.1	-2.46553	-2.55897	0.00163599	0.00924419
CTD-2523D13.1	-2.46485	-2.2028	0.000535237	0.00379571
RP11-476B13.2	-2.46324	-1.53562	0.000196612	0.00169096
SNORA70E	-2.46184	-3.51437	0.0128183	0.0455351
RP11-662G23.1	-2.45882	-3.36905	0.00681273	0.0280487
RP11-357G3.2	-2.45879	-1.58009	7.44043e-05	0.000766486
NOTCH3	-2.45816	5.81569	6.58884e-19	1.96094e-16
VGF	-2.45663	8.93532	1.62946e-11	1.18951e-09
CTD-2526L21.3	-2.45596	-3.19296	0.00755933	0.0303798
AC116407.2	-2.45505	-2.53232	0.000459468	0.00334151
RP11-685B13.2	-2.45489	-1.91611	0.000274823	0.00221585
AC017083.1	-2.45375	-3.2311	0.00812967	0.0321331
RP11-221E20.4	-2.45329	-1.95978	0.00402414	0.018694
RP11-43D4.2	-2.45292	-1.11665	0.00745847	0.0300681
NDUFA5P2	-2.45112	-2.6402	0.009519	0.0363103
TCEB1P21	-2.4503	-2.46169	0.0107943	0.0399977
AC004878.7	-2.44952	-3.22416	0.00919559	0.0353354
AC002553.4	-2.44828	-2.86598	0.00864409	0.0336894
SHMT1P1	-2.44755	-0.586623	3.95746e-05	0.000455503
TRIM29	-2.44702	-2.65192	0.00116888	0.0070789
AC024568.1	-2.44468	-2.47854	0.00235769	0.0121904
RP11-720N19.2	-2.44241	-2.19479	0.000657697	0.00448337
RP11-552C15.1	-2.44225	-1.87035	0.00143788	0.00836024
AC006028.11	-2.44221	-1.7653	0.00753064	0.0302959
RP11-791G16.2	-2.44132	-2.81253	0.00110263	0.00677152
RP11-648M2.2	-2.44096	-1.80421	0.00258984	0.0131472
RP11-87N3.6	-2.4409	-3.22636	0.00799614	0.0317355
MIF	-2.4402	-0.593222	1.32147e-07	3.66318e-06
RP11-196H14.2	-2.43758	-2.46579	0.00627528	0.0263167
BCL9L	-2.43658	3.4229	1.04717e-18	3.01709e-16
AL136303.1	-2.43651	-0.614421	7.73702e-05	0.00078983
RP11-182I10.1	-2.43551	-2.42137	0.00861463	0.0336133
CIAPIN1P	-2.43441	0.234663	1.76738e-05	0.000232246
RP4-753M9.1	-2.43337	2.53391	6.82562e-18	1.62156e-15
TOX2	-2.43054	4.44753	3.93261e-10	2.06409e-08
RP11-15K2.2	-2.42911	-3.37131	0.0128555	0.0456371
TCEB3B	-2.4289	-0.211525	9.90803e-07	2.10297e-05
GAPDHP73	-2.42635	-3.36331	0.0077702	0.0310476
CTD-3001H11.1	-2.42562	-0.733957	3.06814e-08	1.02586e-06
TINCR	-2.42297	-2.37801	0.00284074	0.0141192
CTD-2530H12.7	-2.41844	-2.31608	0.00118638	0.00716563
ARID1A	-2.41771	7.38791	6.79294e-19	1.97821e-16
RP11-346C16.1	-2.417	-2.56713	0.00165099	0.00930569
SLC9A1	-2.41155	1.81186	1.60243e-15	2.43812e-13
TBATA	-2.40509	-2.76901	0.00530904	0.0231277
RP11-47J17.3	-2.40502	-0.264046	5.36076e-06	8.68854e-05
RP3-466I7.1	-2.40451	-3.11234	0.00315903	0.0153106
CTD-2647L4.4	-2.40399	3.29152	4.47998e-21	2.05646e-18
RP11-91P24.5	-2.40247	-1.97656	0.000127981	0.00119028
RP11-674J14.3	-2.4003	-0.906419	2.71954e-08	9.21407e-07
AHDC1	-2.39978	4.37812	8.1145e-13	7.42449e-11
RP11-338E21.2	-2.39933	-2.17741	0.00440883	0.0200309
AL590452.1	-2.39855	2.08989	7.52652e-14	8.40805e-12
NFIX	-2.3957	4.33563	1.89111e-17	4.13041e-15
RP11-82K18.2	-2.39342	-1.17103	3.01418e-07	7.54465e-06
CRHR2	-2.39234	-1.82462	0.000137277	0.0012603
RP13-126C7.1	-2.39196	-1.51607	0.000576324	0.0040218
RNU11-6P	-2.39042	-1.54697	0.00112924	0.00689587
LINC00311	-2.38701	-0.213773	0.00118215	0.00714804
HCFC1	-2.38679	7.21477	3.03782e-17	6.28041e-15
AC078942.1	-2.38489	-0.89061	2.70569e-05	0.000329867
RPS7P7	-2.38254	-2.10682	0.00224024	0.0117582
RP11-1070N10.4	-2.38187	-3.23422	0.0129845	0.0459655
RP11-572F4.1	-2.38177	-2.54421	0.00602878	0.0255231
ELFN2	-2.38172	-2.57522	0.00152593	0.00877797
RP11-486O13.3	-2.38106	-3.57729	0.0129227	0.045815
RNY3P2	-2.3801	-2.56622	0.000581996	0.00404885
RN7SKP95	-2.37971	-1.26589	1.28232e-05	0.000179016
DIO1	-2.3797	-0.935516	1.81038e-05	0.000236977
VCAN-AS1	-2.37892	-0.285218	3.83461e-09	1.59528e-07
RP11-715I4.1	-2.3749	-2.17	0.0140209	0.0486384
AC073957.15	-2.37343	-1.14247	2.18892e-07	5.70572e-06
RP11-757C15.4	-2.37299	-2.59629	0.00230296	0.0119852
Z98881.1	-2.37176	-2.15429	0.00226403	0.0118372
AC007431.1	-2.37098	-3.27278	0.0134961	0.0472792
HOXD11	-2.36996	-2.49314	0.00872859	0.033926
AC137932.6	-2.36923	-1.40174	0.0123906	0.0443414
DAPK1-IT1	-2.36779	-2.86464	0.0120153	0.0433708
ANKRD20A18P	-2.36705	-2.25894	0.0109712	0.0404646
RP13-638C3.2	-2.36615	-0.592769	7.61746e-05	0.000780862
RNU6-151P	-2.36577	-2.88603	0.00577134	0.0246811
RP11-181G12.2	-2.36536	2.71263	3.71615e-18	9.77131e-16
RP11-157F20.3	-2.36257	-0.681378	0.000220331	0.00185151
CTD-3030D20.1	-2.36069	-3.14748	0.00923347	0.0354643
RN7SKP179	-2.36024	-2.45455	0.00111584	0.00683294
MBD6	-2.35929	3.58822	2.07433e-17	4.49433e-15
RNU7-96P	-2.35848	-2.78299	0.00303217	0.0148312
RP11-270M14.1	-2.35573	-2.22062	0.00296015	0.0145578
RP11-467H10.2	-2.35526	-2.52563	0.00523637	0.0229291
NOS1	-2.35383	3.40051	4.98541e-06	8.14845e-05
RP11-322E11.5	-2.35143	-2.93201	0.00668691	0.0276829
RP11-571F15.2	-2.34984	-1.51618	0.000237553	0.0019723
RP11-353H3.1	-2.34499	-2.55895	0.0014857	0.0085977
AC012531.25	-2.34494	1.92873	2.56601e-18	7.01973e-16
RNU6-1034P	-2.34107	-2.59061	0.00426812	0.0195358
RP3-329A5.8	-2.3402	2.19395	4.3903e-09	1.78532e-07
PRB3	-2.33735	-2.0567	0.000525661	0.0037435
RP1-3E10.2	-2.33473	-2.87103	0.00741285	0.0299641
CATSPER1	-2.3346	-2.81635	0.0018954	0.0103286
RNY4P7	-2.33374	-2.58615	0.00538618	0.0233922
RP13-16H11.5	-2.33054	-2.74758	0.00323511	0.015604
GPX2	-2.32809	0.230141	2.89569e-05	0.000348242
CTC-244M17.1	-2.32794	-2.18218	0.00168182	0.00943427
RP1-78O14.1	-2.32601	-0.612588	5.11037e-08	1.59636e-06
MIR4755	-2.32354	-1.28949	2.50574e-06	4.59824e-05
RP4-633I8.1	-2.32201	-1.72197	0.000343858	0.00264596
RP11-329A14.2	-2.32165	-2.17332	0.0108897	0.0402407
RP11-62E14.2	-2.32153	-1.71437	0.00233412	0.0120986
RP11-95J11.1	-2.31975	-1.18457	0.000129709	0.00120388
IGHD2-2	-2.31961	-1.47458	0.00033688	0.00260528
TPMTP2	-2.318	-1.71106	5.93032e-05	0.000637092
RNU6-1178P	-2.3171	-1.79563	0.000475592	0.00344766
MTND1P23	-2.31666	-2.53339	0.0036411	0.0171828
NCOR2	-2.31614	6.8215	5.8715e-26	5.12961e-23
RN7SL329P	-2.31588	-2.49944	0.00369305	0.0174006
RP11-737O24.4	-2.31579	-2.54298	0.0110114	0.0405578
MIR4312	-2.31544	-1.61152	0.00134087	0.00790827
AL592528.1	-2.31533	1.87724	3.45708e-09	1.45611e-07
AC012370.2	-2.31347	0.317436	2.62427e-06	4.79253e-05
AL450226.2	-2.31324	-0.503396	1.07131e-07	3.0432e-06
RP11-281J9.1	-2.31173	-3.4163	0.0139567	0.0485036
SNX18P9	-2.31048	-3.14969	0.00645598	0.0269161
DEFB109P3	-2.30969	-2.87281	0.00645958	0.026927
RP11-440L14.4	-2.30966	-1.28215	0.000160499	0.00143273
BACH1-IT3	-2.30896	-2.44644	0.0010713	0.00661819
SNRPGP1	-2.30873	-2.56705	0.00262368	0.0132817
RN7SKP112	-2.30688	-2.16747	0.00185532	0.0101681
SNAP47-AS1	-2.30588	-0.0857654	1.12572e-08	4.19944e-07
RP11-158M2.6	-2.30299	-1.74191	0.0115859	0.0421982
RNU7-63P	-2.30254	-2.92809	0.00421781	0.019365
EIF2S2P5	-2.30245	-1.27222	9.18894e-05	0.000910923
CTC-251D13.1	-2.30155	-0.567387	5.9854e-07	1.36795e-05
ADAM3B	-2.29851	0.37342	1.10081e-06	2.29862e-05
POLR3DP1	-2.29754	-2.18124	0.00186291	0.0101949
RNU6-522P	-2.29667	-2.19859	0.000485745	0.00350761
GS1-124K5.10	-2.29641	0.710558	1.27192e-11	9.48962e-10
AL627309.1	-2.2956	-2.37662	0.00134692	0.0079336
MIR505	-2.29444	-3.14675	0.00983474	0.0372263
BRD4	-2.29236	6.14629	7.9628e-17	1.51871e-14
ADH5P3	-2.29149	-1.42105	0.000160372	0.00143258
MIR4694	-2.2902	-0.956551	2.33405e-06	4.33561e-05
RPS5P2	-2.28741	-1.17702	4.68179e-05	0.000523694
RP11-522L3.3	-2.28581	-1.44657	0.00422134	0.0193774
RNU6-1262P	-2.28324	-3.06448	0.0115116	0.0420232
RP11-820K3.2	-2.28184	-2.00648	0.00123733	0.00739749
C10orf105	-2.28162	-3.02358	0.00962962	0.0366335
NACAD	-2.27786	6.57896	6.92373e-21	2.97644e-18
FOXP4	-2.27655	2.05432	2.88429e-06	5.15612e-05
NPM1P50	-2.27492	-2.54371	0.000566071	0.00397071
CTB-186G2.4	-2.27448	-2.27131	0.00345615	0.0165038
RP11-47J17.1	-2.27445	-1.73444	0.000123202	0.00115496
RP1-142L7.5	-2.2732	-1.04979	1.93821e-05	0.0002508
GRIK5	-2.27138	5.4048	6.02588e-18	1.45713e-15
NLGN2	-2.26959	5.69556	1.38938e-21	6.60149e-19
RP11-362L22.1	-2.26854	-0.521903	0.000496463	0.00357218
CD248	-2.26755	2.94557	1.12215e-13	1.206e-11
RP11-578F21.2	-2.26653	-2.7563	0.0028466	0.014138
RP11-441F2.2	-2.26618	-0.0129237	3.92795e-10	2.06409e-08
MIR3911	-2.26511	-1.71151	2.3913e-05	0.000298312
AC011995.3	-2.26447	-0.449409	0.00116302	0.00705129
LINC00608	-2.26393	-1.18311	6.19656e-06	9.80266e-05
RN7SL558P	-2.26249	-2.28127	0.000645729	0.00441512
CTD-2561B21.4	-2.2621	-1.91173	5.55241e-05	0.000603677
TTLL11-IT1	-2.26024	-2.65008	0.00352832	0.0167733
RP11-522M21.2	-2.259	-1.39554	4.55667e-06	7.56178e-05
BSN	-2.25841	6.31401	1.43832e-18	4.05772e-16
NAV2	-2.25742	9.48032	1.64596e-36	4.45776e-33
LL22NC03-2H8.5	-2.2567	-0.979252	8.46771e-07	1.83906e-05
RP11-436I24.1	-2.25563	0.0916429	7.05425e-11	4.47424e-09
RP11-315D13.1	-2.25534	-2.95773	0.00562362	0.0242022
AL138751.1	-2.25531	-3.03208	0.00629655	0.0263937
DRD4	-2.25312	-0.935066	2.85481e-07	7.21238e-06
CTD-2011F17.2	-2.2522	-2.24908	0.00964663	0.036668
RP11-329J18.3	-2.25176	-0.732075	2.71207e-05	0.000330379
RP11-399E6.4	-2.25138	-1.68592	0.000375202	0.00283685
RNU6-957P	-2.25082	-3.33202	0.010504	0.03912
AC005160.3	-2.25059	-2.21207	0.0052041	0.0228293
P2RY13	-2.2503	-2.58529	0.00306011	0.0149314
RP11-180P8.4	-2.24706	-1.03351	5.58813e-06	8.99161e-05
RP11-210M15.1	-2.24631	-1.37445	6.06909e-05	0.000648068
CDHR2	-2.24465	2.81663	6.77599e-18	1.62156e-15
C1orf195	-2.24398	1.38698	1.57497e-10	9.13379e-09
SRMP2	-2.2435	-0.414349	1.23794e-07	3.46354e-06
RP11-645C24.4	-2.24233	-2.91064	0.00864035	0.0336846
RP11-173G21.1	-2.24018	0.439864	5.65666e-10	2.86354e-08
RNU6-432P	-2.2395	-2.613	0.00466857	0.0209683
EIF1AXP2	-2.23903	-2.92264	0.00523472	0.0229256
AL139147.1	-2.23827	1.38415	1.69561e-06	3.29662e-05
AP001627.1	-2.23773	-0.870562	0.00201841	0.0108634
SRRM1P3	-2.23719	-1.08001	1.14921e-06	2.37951e-05
AL353662.1	-2.2362	-1.55125	9.66051e-05	0.000948299
RP11-12J10.3	-2.23569	-1.31537	3.04031e-05	0.000363639
CTC-218B8.3	-2.23512	-2.45705	0.00153963	0.00883238
ARHGAP26-IT1	-2.23344	-0.906123	5.75032e-07	1.32297e-05
RN7SKP288	-2.23205	-0.463511	4.04632e-05	0.000463599
RP4-809F4.1	-2.23158	-2.37493	0.0035447	0.0168246
AC124914.3	-2.23145	-0.68147	8.61915e-08	2.53181e-06
RNU6-69P	-2.22982	-3.32855	0.00771665	0.0308744
RPL7AP60	-2.229	-0.899961	9.82207e-06	0.000144468
MIR3157	-2.22848	-2.58669	0.00415029	0.0191323
RLIMP1	-2.2281	-1.96882	0.00292059	0.0144077
CTD-2035E11.5	-2.2276	-1.99337	0.000106436	0.00102329
AC078852.2	-2.22737	-1.75113	0.00045179	0.00329806
RPS2P35	-2.22642	-2.23257	0.00210756	0.0112382
FOSL1P1	-2.22299	-2.31987	0.00614072	0.0258706
RP11-191L9.5	-2.22197	-2.02922	0.00180378	0.00996975
AC007364.1	-2.22186	-2.57364	0.000903771	0.00576604
RNU6-171P	-2.22152	-1.57399	9.99639e-05	0.000974208
RP11-69I13.1	-2.22074	-2.34376	0.000368691	0.00279777
PTGER4	-2.21998	-1.10433	2.10397e-05	0.000268403
RP11-667K14.8	-2.21967	-1.40727	2.75421e-05	0.000333747
RP11-927P21.1	-2.21887	0.0696868	9.06329e-08	2.64791e-06
HNRNPA1P14	-2.21654	0.471262	2.08115e-08	7.301e-07
DCC	-2.21305	-0.974959	1.10986e-05	0.000159039
RP1-290F12.3	-2.21154	0.480266	1.41091e-08	5.1291e-07
FAM65A	-2.20975	4.96391	7.65333e-21	3.18885e-18
MIR3137	-2.20848	-2.38637	0.0012302	0.00736725
AC018816.3	-2.20811	-1.90025	0.00166138	0.00934867
RN7SL246P	-2.20599	-1.81417	0.00333778	0.0160278
RP11-83B20.1	-2.20599	0.96208	4.31398e-11	2.87065e-09
RP11-464O2.2	-2.20481	-0.830697	0.00150877	0.00870145
RP11-1H15.2	-2.20446	-1.61585	0.00034194	0.00263389
RP11-5A11.2	-2.20371	-1.12141	0.000146441	0.00132911
APCDD1L	-2.20341	-0.587941	8.41345e-05	0.000846754
RP4-752I6.1	-2.20152	-2.23647	0.00133996	0.00790462
SLC22A24	-2.19973	-1.39766	0.000424119	0.00313408
RP1-168P16.2	-2.1979	-0.681872	3.40281e-06	5.8887e-05
RP11-293B7.1	-2.1977	-1.93119	0.00399625	0.0185899
RP11-312B8.2	-2.19762	-0.776584	8.59672e-06	0.00013007
PRR26	-2.19592	2.42917	2.53501e-05	0.000313068
KLF3P1	-2.19418	-0.718919	1.04786e-07	2.98415e-06
RP11-16C18.3	-2.19346	-2.38901	0.0123436	0.0442314
AGAP9	-2.19216	-0.775107	6.50371e-05	0.000685903
RP1-154J13.3	-2.18949	-1.99057	0.00322125	0.0155566
AC018878.3	-2.18816	-1.961	0.000246525	0.00203246
AC005481.5	-2.18775	1.77504	8.11145e-10	3.97256e-08
RP11-572M11.1	-2.186	-1.80363	0.00545105	0.0236171
AC009542.2	-2.18599	-1.14505	1.84554e-05	0.000240533
RP11-720N19.1	-2.185	-2.3607	0.000613699	0.00423892
HIGD1AP6	-2.18469	-0.513534	6.35481e-08	1.93596e-06
GPR34	-2.18298	-0.425959	4.26042e-08	1.36389e-06
CTD-2003C8.2	-2.18247	-2.0779	0.000392612	0.00294628
ERVFRD-1	-2.18215	1.14455	1.07942e-08	4.05464e-07
ATP1B2	-2.18058	0.477358	4.18482e-10	2.16499e-08
RP11-144O23.20	-2.17984	-1.03548	6.67616e-06	0.000104454
RP11-164H5.1	-2.17601	-1.90159	0.000325923	0.00253794
RP6-11O7.2	-2.17412	-1.90459	0.000274342	0.0022146
CHRM3-AS2	-2.17361	1.73681	0.000178581	0.00156218
METTL7AP1	-2.17113	-1.71589	5.37542e-05	0.000586553
AC079612.1	-2.16868	-2.72308	0.00807596	0.0319908
KRT81	-2.16768	-1.50455	0.0114477	0.041835
RP4-778K6.1	-2.1656	-2.15002	0.000639046	0.00438159
HNRNPMP1	-2.16555	-0.713547	1.00053e-06	2.11863e-05
AC011196.3	-2.16525	-1.17462	3.25794e-05	0.000384633
RP11-149I2.5	-2.16415	-1.63236	2.40428e-05	0.000299794
NAV2-AS3	-2.16182	1.37016	2.53378e-10	1.3752e-08
MIR2467	-2.16025	-1.69558	0.00115847	0.00703311
SRGAP3-AS2	-2.15999	-1.12279	5.62276e-06	9.02675e-05
RP11-298J20.3	-2.15523	-0.714259	1.3539e-06	2.72824e-05
RN7SL795P	-2.15434	-1.73967	0.00102438	0.00638935
CTD-2576D5.4	-2.15393	-0.863955	3.48987e-06	6.00865e-05
EP400	-2.15226	6.25115	1.01323e-11	7.72992e-10
RBPMSLP	-2.15186	-1.79304	0.000974187	0.00614293
RN7SL660P	-2.15183	-2.18861	0.000785087	0.0051508
SP2	-2.15072	2.74524	1.03252e-11	7.84581e-10
SNORD116	-2.14939	-2.31507	0.0044492	0.0201704
RP11-307I14.3	-2.14854	-1.52041	0.000101033	0.000981452
RP11-737O24.1	-2.14831	-1.54922	0.0115488	0.0421021
RP11-43D2.2	-2.14812	-1.35067	0.00185904	0.0101821
CREBBP	-2.1475	6.82764	7.50077e-22	3.83289e-19
ZFHX2	-2.14704	4.31071	1.64936e-20	6.11911e-18
CTB-78O21.1	-2.14656	-1.39111	0.000153789	0.00138107
RP11-192P3.4	-2.14642	-1.91115	0.00104264	0.0064727
TP53INP2	-2.14631	5.44628	3.25784e-26	2.94107e-23
RP11-798G7.6	-2.14622	-2.58794	0.00555251	0.0239495
RP11-667K14.5	-2.14613	-2.98672	0.00778288	0.0310835
GS1-115G20.2	-2.1459	1.1794	3.20858e-10	1.71397e-08
RPL23AP23	-2.14479	-0.375719	2.11548e-06	3.99258e-05
RN7SKP285	-2.14452	-2.57051	0.00541965	0.023515
C15orf39	-2.14428	2.71168	1.39318e-07	3.83062e-06
RP11-680F20.10	-2.144	-2.24899	0.0093203	0.0357083
RPL26P35	-2.14252	-1.01291	0.00128199	0.00761908
HMGN2P28	-2.1414	-2.57019	0.00638738	0.0267
RP11-458F8.4	-2.13926	0.451607	6.1663e-07	1.40456e-05
KCND1	-2.13923	2.7386	4.79916e-13	4.59277e-11
SYN1	-2.13854	3.48676	3.45937e-12	2.83052e-10
MIR1301	-2.13529	-2.44013	0.00160602	0.00913203
CTD-2544H17.1	-2.1352	-0.0990052	9.36118e-08	2.72506e-06
RNU6-795P	-2.13442	-2.78332	0.00705072	0.0288147
GJA4	-2.13338	-1.60129	0.000629614	0.00432678
SETP10	-2.13259	-0.8482	1.6825e-06	3.28293e-05
SKI	-2.13249	5.46992	1.15207e-17	2.64419e-15
AC007050.17	-2.13216	-1.659	0.00336647	0.0161199
NAV1	-2.13168	7.86782	1.73895e-35	3.92466e-32
RP11-365D23.2	-2.13076	-1.54623	0.00136346	0.00801233
GATAD2B	-2.13009	6.72735	1.84109e-23	1.1872e-20
AC017028.1	-2.12868	-2.79537	0.0112578	0.0412691
SBK1	-2.12809	6.08195	1.52901e-15	2.36629e-13
RP11-284F21.10	-2.12739	-0.658507	1.27272e-06	2.58778e-05
CTD-2021A8.2	-2.12689	-2.72542	0.00289227	0.0143071
RP11-386I23.1	-2.12666	-0.358018	2.65385e-07	6.76781e-06
RARRES2P5	-2.12465	-1.65318	0.00018916	0.00163832
AC010733.4	-2.12269	-3.03047	0.00982863	0.0372188
BNC1	-2.12235	-0.70911	3.1614e-05	0.000375323
C19orf54	-2.1222	2.43396	1.55322e-08	5.59385e-07
RP11-5L12.1	-2.12195	-1.13112	0.000133149	0.00122948
RP5-966M1.4	-2.12115	-1.32862	0.000486464	0.00351143
POM121B	-2.11985	2.40228	9.34744e-09	3.58579e-07
AC016586.1	-2.11977	0.294562	9.37722e-08	2.72506e-06
CTD-2530H12.5	-2.11957	-2.71714	0.00355106	0.0168489
AF131215.4	-2.1182	2.09878	6.68899e-09	2.61035e-07
OXER1	-2.11816	1.18796	4.53355e-08	1.4327e-06
DDX3YP1	-2.11701	1.16837	1.09134e-10	6.68703e-09
RP11-357N13.1	-2.11585	-1.81362	0.00215935	0.0114468
EP300	-2.11522	6.10032	7.81132e-27	7.5555e-24
RP11-481G8.2	-2.11329	-1.65989	0.002213	0.011659
MIR4655	-2.1124	-2.42077	0.0114429	0.0418287
RP5-1029F21.4	-2.11194	-1.95383	0.000195226	0.00168172
GNAO1	-2.11187	5.28996	2.37522e-19	7.43703e-17
RP11-171G2.1	-2.11049	-1.73887	0.000215513	0.00181887
RP11-792A8.1	-2.11031	-1.83503	0.00185185	0.0101546
RP11-10A14.8	-2.10898	0.00583873	0.000125553	0.00117172
HNRNPA1P36	-2.10893	-2.25201	0.00199098	0.0107456
RNU6-1198P	-2.10882	-2.96574	0.0136239	0.0476129
LRP1	-2.10826	7.90037	1.56303e-31	2.49009e-28
RP5-916O11.1	-2.10651	-1.25002	0.00213809	0.0113652
HSPG2	-2.10615	3.76216	8.27813e-15	1.14215e-12
RP11-119H12.3	-2.10578	-1.5498	0.000168985	0.00149173
RN7SL168P	-2.1057	-2.40619	0.00299309	0.0146825
POLR2KP1	-2.1028	-1.181	0.000126376	0.0011784
SPEN	-2.10221	7.01203	1.47568e-16	2.71876e-14
DARC	-2.10181	0.976089	1.99472e-09	8.853e-08
RP11-702L15.4	-2.10175	-1.39389	9.43928e-05	0.00093063
CTD-2192J16.21	-2.0989	-1.86087	0.00436113	0.0198843
AC069155.1	-2.09802	-1.61974	0.00132219	0.0078117
AC093620.5	-2.09721	-1.24804	6.1432e-06	9.74762e-05
AC069200.1	-2.09676	-1.88516	0.00388456	0.0181765
RP11-809C18.3	-2.09646	1.07472	4.71788e-07	1.11774e-05
MKI67	-2.09629	8.00692	1.62815e-06	3.19211e-05
RP11-479O16.1	-2.09403	-1.69369	0.00120189	0.00723672
RP11-411B10.2	-2.09356	-1.48299	0.000575565	0.00401857
KRT8P15	-2.09133	-0.198672	5.75302e-07	1.32297e-05
POM121C	-2.0908	5.47846	1.09918e-15	1.75112e-13
RP11-416N2.4	-2.09067	1.61886	3.83523e-13	3.73632e-11
CSPG4	-2.09058	2.2999	8.41552e-11	5.25155e-09
AC018638.1	-2.08946	0.115404	3.03792e-06	5.3705e-05
RP11-731J8.2	-2.08899	-2.7511	0.00409677	0.0189469
DDX18P1	-2.08854	0.607811	4.71536e-09	1.89475e-07
RP11-385D13.1	-2.08852	-2.64943	0.0115908	0.0422097
MIR4774	-2.08851	-2.81878	0.00517767	0.0227346
RP11-301A5.2	-2.08629	-0.698353	7.94845e-05	0.000808062
MRPS36P4	-2.0861	-2.34559	0.0128703	0.0456838
CXCL17	-2.08593	-2.24661	0.0124892	0.0446176
RNU7-134P	-2.08442	-1.78052	0.000654611	0.00446795
RNA5SP330	-2.08383	-2.81841	0.0133585	0.0469366
TMPRSS6	-2.08224	-0.897959	0.000220339	0.00185151
RP11-20I20.4	-2.08137	-0.397295	1.19013e-05	0.000168668
MARK2P8	-2.07993	1.15773	8.90412e-10	4.29858e-08
RBP3	-2.0768	-1.35984	0.00888598	0.0343749
RP11-33B1.4	-2.07672	-1.81267	0.000209598	0.00177614
RP11-338L22.2	-2.07485	-1.19053	1.68308e-05	0.000224435
LYG2	-2.07453	-1.24919	1.39813e-05	0.000192114
PTPN2P2	-2.0741	-0.0898382	8.42718e-06	0.00012779
GSTM3P2	-2.07366	-1.68346	0.000843516	0.00545096
RP11-129K12.1	-2.07302	-2.66869	0.00842385	0.033069
RP4-719C8.1	-2.07122	-0.24417	1.04464e-07	2.97812e-06
TAS2R6	-2.07057	-0.755465	7.25318e-05	0.000749514
AC083875.1	-2.06969	-2.43598	0.0103204	0.0386391
AP003305.1	-2.06806	-0.388173	1.29242e-07	3.59738e-06
RP13-619I2.2	-2.06776	-2.3286	0.00693857	0.028468
CTD-2542L18.1	-2.06682	1.31947	1.67217e-09	7.58583e-08
RP11-117L5.4	-2.06677	1.85062	5.21916e-11	3.43919e-09
RP3-453P22.2	-2.06644	-2.06245	0.00778254	0.0310835
RN7SL695P	-2.06574	-2.92371	0.0139424	0.048479
RP11-393I2.2	-2.0648	1.17597	2.26544e-10	1.24452e-08
RP11-661G16.1	-2.06456	-2.02691	0.00231517	0.0120389
PCDHGB1	-2.06402	-0.244766	2.35558e-05	0.000295216
ZNF865	-2.06358	3.43577	2.31264e-08	8.0402e-07
RPS3P7	-2.06303	-1.91657	0.00105739	0.00654418
IGHD1-7	-2.06297	-2.56197	0.0141441	0.0488853
RN7SL258P	-2.06236	-1.76114	0.00079418	0.00519661
RP11-539G18.1	-2.06232	-1.4133	0.00707269	0.0288788
AC019070.1	-2.06113	-0.668229	0.0025048	0.0127851
RP11-244B22.13	-2.06064	1.40216	7.66643e-09	2.97891e-07
AC105402.4	-2.05991	1.89175	0.0001209	0.00113692
RP11-676J12.7	-2.05978	-2.58866	0.00615106	0.025896
RP11-145M9.6	-2.05913	-2.96879	0.00715585	0.0291388
IQSEC1	-2.05895	5.53994	1.83993e-18	5.13719e-16
RNU6-1165P	-2.0566	-2.60282	0.00401233	0.0186551
RN7SL508P	-2.05615	-1.76631	0.00025583	0.00209325
ZBED3	-2.05437	3.3154	2.07206e-09	9.1546e-08
EPN2-AS1	-2.05357	1.12765	1.72863e-09	7.80273e-08
RP11-514P8.6	-2.05312	-2.31437	0.00197796	0.0106924
RP11-571F15.3	-2.05299	-1.4842	5.35186e-05	0.000584915
RPL21P135	-2.05172	-2.13038	0.00304213	0.0148665
CPZ	-2.05002	-1.57553	0.000169391	0.00149385
CELSR2	-2.04996	6.58714	7.76609e-18	1.82895e-15
PCDHGA6	-2.04795	0.374233	9.64895e-08	2.78595e-06
RP11-573N10.1	-2.0474	-0.796497	0.00103104	0.00641336
RP11-254B13.4	-2.0468	-1.07009	3.28023e-05	0.00038659
KMT2B	-2.04567	5.30455	3.27295e-18	8.86414e-16
AC021876.4	-2.04392	-0.724321	1.91607e-05	0.00024851
KCNC1	-2.04379	4.10371	2.19622e-11	1.54494e-09
RN7SL378P	-2.04162	-1.1993	0.000167426	0.00148135
PLAGL2	-2.04147	4.08403	3.02152e-13	3.01962e-11
DIAPH3-AS2	-2.04128	-2.09676	0.00151139	0.00870915
PCDHGA7	-2.04117	4.84922	1.2078e-21	5.84122e-19
PRKACA	-2.04103	4.50467	7.99538e-21	3.28089e-18
Z85986.1	-2.04084	-2.53106	0.00411182	0.0190067
RP11-77M5.1	-2.04046	-2.46953	0.00370257	0.0174425
AC098617.1	-2.04023	-3.03161	0.0113093	0.0414353
MTND2P26	-2.04021	-0.693287	0.00421442	0.0193587
RP11-319E16.1	-2.03956	1.00115	7.24794e-06	0.000112169
MTRNR2L12	-2.03943	-0.855626	0.00190782	0.0103871
IGSF9B	-2.03795	6.28927	8.9452e-22	4.48635e-19
NDUFA9P1	-2.03758	2.07857	2.07505e-10	1.15873e-08
AC007787.2	-2.03648	-2.33078	0.0030543	0.0149179
AC110781.3	-2.03648	1.81925	3.9328e-06	6.66951e-05
PCDHGA5	-2.03567	0.0370738	3.91688e-05	0.000451928
AC068014.2	-2.03559	-3.15358	0.0118594	0.0429616
IGF1R	-2.03453	6.38819	1.11511e-10	6.80945e-09
RP11-255A11.21	-2.0337	-2.50136	0.00858158	0.033494
RP11-540O11.7	-2.03354	-2.42938	0.0108544	0.04015
GRIN2D	-2.03326	1.07911	6.13026e-07	1.39752e-05
RNU6-606P	-2.03288	-2.75555	0.0078028	0.0311411
RP11-261P9.4	-2.03287	-2.462	0.00421728	0.019365
SHANK1	-2.03284	4.13436	5.90327e-10	2.97725e-08
KRT18P15	-2.03272	-2.44367	0.00436578	0.0198988
RP4-566D2.1	-2.03218	-1.06429	0.000157977	0.00141578
RP1-232P20.1	-2.032	-0.594848	1.97653e-05	0.000254906
IL18	-2.03199	-1.90635	0.000196937	0.00169214
RNU6-331P	-2.03192	-2.24322	0.00534464	0.0232603
RPS2P1	-2.0315	-1.57803	0.0012631	0.00752663
RP11-755F10.1	-2.03071	0.908864	2.02573e-07	5.32649e-06
RNU6-128P	-2.03017	-2.49686	0.00421792	0.019365
AC006003.3	-2.03014	-2.66253	0.0071302	0.0290674
ATF7	-2.0285	3.57561	1.83921e-14	2.28493e-12
RP11-255H23.3	-2.02843	-1.26469	0.000378754	0.00285711
AL049542.1	-2.02816	-1.72229	0.00501469	0.0221555
TTYH3	-2.02788	7.97087	5.30286e-16	8.92034e-14
RP11-1G11.2	-2.02633	-0.313658	1.02382e-05	0.000148916
AC074367.1	-2.02533	-1.06184	3.42726e-05	0.000402428
RP1-142L7.9	-2.02427	-1.79644	0.00460088	0.0207336
RP11-366I13.3	-2.02371	-2.56557	0.00796276	0.0316303
RP11-417B4.2	-2.02259	-0.351068	1.21043e-05	0.000170918
RP4-755D9.1	-2.02159	-1.79658	0.00317309	0.0153678
MIR4697	-2.02034	1.59191	5.06971e-08	1.58732e-06
RP11-358D14.2	-2.02009	-0.859233	5.55105e-05	0.000603677
RP4-710M3.2	-2.01946	2.53342	7.02031e-10	3.49505e-08
AL022344.2	-2.01825	0.933428	1.45894e-07	3.99116e-06
RP11-384K6.2	-2.01513	0.78042	1.86741e-07	4.96061e-06
PCDHGB2	-2.01341	1.45798	6.57437e-13	6.09772e-11
SRSF10P1	-2.01257	-1.8238	0.00279331	0.0139449
PCCA-AS1	-2.01223	0.0672955	5.86131e-07	1.34186e-05
RP11-74D7.1	-2.01189	-2.03241	0.00304467	0.0148762
RP4-595K12.1	-2.0117	0.00222459	7.04419e-05	0.000734325
RP13-98N21.3	-2.01148	-2.21443	0.00133722	0.00789021
CACNA1C-AS3	-2.01097	-2.78607	0.010675	0.0396487
RP11-62I21.1	-2.01023	1.26956	0.00016925	0.00149309
CHAMP1	-2.00904	4.52454	6.71637e-17	1.30863e-14
RERE	-2.00851	6.20578	1.01793e-14	1.37843e-12
KIAA1683	-2.00755	5.02485	4.1864e-22	2.34847e-19
ZNRF3-AS1	-2.00712	-1.27469	2.6779e-05	0.000327725
RP11-110G21.2	-2.006	-1.79199	0.000194206	0.00167452
MIDN	-2.00487	5.70976	1.82121e-14	2.27299e-12
AC010975.2	-2.00387	-0.673357	0.00282377	0.0140633
NPM1P29	-2.00284	-0.127821	1.73994e-07	4.65545e-06
LRFN1	-2.00238	1.77897	8.4975e-07	1.84272e-05
KIAA1522	-2.0018	4.90372	3.59754e-18	9.55218e-16
AC096677.1	-2.00082	2.6536	3.72729e-12	3.02764e-10
RP11-665C16.5	-2.00044	-1.45336	0.0022318	0.0117275
IGSF6	-1.99857	0.960389	4.4805e-07	1.07007e-05
LINC00412	-1.99786	-2.0183	0.00168608	0.00945622
CTC-378H22.2	-1.99678	-2.8214	0.0131777	0.0464745
AC130709.1	-1.99456	-1.44818	0.00200917	0.0108244
RP11-365D9.1	-1.99279	1.03323	3.13128e-05	0.00037244
PTPN2P1	-1.99195	-0.602273	2.93565e-06	5.21351e-05
IGLVIVOR22-1	-1.9917	-0.0213066	0.00140993	0.00823311
RP11-686G8.1	-1.9907	-0.767307	1.64605e-05	0.000220256
RP11-69E9.1	-1.99053	-1.81594	0.000620026	0.00427282
PGAM1P11	-1.99031	-2.15177	0.0030597	0.0149314
RP11-829H16.5	-1.98999	-1.11679	0.00792201	0.0315008
CREB3L2	-1.98844	6.48868	5.57163e-27	5.91666e-24
ENO1P2	-1.98819	0.550231	0.00143864	0.00836291
NCOA6	-1.98761	5.86464	1.05359e-17	2.43882e-15
CTB-36O1.7	-1.98685	-2.81583	0.0122746	0.0440718
YRDCP2	-1.98627	-1.81929	0.00276929	0.0138582
RP11-516A11.1	-1.98619	-1.71983	0.000581363	0.00404549
RP11-351I21.6	-1.98579	-0.399134	8.52991e-07	1.84813e-05
RP11-509J21.2	-1.98539	-0.488225	1.29129e-06	2.61766e-05
TRBV29OR9-2	-1.98482	-1.18059	0.000302352	0.00238607
PER1	-1.98478	4.70448	7.22788e-20	2.44691e-17
TATDN1P1	-1.98452	-0.433492	2.87598e-06	5.14807e-05
RP4-769N13.2	-1.98447	-1.86013	0.00265409	0.0134131
RAPH1	-1.98412	4.08358	5.81178e-17	1.14058e-14
RP11-522L3.11	-1.98265	-1.30617	0.000879767	0.00564882
IRS2	-1.98046	6.97462	4.93909e-11	3.26257e-09
ATXN2L	-1.97771	5.84547	1.02534e-16	1.92843e-14
RAVER1	-1.97665	4.13485	1.47039e-08	5.31678e-07
RPL18P10	-1.9765	-0.960148	0.00024814	0.00204143
CTC-329H14.1	-1.97588	-0.788616	0.000222649	0.00186514
RP11-87O11.1	-1.9756	-0.318446	1.26505e-05	0.000177234
CTB-176F20.3	-1.97485	1.80555	2.18276e-07	5.69514e-06
MTND4P32	-1.97463	-0.935298	1.48626e-05	0.000202274
AC037445.1	-1.97324	-0.0755337	3.29358e-07	8.19854e-06
DCHS1	-1.97259	8.37223	4.8846e-30	6.96261e-27
SRP72P2	-1.971	1.7907	9.08734e-13	8.25881e-11
C10orf113	-1.96917	-1.92032	0.00354724	0.0168337
RP4-635E8.1	-1.96909	-1.89885	0.000511141	0.00365932
CTC-507E2.1	-1.96861	1.69695	3.73749e-10	1.96931e-08
RP1-28C20.1	-1.96856	-2.23586	0.013567	0.0474785
HMGB1P7	-1.96801	-1.48081	0.00534437	0.0232603
RP11-436M15.1	-1.96773	-0.741688	2.20487e-06	4.12963e-05
RP11-397P13.6	-1.96737	0.689757	2.41951e-05	0.000301414
RP11-318K15.2	-1.96702	-0.867111	0.000269922	0.00218872
RP11-887P2.5	-1.96675	0.632133	6.37029e-07	1.44737e-05
ARL10	-1.96647	7.30447	6.87414e-31	1.03429e-27
RP11-101O6.2	-1.9659	0.00609	6.72554e-07	1.51571e-05
RP11-145A3.4	-1.96516	-2.28908	0.0046963	0.021052
RP11-14I17.2	-1.96467	-2.45108	0.00360848	0.0170726
RNU6-143P	-1.96407	-1.91967	0.0121607	0.0437555
SMOC1	-1.96355	2.307	0.00422226	0.0193783
HMGB1P8	-1.96324	-0.615928	0.000190635	0.00164789
RP11-4F22.2	-1.96278	1.072	8.85533e-06	0.000133184
RP11-345I18.4	-1.96266	-0.246105	2.24246e-07	5.82287e-06
CTD-3051D23.1	-1.96258	-1.43617	0.00239423	0.012344
RP11-653J6.1	-1.96246	-2.49587	0.00407207	0.0188713
RPL13P6	-1.9621	-1.37446	0.000825672	0.00535737
BEAN1	-1.96207	-1.19563	1.65674e-05	0.000221359
NPIPB4	-1.96195	2.18766	3.9911e-08	1.28424e-06
RP11-358B23.5	-1.96138	-0.915197	9.98815e-05	0.000974208
AC106873.4	-1.96118	-2.33821	0.00416493	0.01919
GAPDHP61	-1.96035	0.939049	1.06343e-08	4.00568e-07
CYP2G1P	-1.96032	-2.33314	0.0106217	0.0394824
RP11-375H19.2	-1.95982	-1.62441	0.0007349	0.00488784
RP11-99A14.1	-1.95793	-1.35618	0.00568648	0.0243875
AL133244.1	-1.95435	-2.09313	0.00853845	0.0333641
CTA-357J21.1	-1.95404	-2.1528	0.00892478	0.0344856
FASN	-1.95264	8.29893	2.5701e-13	2.61677e-11
AL583842.2	-1.95235	-0.016373	3.38293e-05	0.000398001
PPP1R26P1	-1.94969	0.942429	4.40352e-08	1.40306e-06
PPIAP2	-1.94876	-1.5948	0.0018138	0.0100063
FAM222B	-1.9483	4.08491	2.9383e-15	4.32489e-13
MIR378H	-1.94789	-2.82251	0.0055421	0.0239198
SNORD65	-1.94765	-2.50179	0.00292657	0.0144319
MAMLD1	-1.94751	0.239148	1.39439e-05	0.000191831
AC002978.1	-1.94621	-2.49812	0.00595021	0.0252784
RN7SKP110	-1.94577	-1.89934	0.00527756	0.0230387
DACH1	-1.94575	5.86345	1.4209e-10	8.42059e-09
LINC00999	-1.94565	0.849906	3.73358e-09	1.56044e-07
RNU4-25P	-1.94433	-1.42539	0.000748644	0.00496584
BCL2L14	-1.94326	1.05746	1.32752e-10	7.92732e-09
RP11-635L1.3	-1.94185	-1.42596	7.18416e-05	0.000744934
AC092839.3	-1.94171	-0.499672	0.00190843	0.0103871
XIST	-1.94009	8.58284	8.95249e-12	6.92743e-10
MAPRE1P1	-1.93954	-1.11799	0.00662024	0.0274321
MIR219-2	-1.93908	-2.26732	0.00361729	0.0171062
RP11-427H3.3	-1.93739	6.06229	7.24928e-21	3.06769e-18
RP11-678L1.1	-1.93719	-2.18678	0.00131202	0.00776687
AC007078.4	-1.93669	-2.25663	0.0076393	0.0306194
RP11-724M22.1	-1.93592	-1.51986	0.000283603	0.00227109
RP11-10A14.7	-1.93446	0.081392	2.28703e-05	0.000287958
HNRNPH1P1	-1.93411	-0.0316113	1.34963e-06	2.72167e-05
KCNC4	-1.9311	3.01695	2.95326e-10	1.59012e-08
AC083862.6	-1.92987	-1.8678	0.00043033	0.00317088
MIR3619	-1.92979	0.0562405	8.86858e-06	0.000133216
RP11-142O6.1	-1.92958	0.389695	4.5308e-08	1.4327e-06
RP11-4C20.3	-1.92911	-1.21242	0.000149593	0.00135138
AC074389.6	-1.92907	0.441361	0.000360877	0.00274617
RP4-778K6.3	-1.92881	-0.516207	4.04834e-05	0.000463599
MRPS6P2	-1.92846	-2.07147	0.00399764	0.0185932
AC104781.1	-1.92556	-1.84851	0.000974413	0.00614293
AC100830.5	-1.9233	-0.99553	1.38793e-05	0.000191197
AC007014.1	-1.92278	-1.18952	2.99425e-05	0.000358978
RP1-67K17.4	-1.9227	-1.95581	0.00298738	0.0146611
RP11-750H9.7	-1.9226	-1.8596	0.00067149	0.00455105
RP11-484L8.1	-1.92241	-1.46099	0.0018781	0.0102575
RP13-638C3.6	-1.92151	-0.997491	0.000457989	0.00333165
RP11-326E22.1	-1.91837	-2.35352	0.0129242	0.045815
RP11-757G1.5	-1.91677	-1.89092	0.00260781	0.0132229
CTD-2349P21.11	-1.91665	-2.82556	0.0115418	0.0420878
CTB-109A12.1	-1.91635	1.00133	1.55498e-10	9.03722e-09
CTC-209L16.1	-1.91631	-1.95892	0.00158031	0.00901232
MYADM	-1.91619	4.64951	1.04108e-10	6.41257e-09
RP11-236J17.6	-1.91593	-1.43518	0.00325964	0.0157111
AC092431.2	-1.91565	-0.313783	0.0001209	0.00113692
NPIPB3	-1.91528	1.50968	2.22157e-07	5.77417e-06
CTD-3030D20.2	-1.91402	-0.86914	0.000777013	0.00511021
AL121952.1	-1.91302	-2.17167	0.00248747	0.0127182
ODCP	-1.91271	1.48285	4.22209e-10	2.17804e-08
RPL13AP17	-1.91211	-1.52911	0.000313074	0.00245128
BHLHE40	-1.91189	-0.0855504	0.000664427	0.00451787
CTD-2010I16.1	-1.9116	1.37323	3.18645e-09	1.35052e-07
CDHR5	-1.91146	1.78511	6.33324e-10	3.18225e-08
RP11-10G15.4	-1.91074	-2.22854	0.0129139	0.0458023
SHANK2	-1.91072	4.90113	6.92282e-17	1.33922e-14
AC092619.1	-1.9107	-1.04508	0.0102321	0.0384081
RP11-363J17.1	-1.91023	-1.44768	0.000296347	0.00234883
ODF3L2	-1.91015	-2.05354	0.0052106	0.0228458
OTOA	-1.90981	-2.92635	0.0116151	0.0422641
RP11-160H12.3	-1.90891	1.60927	4.12322e-09	1.6894e-07
AC007285.7	-1.90766	0.256159	6.49644e-09	2.54828e-07
KRT18P57	-1.90736	-0.0466111	1.98684e-05	0.000255871
RP11-108F13.2	-1.90723	-2.92925	0.0144865	0.0498272
LAMA5	-1.90682	6.77289	3.92688e-14	4.60397e-12
LA16c-380H5.5	-1.90636	-0.0775481	3.62036e-06	6.19394e-05
RNU6-780P	-1.90636	-1.60986	0.00169085	0.00947319
RP5-837I24.2	-1.90611	-0.0749547	8.97928e-08	2.6262e-06
RP11-50D9.3	-1.90473	0.24269	6.38683e-07	1.44991e-05
LDHAL6DP	-1.90401	1.5718	4.04569e-10	2.11116e-08
RMRPP4	-1.90384	-2.75599	0.00684046	0.028155
ISM1	-1.9033	-1.9755	0.00787897	0.0313786
CTA-339C12.1	-1.90322	-0.584115	0.000571041	0.00399625
RN7SL36P	-1.90283	-2.09	0.00849243	0.0332372
CDK5R2	-1.90254	3.72462	6.80723e-07	1.52869e-05
TNS1	-1.90228	5.36354	4.5225e-16	7.75208e-14
ATP1A3	-1.90126	7.70239	1.09045e-13	1.18131e-11
PTP4A1P3	-1.9012	-2.33743	0.0113888	0.0416971
PCDHGB3	-1.90053	0.215621	2.196e-06	4.11587e-05
RP11-319G6.3	-1.89999	-2.06575	0.00414564	0.019122
FAM57B	-1.89848	3.96588	3.73383e-12	3.02764e-10
RP11-820K3.4	-1.89784	-1.24322	0.000185506	0.00161234
RP11-477H21.2	-1.89694	-0.0945606	7.08206e-05	0.000737421
RP11-37O16.6	-1.8966	-1.37214	0.000232983	0.00193971
AF131215.1	-1.89655	1.00141	0.000142032	0.00129604
RP11-16C1.2	-1.89569	1.40128	1.62872e-08	5.84246e-07
AC006461.2	-1.89508	-1.42466	0.00107928	0.00665253
SETP21	-1.8937	-2.19058	0.00435133	0.0198462
AC104135.4	-1.89201	-2.19885	0.00655608	0.0272538
CTD-2012J19.1	-1.89189	-0.240771	3.25839e-06	5.68602e-05
SLC25A2	-1.89109	-0.0177992	2.04456e-05	0.000262306
RAI1	-1.89094	6.64774	1.5236e-20	5.81177e-18
RP11-624G19.1	-1.89081	-0.713405	3.51136e-05	0.000411146
RP11-115H15.2	-1.88953	-1.13286	2.76613e-05	0.000334671
BTF3L4P1	-1.88942	-2.15657	0.0052531	0.0229689
RP5-1142A6.2	-1.88898	0.221165	1.2317e-07	3.45323e-06
RN7SL295P	-1.88879	-2.26588	0.0135528	0.0474348
RFX1	-1.88867	3.87349	2.7447e-11	1.89147e-09
AC022173.2	-1.88815	-0.409229	1.4064e-05	0.000192859
RP11-532F6.2	-1.88766	-0.508765	7.31013e-06	0.000113002
MT-CYB	-1.88676	8.01444	2.08228e-13	2.15246e-11
AC100830.3	-1.88645	-0.397002	7.71388e-05	0.000788213
CTA-276F8.2	-1.88512	-2.007	0.000862734	0.00555526
AK3P5	-1.88472	-0.728163	8.86158e-06	0.000133184
CTD-2337I7.1	-1.88467	0.410072	1.81455e-05	0.000237408
CTB-181H17.1	-1.88453	-0.286884	7.16277e-06	0.000111169
RP11-648O15.1	-1.88292	-0.378816	0.000168228	0.00148699
SNX18P15	-1.88281	1.67997	3.63946e-08	1.19331e-06
CTB-35F21.4	-1.88253	-2.32415	0.00566964	0.0243307
CFL1P3	-1.88138	1.27306	1.23452e-07	3.45756e-06
AC025171.1	-1.88133	-0.717563	2.65168e-05	0.000324957
RN7SL800P	-1.88131	-1.11709	0.000298663	0.00236166
PLBD2	-1.87988	4.14823	1.68748e-14	2.11584e-12
AC026188.1	-1.87898	-2.85524	0.0118301	0.0428968
DIAPH1	-1.87866	6.20375	1.16855e-25	9.88994e-23
BACH1-IT2	-1.87786	-0.0320668	2.91983e-06	5.19564e-05
HNRNPA1P5	-1.87739	-2.19731	0.00333989	0.0160313
CTD-2555A7.3	-1.87669	0.0408169	3.90483e-07	9.5103e-06
ELAVL3	-1.8762	6.3957	5.20966e-16	8.81832e-14
RP11-39E3.4	-1.87619	-1.00105	6.07522e-05	0.000648287
FLRT1	-1.87609	0.792423	0.000336163	0.00260048
NID1	-1.87332	6.2974	6.36683e-32	1.14955e-28
RP13-131K19.6	-1.87219	-2.35075	0.00262063	0.0132687
RP11-274J7.2	-1.86987	-1.56255	0.0018501	0.0101497
RP11-415F23.2	-1.86833	-0.216027	0.00057747	0.00402875
HMGN1P7	-1.86688	-1.42818	0.00329314	0.0158388
C4orf19	-1.8656	-1.44207	0.000265671	0.00216006
RP11-259P1.1	-1.86485	-1.20887	0.00286835	0.0142199
LINC00384	-1.86422	-1.08483	0.0005528	0.00389465
RP11-25G10.2	-1.864	-1.04241	0.000356754	0.0027234
RP11-169K17.3	-1.86363	-1.36321	0.00293353	0.0144453
C3orf27	-1.86242	-2.1366	0.00597041	0.0253483
CTD-2522E6.4	-1.86202	-0.200384	2.4534e-05	0.000304796
LPAR5	-1.8618	-2.47303	0.00416935	0.0192038
RP11-44I10.3	-1.86158	-0.00494642	6.47381e-07	1.46803e-05
RP4-569M23.4	-1.85869	-0.428124	2.46855e-06	4.54768e-05
RP11-166P13.4	-1.85821	0.575568	1.47068e-05	0.000200456
RP11-214K3.22	-1.85797	0.151855	2.52277e-07	6.45175e-06
RP11-220I1.4	-1.85747	-2.10786	0.00468211	0.021004
PTCHD3P2	-1.85708	0.0490617	7.55902e-05	0.000776341
RP11-401F2.4	-1.857	-2.23974	0.0033567	0.016093
RPL21P44	-1.85657	-1.32087	0.0050033	0.0221196
RP11-441F2.5	-1.8558	0.769333	8.04828e-08	2.3796e-06
SETD1A	-1.85483	4.76879	2.59478e-14	3.12331e-12
AC004893.10	-1.85479	-0.0405966	8.49815e-07	1.84272e-05
IKZF4	-1.85447	2.98018	1.29927e-10	7.80225e-09
SCAF1	-1.85422	5.59125	9.16129e-13	8.29816e-11
RASA2-IT1	-1.85256	-1.60457	0.000769632	0.00507617
RP11-351O1.4	-1.85253	-0.583578	7.77791e-05	0.000793106
SERPIND1	-1.85236	0.633385	1.98971e-06	3.78759e-05
NOSTRIN	-1.8522	1.87784	0.00015114	0.00136262
RP11-420K10.1	-1.85189	-0.240641	0.000436473	0.003207
PCDHGA9	-1.85112	1.15434	1.14825e-09	5.36174e-08
RPL7AP3	-1.85078	-2.54439	0.00913526	0.0351485
PRED60	-1.85075	0.482509	2.71654e-07	6.89522e-06
TNRC18	-1.8503	6.0828	3.25203e-13	3.2144e-11
RP11-20I20.2	-1.85027	-0.031334	8.22699e-05	0.000831489
PCDHGC4	-1.84694	4.47298	3.0255e-14	3.62564e-12
AC090587.5	-1.84615	-1.94894	0.0093363	0.0357443
RP11-318C2.1	-1.84494	-0.243817	5.66678e-07	1.31102e-05
EGOT	-1.84465	-0.808324	0.000511125	0.00365932
C1orf105	-1.84302	-1.39719	0.000241487	0.00199639
STXBP1	-1.84278	6.29105	1.21019e-20	4.81994e-18
RP5-1044H5.2	-1.84206	-1.27342	0.000547657	0.0038696
RP11-439E19.1	-1.8411	-0.326299	3.20322e-06	5.61507e-05
CD5	-1.84072	0.0782768	0.000200226	0.00171172
CAP2P1	-1.84035	0.0659177	9.53004e-05	0.000938212
TENM4	-1.8393	8.1142	7.40305e-15	1.02819e-12
ARHGEF7-IT1	-1.83911	0.200929	3.20179e-08	1.06528e-06
RP11-498M14.1	-1.83867	-2.33882	0.00639669	0.0267142
RP11-317N8.5	-1.8382	-0.970189	1.2993e-05	0.000180826
RP11-320M16.2	-1.83778	-1.21308	0.00219197	0.0115766
RP11-115J16.2	-1.83758	0.605892	0.00155441	0.00890023
RP1-95L4.2	-1.83669	-2.42132	0.00443166	0.0201043
KRT8P50	-1.8362	-0.00997904	3.92361e-05	0.000452377
VN2R10P	-1.83552	-2.42102	0.00423212	0.0194071
AC009505.2	-1.83544	-0.0145364	5.10098e-06	8.32729e-05
RP11-276H1.3	-1.83544	-1.83814	0.000702215	0.00471479
PDE10A	-1.83496	2.5518	3.94718e-06	6.67716e-05
RP11-154B12.3	-1.83471	-2.70576	0.0104052	0.0388374
LRRC4	-1.83438	1.91847	0.000890652	0.00569845
RP11-77H9.8	-1.83351	-1.95772	0.00753708	0.0303084
SLC22A8	-1.83301	0.281003	1.10617e-07	3.12392e-06
RP11-216N14.7	-1.83297	1.48874	2.14285e-06	4.03861e-05
GPR82	-1.83293	-0.0928988	0.000115987	0.0010972
NDUFA3P2	-1.8328	-1.52332	0.00141826	0.0082764
CTD-2501E16.2	-1.83061	-1.87451	0.0120385	0.043443
FBXL16	-1.82967	4.98464	1.986e-10	1.11591e-08
RP11-85F14.1	-1.82863	-1.4932	0.00525152	0.0229689
SEZ6L2	-1.82799	6.90352	2.8158e-17	5.91164e-15
XXbac-B476C20.13	-1.82725	-2.40697	0.0098379	0.0372331
SSC5D	-1.82679	0.0545593	5.72507e-07	1.32072e-05
CYCSP34	-1.8259	-0.32483	7.99388e-06	0.000122246
RP11-75C10.9	-1.8255	-1.97435	0.00299835	0.0146976
RP11-434P11.2	-1.82384	-1.09396	0.00598195	0.0253853
LINC00854	-1.8228	0.471494	1.19704e-07	3.3665e-06
PRIMA1	-1.8227	3.5673	2.06528e-06	3.91147e-05
AP000350.5	-1.82155	2.54571	8.54525e-09	3.28737e-07
XYLT1	-1.82144	7.93818	8.76057e-13	7.98863e-11
RP11-328C8.2	-1.82039	-0.222514	1.10321e-05	0.000158254
RP11-193I22.2	-1.82017	-1.1261	0.00142712	0.00830482
RP11-3K24.2	-1.81989	-1.64794	0.000333094	0.00258117
CTB-35F21.2	-1.81897	0.0314791	0.000345957	0.00266025
TRRAP	-1.81676	8.11785	2.33008e-22	1.37186e-19
RASA3-IT1	-1.8167	-2.28903	0.012983	0.0459655
SUFU	-1.81631	4.23156	5.30874e-11	3.48972e-09
CTD-2381F24.1	-1.81623	-0.911191	0.000302829	0.00238763
RNU6-1127P	-1.81619	-1.61557	0.00653891	0.0272024
HNRNPA1P62	-1.81545	-1.72757	0.000588147	0.0040864
SNORA2	-1.81451	-0.347589	0.000246339	0.00203217
GAPDHP20	-1.81346	-2.13369	0.00475729	0.0212505
AC083822.2	-1.81332	-1.76783	0.0109196	0.0403206
AP000662.9	-1.81258	-0.657494	0.000187896	0.0016305
BLZF2P	-1.8096	-1.15832	0.000346361	0.00266189
RP11-357N13.3	-1.8091	-1.45394	0.000273481	0.00221029
GSTM5P1	-1.80909	-2.04997	0.00119553	0.00720164
RP11-332J15.3	-1.80894	-1.42325	0.0128284	0.0455546
RP13-225O21.5	-1.80894	-2.0557	0.00178617	0.00990004
RP11-441M10.1	-1.8084	1.24547	2.82886e-06	5.08382e-05
CEACAM1	-1.80822	0.390974	2.28083e-07	5.89988e-06
LINC00594	-1.8061	-0.892079	1.31678e-05	0.000182884
RP11-450K4.1	-1.80578	-1.46447	0.00220895	0.0116482
CTC-344H19.4	-1.80468	-1.99997	0.00500837	0.0221383
RP11-392E22.1	-1.80362	-2.07209	0.00839823	0.032978
BAZ2A	-1.80325	6.62323	1.5716e-21	7.33857e-19
RP11-466P24.6	-1.80307	0.396525	0.00278085	0.0139007
RP13-137A17.6	-1.80222	-0.487952	4.14064e-06	6.96095e-05
AL583842.3	-1.80121	-0.352711	0.000971157	0.00612811
ZNF618	-1.80083	6.76767	6.79125e-20	2.3282e-17
RP11-728K20.2	-1.80056	0.19645	0.00231631	0.0120393
AC068535.4	-1.80054	-1.42831	0.00091351	0.00581721
BRD7P3	-1.80027	0.477292	1.0011e-05	0.000146593
U7	-1.80021	-1.81086	0.00292287	0.0144163
RHCG	-1.80017	2.56271	2.25062e-10	1.23889e-08
DUOX1	-1.80007	4.60051	1.9552e-13	2.03665e-11
SAMD4B	-1.79995	5.63335	1.34185e-17	3.02845e-15
RP5-1104E15.6	-1.79892	-1.44344	0.000552825	0.00389465
RP11-230L22.4	-1.79823	-1.15795	0.00101431	0.0063428
COX4I1P1	-1.79799	-2.24834	0.00363416	0.017165
MIR3139	-1.79413	-2.33283	0.00813621	0.032146
RP11-400K9.2	-1.79409	-1.05747	5.83622e-05	0.000628479
SEC13P1	-1.79314	-1.86554	0.000806311	0.00525612
HMGB3P9	-1.79312	-0.353546	7.76421e-05	0.000792307
AC011997.1	-1.79287	-1.74452	0.00381429	0.0178848
RP11-47J17.2	-1.79167	-1.42536	0.000642755	0.00440257
ITM2BP1	-1.79144	-1.73263	0.0131572	0.0464281
BCOR	-1.79082	8.59545	4.31832e-22	2.34847e-19
AC079781.8	-1.7898	-1.86744	0.00468085	0.021004
MEP1B	-1.78935	-1.77665	0.00474631	0.0212085
RBPMS2	-1.78878	1.63938	2.65302e-08	9.03795e-07
CR392039.1	-1.78825	-0.741159	0.00651475	0.0271111
2004-03-01	-1.78664	4.37495	1.16149e-16	2.16942e-14
RP11-270M14.4	-1.78621	-1.64371	0.00357874	0.0169535
SLC22A13	-1.78555	-0.340436	0.000358137	0.00273076
SUMO2P8	-1.78548	-0.19841	5.23864e-06	8.52633e-05
RP11-46A10.6	-1.78524	1.33891	9.05062e-10	4.36153e-08
RP11-244N9.6	-1.78451	1.89897	3.23765e-06	5.67174e-05
AC006116.20	-1.7836	1.2922	3.9947e-10	2.08858e-08
AP000350.6	-1.78317	0.825845	3.93288e-08	1.26803e-06
SIK3-IT1	-1.78296	0.149469	8.82939e-07	1.90539e-05
RP5-1125A11.4	-1.78283	0.0342581	0.000265368	0.00215824
DUSP8	-1.78139	4.15966	5.85889e-11	3.79608e-09
RP11-76E16.2	-1.78133	-1.50428	0.00218161	0.0115399
MLNR	-1.78119	-2.45492	0.00993718	0.0374936
PRSS48	-1.78034	-1.58335	0.000850443	0.00549047
AC073130.3	-1.77988	-0.244402	2.03023e-06	3.85858e-05
YBX1P3	-1.77955	-0.677709	0.000275017	0.00221675
PACS1	-1.7789	6.8603	5.82439e-18	1.4211e-15
CTAGE3P	-1.77888	-0.0330119	4.08771e-05	0.00046712
NODAL	-1.77777	0.928401	3.01116e-08	1.0093e-06
FEN1P1	-1.77754	-1.57832	0.00405004	0.0187899
RNU7-71P	-1.7766	-1.85406	0.00934876	0.0357819
RP5-1092A11.5	-1.77636	-1.50289	0.000832351	0.00539114
KMT2A	-1.77433	8.08443	4.78817e-16	8.15585e-14
PIGFP2	-1.77419	-1.35413	0.000309396	0.00242951
RP11-358D17.1	-1.77384	0.317905	3.52039e-07	8.71507e-06
PCDHGA4	-1.77356	0.889477	1.87695e-07	4.96809e-06
RP4-806M20.3	-1.7733	0.318775	0.00418958	0.0192666
WIPF3	-1.77314	1.5292	2.14431e-09	9.45834e-08
AC139100.3	-1.77123	0.499825	2.16601e-07	5.67332e-06
EIF4A1P11	-1.77055	-0.800674	0.000758251	0.00501676
KCNG2	-1.77025	-0.558519	6.48502e-05	0.000684466
STX18-IT1	-1.77009	-1.52179	0.000676895	0.00457736
STX19	-1.76954	-0.231212	0.00748689	0.0301692
P2RY14	-1.76929	-0.989422	0.0012697	0.0075593
AC064874.1	-1.76923	-0.447843	0.000252031	0.00206966
RP11-284F21.9	-1.76871	-0.611186	6.84707e-05	0.000716258
C21orf90	-1.76847	2.82289	3.58854e-09	1.50446e-07
SOBP	-1.76758	3.24071	1.30722e-08	4.77779e-07
PPDPF	-1.76719	4.37283	7.51503e-08	2.25143e-06
CTB-49A3.5	-1.76625	-0.90604	0.00362841	0.0171473
SEC16A	-1.76622	6.95953	2.86259e-16	5.1005e-14
RP11-415F23.4	-1.76614	-0.493191	1.49783e-05	0.000203745
PCDHGA10	-1.76511	0.850007	1.89318e-05	0.000245914
RP11-307C19.3	-1.76451	-1.95556	0.00272275	0.0136683
AC005943.5	-1.7642	2.75348	5.58226e-12	4.39489e-10
RP11-46A10.4	-1.76218	0.283869	6.67791e-07	1.50715e-05
RLBP1	-1.76195	-2.36808	0.00973505	0.0369316
RP11-466P24.4	-1.76154	-1.53659	0.00514186	0.022603
GRM7-AS1	-1.7614	-1.99747	0.014237	0.0491499
RP11-712P20.2	-1.76126	0.642355	6.83537e-05	0.000715311
AC092839.1	-1.76094	0.715028	1.27368e-06	2.58778e-05
RN7SKP69	-1.76061	-1.64552	0.0141504	0.0488882
RP11-304F15.3	-1.7603	-1.18461	0.00065588	0.00447436
AC136704.1	-1.75968	-1.95142	0.00211146	0.0112546
L1CAM	-1.75726	7.71891	2.38903e-19	7.43703e-17
SLC2A3P2	-1.75534	0.0762607	1.36537e-05	0.000188472
AC006116.21	-1.75371	-2.61373	0.0121292	0.0436886
AF001548.5	-1.75361	-1.1054	0.000348568	0.0026743
MAP1B	-1.75345	10.4861	2.85473e-22	1.645e-19
RN7SL308P	-1.75324	-1.14959	0.00506762	0.0223528
RP5-916O11.3	-1.75277	-0.165125	2.38657e-05	0.000298135
AL161626.1	-1.75185	-1.07722	0.000690118	0.00464937
RP5-1107A17.4	-1.75175	-0.323632	6.86772e-05	0.000717864
FAM196A	-1.75067	2.03765	3.39998e-05	0.00039972
AC007567.1	-1.74987	-1.66038	0.00221204	0.011659
BRD7P4	-1.74971	0.0668083	1.10887e-06	2.30701e-05
CRIPAK	-1.74945	3.06314	6.57976e-14	7.42499e-12
CTC-459M5.2	-1.74714	-2.09613	0.00590471	0.0251403
FBRS	-1.74694	5.24297	2.00034e-14	2.45136e-12
SNX18P3	-1.74651	-0.778571	0.00250106	0.012778
DBF4P1	-1.74452	-1.651	0.00175478	0.0097647
VAMP2	-1.74417	3.71723	7.63683e-12	5.94334e-10
AC106870.2	-1.74246	0.372483	0.000110571	0.00105506
LINC00942	-1.74086	-1.38018	0.00111896	0.00684853
CHRM3	-1.73923	5.64306	2.6139e-05	0.000320908
DDC8	-1.73822	2.06624	4.97894e-09	1.98886e-07
RP11-45A12.2	-1.73805	-0.0382708	6.74137e-07	1.51768e-05
RN7SL370P	-1.73673	-1.91825	0.0139669	0.0485204
HIPK2	-1.73653	7.57822	1.04301e-15	1.67148e-13
CYP26C1	-1.73491	-0.440777	0.00286392	0.0142058
NFAT5	-1.73404	6.77322	5.58369e-25	4.08711e-22
RP11-579E24.1	-1.73364	-0.618689	0.000461216	0.00335242
TATDN2P2	-1.7331	3.61431	7.87003e-16	1.29966e-13
AC104451.2	-1.73285	-2.55407	0.0140996	0.0487687
CIC	-1.73201	6.16866	3.53704e-14	4.20147e-12
MEGF8	-1.73089	7.78455	1.22835e-18	3.50185e-16
RFX7	-1.73009	6.34077	7.94193e-14	8.77924e-12
RP1-67A8.3	-1.72986	-0.26603	9.99192e-05	0.000974208
RP11-214K3.21	-1.72747	2.12357	1.58098e-08	5.67873e-07
ZNF750	-1.7268	1.65052	1.09363e-08	4.10231e-07
AP001055.1	-1.72557	-0.122974	1.57498e-05	0.00021232
RP11-333I13.1	-1.72486	-1.03256	0.000100893	0.000980795
RN7SL743P	-1.72432	-2.33043	0.0086226	0.0336347
AC006465.4	-1.72388	-0.243294	7.17242e-05	0.0007448
TMED11P	-1.72384	-0.184002	5.2835e-05	0.000578855
EPPK1	-1.72356	-1.33747	0.00506091	0.0223269
MIR1280	-1.72321	-1.33037	0.00240322	0.0123762
PLEC	-1.72308	7.61502	3.94753e-18	1.02799e-15
ISX	-1.72289	-1.90347	0.00848014	0.0332082
DBH	-1.72204	8.75892	0.000160381	0.00143258
RN7SL721P	-1.72091	-1.87674	0.0061547	0.0259073
RP11-77G23.2	-1.72081	-0.983993	0.00134479	0.00792275
RP11-211A18.2	-1.72028	0.0664977	2.48865e-05	0.000308468
WNK2	-1.71886	5.47383	2.68366e-08	9.1194e-07
LINC00427	-1.71844	-1.51508	0.00176014	0.00978444
POM121	-1.71842	5.51049	6.94429e-13	6.41885e-11
ZFHX4	-1.71734	6.20075	1.64104e-17	3.67307e-15
CTD-2380F24.1	-1.71676	-2.16443	0.00971564	0.0368786
MRS2P2	-1.71651	-0.333773	0.000221381	0.0018574
ANKRD52	-1.71557	6.09665	1.19444e-20	4.81994e-18
FOXP1-IT1	-1.71368	2.36965	1.22672e-08	4.5325e-07
RP11-567O16.1	-1.71343	-1.70129	0.0030514	0.0149064
ARHGAP26-AS1	-1.71327	-1.06543	0.000167977	0.00148525
RP5-966M1.5	-1.71189	-1.63954	0.0114305	0.0418033
RP11-206L10.3	-1.71123	0.10525	7.15879e-06	0.000111169
TMLHE-AS1	-1.71117	-0.919701	0.000305015	0.00240154
RNA5SP317	-1.71102	-1.76885	0.00433946	0.0198055
RP11-10L12.2	-1.71078	0.485688	5.25541e-07	1.22489e-05
MIR4735	-1.71064	-2.27415	0.0108019	0.0400148
RAB40AL	-1.70974	-1.70984	0.00127705	0.00759474
TSPEAR	-1.70962	2.0171	1.2472e-08	4.5894e-07
AC092839.4	-1.7094	0.399451	0.000221087	0.00185665
RP11-131L23.1	-1.70932	0.939395	4.85094e-06	7.98166e-05
RP11-46A10.8	-1.7093	0.774357	2.15242e-06	4.05101e-05
RP11-295P9.8	-1.70888	0.132353	2.75552e-05	0.000333756
MIR1285-1	-1.708	-1.43998	0.00143573	0.00834956
GAPDHP51	-1.7077	-2.0304	0.00873623	0.0339411
RP11-416K24.2	-1.70615	-2.50146	0.00822029	0.0324061
RP11-927P21.2	-1.7059	-0.469646	3.57276e-05	0.000417254
ASAP1	-1.70567	7.60471	5.31043e-21	2.35775e-18
RP5-837I24.5	-1.70523	-1.41061	0.00147887	0.00856366
ACTG1P12	-1.7051	0.640099	1.90118e-07	5.02339e-06
ISM1-AS1	-1.70501	-2.18345	0.00836428	0.032859
RP11-177F11.1	-1.70462	-2.57068	0.0134838	0.0472503
HUS1B	-1.70432	-2.07002	0.00342086	0.0163688
RP11-561N12.4	-1.70326	-0.475009	0.000880869	0.00565108
ST8SIA2	-1.70307	5.30589	2.88461e-17	6.00953e-15
RP11-449P15.2	-1.7025	2.00771	1.93946e-09	8.63921e-08
AC007551.1	-1.70208	-2.26883	0.00655841	0.0272593
RP3-391O22.2	-1.70177	-1.65226	0.00232891	0.0120785
AC016670.1	-1.7012	-2.51008	0.0118615	0.0429616
RNU11-2P	-1.70056	-1.33991	0.000887667	0.00568472
C21orf62	-1.70006	0.183446	3.53089e-07	8.73306e-06
ADAM30	-1.6997	2.536	1.6352e-05	0.000219021
AC006019.4	-1.69917	1.28847	0.000729875	0.00486039
RP11-522L3.4	-1.69825	-1.63592	0.00136131	0.00800613
RP11-379P15.1	-1.69786	0.577622	0.000222836	0.00186613
AC096772.6	-1.6974	2.16018	3.00908e-08	1.0093e-06
AP000593.6	-1.6964	-1.98955	0.00585933	0.0249785
RP11-39M21.1	-1.69402	-0.61591	0.00183874	0.0101051
RP11-439M11.1	-1.69217	-0.636116	0.00805517	0.0319351
RP11-118E18.4	-1.69204	2.3214	1.84267e-07	4.91192e-06
ZNF154	-1.69162	2.25449	6.89212e-05	0.000720136
RP11-381P6.1	-1.69139	0.890104	4.86578e-06	8.0012e-05
SDK1	-1.68976	5.75078	1.47415e-07	4.02465e-06
CTD-3222D19.5	-1.68932	-0.325917	3.08633e-05	0.000367416
CTD-3252C9.2	-1.68926	-1.35813	0.00154923	0.00887806
RPL5P24	-1.68886	-1.33956	0.00277146	0.013864
NCOA7-AS1	-1.68864	-0.113211	1.05231e-06	2.20586e-05
RP11-46A10.5	-1.68794	1.62025	2.04355e-08	7.19706e-07
RP11-466F5.4	-1.68776	-1.78111	0.00839466	0.0329688
SPRED2	-1.6872	6.19241	1.47964e-19	4.83631e-17
PCDHGC3	-1.68634	5.85271	2.2379e-20	8.19041e-18
AC051649.6	-1.68306	-1.92701	0.00380626	0.0178564
AC105020.1	-1.68297	0.251784	7.5156e-06	0.000115684
TPP1	-1.68284	3.85728	1.91204e-14	2.36456e-12
NR1D1	-1.68254	0.799166	4.88781e-06	8.01457e-05
RP11-188C12.3	-1.68196	-0.305794	0.000101942	0.000987174
RFX4	-1.6816	-0.0978202	0.000802861	0.00524202
RP4-713B5.2	-1.68088	-1.22516	0.00326608	0.0157365
RP11-671M22.4	-1.68081	0.571312	1.93404e-07	5.10025e-06
VPS26BP1	-1.68068	-1.3016	0.00425623	0.0194979
RP11-834C11.11	-1.68064	0.739172	8.74236e-08	2.56521e-06
ANKRD33	-1.68022	-0.452269	0.000657209	0.00448215
HNRNPA1P42	-1.67995	-0.951716	0.000751341	0.00497885
RP1-127B20.4	-1.67945	0.296829	0.000477871	0.00346047
RP1-168P16.3	-1.67905	-1.10543	0.00909817	0.0350356
RP11-211A18.1	-1.67829	-1.77501	0.00385279	0.0180497
RP11-225B17.2	-1.67776	-0.322106	0.00147175	0.00852791
ALX4	-1.6769	0.743922	3.84417e-08	1.24685e-06
MAGI1-IT1	-1.67539	-1.16065	0.00779225	0.0311081
RP5-1049G16.4	-1.67474	-1.00835	0.000738772	0.00491118
CCDC116	-1.67463	-0.808807	0.000103521	0.00100024
IGBP1P4	-1.67296	-0.618078	0.000254294	0.00208302
GPR18	-1.67227	1.09568	1.50321e-05	0.000204273
RNU7-143P	-1.67195	-2.58782	0.0126191	0.0449903
AP001439.2	-1.6718	-0.49595	5.41993e-05	0.000590934
RP11-83A24.1	-1.67131	-1.02436	0.00322016	0.0155541
RP11-506O24.2	-1.67104	-0.801596	0.000336041	0.00260028
SRGAP1	-1.67006	4.44194	1.91332e-12	1.6244e-10
SLC28A2	-1.66997	-0.354713	1.98106e-05	0.000255247
CTD-2560E9.3	-1.66978	-2.08783	0.00583211	0.0248781
RPL36AP41	-1.66911	-1.87104	0.00688154	0.0282898
RP11-225N10.3	-1.66863	-0.947933	0.00254038	0.0129277
ACTG1P3	-1.66835	-0.158487	0.000150584	0.00135897
BCL9	-1.66815	5.68764	3.76528e-17	7.64091e-15
RP11-33N16.2	-1.6681	-1.24368	0.000598388	0.00414691
RP11-351I21.7	-1.66724	-0.947427	0.000564759	0.00396356
RP11-731C17.2	-1.66722	0.803516	1.1086e-06	2.30701e-05
RP11-666A8.1	-1.66713	-0.40059	1.02908e-05	0.000149441
TTC28	-1.66601	6.75333	2.27936e-14	2.78072e-12
RP4-604K5.3	-1.6657	-0.861421	0.00563235	0.0242249
CAPNS2	-1.66507	-0.360751	2.1782e-05	0.00027631
MIR3117	-1.66451	0.125302	8.62448e-06	0.000130372
CASC7	-1.66439	6.4358	7.65529e-14	8.49706e-12
SRGAP3-AS3	-1.66349	-1.76295	0.0140225	0.0486384
SCARNA16	-1.66339	-1.94635	0.00414594	0.019122
AC105760.3	-1.66235	-0.573242	0.0125609	0.0448203
MIR4513	-1.66184	-1.98912	0.00312052	0.0151648
AP001442.2	-1.65939	1.77939	1.06903e-05	0.000154249
SDHCP3	-1.65908	-0.603604	0.00206205	0.011039
RP11-265E18.1	-1.65807	-0.0839399	0.000128115	0.00119112
RP11-575G13.2	-1.658	-0.718577	0.00222768	0.0117096
RP11-314N13.3	-1.65776	-0.0540753	1.38946e-06	2.77922e-05
AC019048.1	-1.65763	0.0805729	0.000304675	0.00240009
TYRO3P	-1.65759	0.934725	3.44671e-06	5.95326e-05
RP4-591N18.2	-1.65611	0.279445	2.68358e-05	0.000328246
DLGAP4	-1.65555	5.19188	2.09625e-13	2.15866e-11
CACNG5	-1.65529	-0.328626	0.000806379	0.00525612
LINC00222	-1.65453	-0.821213	0.000321707	0.002508
CTD-2201E9.2	-1.65437	-0.732982	0.00438238	0.0199576
RP11-180M15.3	-1.65401	-2.16039	0.0130644	0.0461789
ZC3H4	-1.65238	6.12112	4.65044e-14	5.38239e-12
RP11-567G24.1	-1.65179	1.0356	1.03317e-06	2.17585e-05
CYP2A6	-1.65026	-0.601905	0.0125516	0.044799
HMGB1P41	-1.65009	0.718881	0.00261692	0.0132575
ZCCHC14	-1.65002	7.3229	4.94761e-18	1.22932e-15
CTB-31N19.3	-1.64962	-0.0533991	0.000285716	0.00228328
RP11-64K12.10	-1.64962	-0.121361	4.82265e-06	7.93993e-05
RP5-837I24.4	-1.64907	0.215461	0.000172736	0.00151988
VASN	-1.64887	4.96822	2.77451e-08	9.35767e-07
PVRL1	-1.64844	4.78204	3.00888e-06	5.33213e-05
PCDHGB6	-1.64784	0.874659	9.9846e-06	0.000146327
S100P	-1.64624	-1.56823	0.000866437	0.00557645
RP11-138A9.1	-1.64521	0.213636	6.05785e-05	0.000647709
RP11-90L20.2	-1.64511	1.18947	1.00813e-08	3.84329e-07
MKL1	-1.64348	4.65719	2.95434e-09	1.27004e-07
CTDNEP1	-1.64277	4.99728	5.72253e-11	3.71663e-09
DISP2	-1.64176	3.93636	1.04068e-11	7.87284e-10
BTBD9-AS1	-1.64124	-1.70664	0.00347534	0.0165652
RP11-754B17.1	-1.64112	-0.713518	0.00127404	0.00758015
SYNGAP1	-1.64068	-0.0950658	0.00222373	0.011697
SCAF4	-1.64062	5.17992	2.29197e-12	1.92178e-10
GRIN2C	-1.6404	0.56461	4.74719e-05	0.000529959
RP11-214K3.23	-1.63755	1.31922	1.0308e-06	2.17255e-05
RP11-303E16.8	-1.63649	-1.8244	0.00795322	0.0316017
UPK3B	-1.63635	-1.83542	0.00685676	0.0282093
APC2	-1.63563	7.81641	2.08714e-11	1.47974e-09
MLLT10P2	-1.63556	-1.1804	0.00831505	0.032713
AC010761.13	-1.63538	-0.408703	2.51863e-05	0.000311329
RP11-19G24.1	-1.6351	-1.76884	0.00950435	0.0362749
TMEM75	-1.63312	0.432911	0.000153189	0.00137698
AC117401.1	-1.633	-1.34852	0.00333882	0.01603
RN7SKP16	-1.63289	-0.699965	0.000141299	0.00129066
FIGN	-1.63282	4.18458	2.02443e-09	8.95875e-08
RP5-1024N4.4	-1.63258	-1.64406	0.00671621	0.027766
PHBP12	-1.63116	-0.135178	0.00100913	0.00631916
AC023271.1	-1.6308	-1.74302	0.00201958	0.0108667
PCGF2	-1.62985	4.13284	2.0148e-10	1.12975e-08
AC022532.1	-1.6298	0.251086	1.99607e-05	0.000256937
ANGPTL7	-1.62889	0.564242	2.98349e-05	0.000357847
TET3	-1.62886	6.81742	8.87255e-16	1.43889e-13
AC018442.1	-1.6278	-1.05039	0.00220311	0.0116242
RPS4XP14	-1.62779	-1.01893	0.00468271	0.021004
TET2-AS1	-1.6272	-0.307309	0.000293245	0.00232834
RP11-12D24.7	-1.62707	-0.526292	0.000394349	0.00295685
RP11-390D11.2	-1.62684	-1.91611	0.00501103	0.0221429
RPS3AP44	-1.62657	-1.27863	0.00607674	0.0256882
KCTD4	-1.62649	-0.680946	0.00360956	0.0170726
AJAP1	-1.62287	5.68075	9.50598e-12	7.27261e-10
TUFMP1	-1.62266	1.17958	1.73043e-07	4.64011e-06
PDPK2	-1.62264	0.992805	2.54331e-08	8.75227e-07
CICP16	-1.622	1.2717	1.48626e-05	0.000202274
GLIS2	-1.62134	3.19717	1.83148e-10	1.04206e-08
RP11-235E17.3	-1.62083	-2.3112	0.0129677	0.0459344
TMEM8B	-1.62036	4.28414	9.03692e-12	6.95827e-10
CECR6	-1.62016	3.01264	4.63113e-10	2.37547e-08
AK4	-1.61901	2.31569	5.63166e-05	0.000610549
U51244.2	-1.61895	-0.16027	0.000883126	0.005661
RP11-521J5.1	-1.61821	0.0234311	0.000629533	0.00432678
CTD-2528L19.4	-1.61777	-1.92402	0.00855947	0.033427
ABCC1	-1.6175	6.40479	4.32651e-11	2.87193e-09
SPZ1	-1.61728	-1.07126	0.0037182	0.0175039
RP11-6N17.2	-1.61665	-2.43169	0.0131181	0.0463085
CTB-26E19.1	-1.61644	-0.279587	0.0140278	0.0486384
RP11-419I17.1	-1.61624	-1.96998	0.00728871	0.0295505
CTC-527H23.1	-1.61605	-0.242353	0.000206182	0.00175268
PCDHB12	-1.61583	3.32897	2.60406e-12	2.17002e-10
RP11-161H23.10	-1.61576	-0.295309	0.00028557	0.00228279
ZFP36L2	-1.61519	4.85788	1.86336e-11	1.34216e-09
RP11-120M18.2	-1.61355	-1.68301	0.0063399	0.0265425
FAM222A-AS1	-1.61299	5.29735	4.7365e-18	1.18776e-15
RP11-128P10.1	-1.61209	-2.12484	0.014001	0.0485828
AC133141.1	-1.61191	-0.15706	0.000130698	0.00121098
RPL5P18	-1.61185	1.00055	5.75201e-06	9.22878e-05
LRFN3	-1.61004	3.80068	5.95024e-08	1.82503e-06
RP11-25C19.3	-1.60942	-0.63486	0.00436978	0.0199115
RP11-4C20.4	-1.60899	-1.14289	0.000781089	0.0051283
CHERP	-1.60793	4.36764	6.58941e-09	2.57892e-07
CTB-46B19.2	-1.60745	-0.484881	9.05418e-05	0.00090053
MYH16	-1.60743	0.0530469	6.53289e-05	0.000687909
RP11-359E10.1	-1.60691	3.8199	5.36983e-13	5.06699e-11
PCDHGA8	-1.60681	1.53982	5.96956e-08	1.82889e-06
TPM3P7	-1.60585	-1.24861	0.00278736	0.013928
NPIPB5	-1.60514	1.92664	3.87119e-09	1.60066e-07
RP11-395P16.1	-1.60447	-1.49237	0.00163637	0.00924444
AL591668.1	-1.60446	-1.60879	0.00284379	0.0141266
MLXIP	-1.60427	5.42219	4.10658e-15	5.97949e-13
ADAMTSL4-AS1	-1.60407	-0.243778	5.90499e-05	0.000635126
RP11-799M12.2	-1.60405	-1.5986	0.00970635	0.0368563
ELF4	-1.60214	2.64332	1.22427e-07	3.43594e-06
CTD-2017D11.1	-1.60114	3.27937	1.97359e-11	1.41031e-09
MAP1A	-1.60047	7.39811	3.78053e-17	7.64091e-15
AC079807.3	-1.59986	0.502269	1.62589e-06	3.19211e-05
AC016831.7	-1.59943	-0.275163	4.28303e-05	0.000484331
AC073046.25	-1.59941	2.08273	2.79867e-09	1.21081e-07
RP11-9L18.3	-1.59896	-0.588479	0.00428731	0.0196137
RP1-256G22.2	-1.59887	-0.0801662	0.00480843	0.0214013
THSD4	-1.59776	3.98608	4.89052e-07	1.15074e-05
MTND5P26	-1.59775	-0.876083	0.00913993	0.0351574
ODF3L1	-1.59772	-1.79258	0.00906076	0.0349249
RP11-267N12.2	-1.59707	-1.55911	0.0027593	0.0138186
RP11-214K3.5	-1.59667	-0.544408	0.000948183	0.00600412
CACNG4	-1.59599	8.24107	3.03028e-09	1.29623e-07
CTD-3229J4.1	-1.59591	-0.200735	0.000172273	0.0015168
CTC-303L1.1	-1.59287	-0.845241	0.00096559	0.00609866
ALDH3A1	-1.59216	-2.38849	0.0139794	0.0485389
HAVCR1P1	-1.59215	0.978945	5.35363e-07	1.24671e-05
HSD3BP5	-1.59136	2.00748	8.89039e-06	0.000133469
MOB3A	-1.59134	4.25802	2.13817e-11	1.50802e-09
HCN4	-1.59127	-1.28507	0.00237935	0.012286
ABTB2	-1.58971	6.71648	1.67175e-09	7.58583e-08
IL17RD	-1.58912	7.90323	3.04067e-09	1.29686e-07
IGF2R	-1.58865	7.92052	2.98956e-24	1.98762e-21
PNPT1P1	-1.58796	-1.25151	0.00183377	0.0100922
C15orf32	-1.58696	-1.46784	0.0106435	0.0395524
PCDHGB7	-1.58684	4.92858	5.30492e-15	7.60175e-13
RP11-118F19.1	-1.58623	0.0928751	0.000647684	0.00442513
PCDHB13	-1.58622	2.718	6.1249e-09	2.42515e-07
FLJ00104	-1.58561	2.3835	8.83956e-07	1.90544e-05
RP4-814D15.2	-1.58559	0.705251	2.71788e-05	0.000330379
MTND1P32	-1.58477	-0.787431	0.000765535	0.00505504
SNX6P1	-1.58471	-0.14803	6.15398e-05	0.000655142
COX4I2	-1.58468	-0.738407	0.0117303	0.0426033
PHACTR1	-1.58435	4.32497	2.18125e-07	5.69514e-06
OSBPL10-AS1	-1.58422	-2.10685	0.00849965	0.0332514
AF131215.5	-1.58392	2.33727	7.18404e-05	0.000744934
AL031666.2	-1.58344	-0.592891	0.000286257	0.00228558
GPR146	-1.58247	1.54546	1.21261e-06	2.48984e-05
IGHD3-3	-1.58229	-1.13804	0.00594563	0.0252629
DUXAP7	-1.58217	-0.914674	0.000988703	0.00621277
AC002400.1	-1.58214	-0.62264	0.00014935	0.00135008
RP11-420A21.1	-1.58073	-0.757529	0.00175736	0.00977499
RP11-6B6.3	-1.57994	-0.547457	0.00745241	0.0300533
LARGE-AS1	-1.57968	-0.742166	0.000593959	0.00412044
HIVEP3	-1.5796	3.98184	1.18299e-14	1.54778e-12
RP1-261D10.1	-1.5795	-0.672199	0.00234235	0.0121319
RP5-1120P11.4	-1.57944	-1.97085	0.00878272	0.0340875
UPK1B	-1.57802	-0.882096	0.000370669	0.00280778
RP11-863P13.4	-1.57619	-0.687281	0.00250177	0.0127792
RP11-494K3.2	-1.57612	-1.42212	0.00345671	0.0165038
RAB11B	-1.57473	4.78577	1.87347e-09	8.38662e-08
RP11-711M9.1	-1.57473	1.44542	1.07172e-05	0.000154554
CIT	-1.57348	5.07176	2.70972e-07	6.88438e-06
HAAO	-1.5732	1.40932	0.000176564	0.00154553
CTB-118P15.2	-1.57316	-1.56849	0.00161618	0.00917056
FMN2	-1.57315	4.98108	1.21168e-17	2.75763e-15
RNA5SP260	-1.57292	-2.22877	0.00978113	0.0370752
DNAH10OS	-1.57238	4.36684	9.04372e-12	6.95827e-10
RP11-261B23.1	-1.57011	-0.134999	0.00153401	0.00880578
SPDYE2B	-1.57	1.47181	0.000126398	0.0011784
CTC-459F4.1	-1.56972	2.86297	4.10928e-07	9.92855e-06
SERTAD2	-1.56949	4.49212	2.4312e-14	2.93948e-12
RP11-551G24.2	-1.56889	-0.845721	0.00472971	0.0211765
EXOC5P1	-1.56862	-1.0504	0.00167208	0.00939129
RP11-529H22.1	-1.5684	-0.964712	0.00599482	0.02542
RP11-567G24.3	-1.56835	-1.33782	0.00525713	0.0229828
RNU4-92P	-1.56828	0.414542	2.20697e-06	4.13071e-05
Z83001.1	-1.56743	-1.53527	0.0139347	0.0484584
SLIT2	-1.56426	4.20526	0.000401414	0.00299662
AF131215.3	-1.56412	1.49813	1.22515e-05	0.000172547
CTB-102L5.7	-1.56316	-2.15636	0.0131103	0.0462867
AC007682.3	-1.56199	-1.48261	0.00250546	0.0127857
RNY4P25	-1.56167	-1.13326	0.000383955	0.00288823
RP11-627K11.3	-1.56156	-1.38414	0.00535103	0.0232844
KCNS2	-1.56152	-0.609845	0.000760377	0.00502801
RP11-356K23.1	-1.56083	-0.446265	0.00760438	0.0305205
CBL	-1.56048	7.32278	9.58091e-22	4.71782e-19
CTD-2301A4.3	-1.55973	-0.278665	0.00012552	0.00117172
RNASEH1P1	-1.55893	-0.485412	0.00029085	0.00231475
RP11-680G24.4	-1.55885	0.672114	1.2928e-05	0.000180015
CNTNAP5	-1.55875	5.24295	0.000267977	0.0021762
RP4-633I8.3	-1.55834	-0.72656	0.000131018	0.0012127
TNR	-1.55803	8.79039	1.6967e-15	2.56713e-13
RC3H1-IT1	-1.55574	0.0653212	3.82411e-05	0.000443038
C1QTNF4	-1.5554	0.60643	0.00658448	0.0273383
CTD-2024I7.13	-1.55533	0.127356	0.000289756	0.00230808
PCDHGA3	-1.55498	-0.900309	0.00108984	0.00670819
AC006042.7	-1.55496	-0.742604	0.00146476	0.00849529
WASF2	-1.55358	6.37528	2.49812e-17	5.28566e-15
RPRD2	-1.55315	5.99845	8.65756e-15	1.18421e-12
KCNB1	-1.55301	5.24688	1.82341e-13	1.90669e-11
BACH1-AS1	-1.55238	-1.48328	0.0118782	0.0429963
PCLO	-1.55236	6.3081	3.76214e-17	7.64091e-15
MFAP1P1	-1.55093	-1.18843	0.00177868	0.00986724
RPL3P6	-1.55058	1.09383	0.000911644	0.00581037
PRPF8	-1.55045	8.68001	6.88855e-12	5.37645e-10
CTC-503J8.4	-1.55007	-0.714901	0.0032826	0.0158077
ZNF423	-1.54855	7.2202	1.11104e-13	1.19882e-11
AC007256.5	-1.54829	0.0089237	1.00352e-05	0.00014683
RP5-1119A7.17	-1.54573	1.96819	2.5635e-08	8.81058e-07
XXYLT1-AS2	-1.54403	-1.10316	0.0112143	0.0411431
RP11-357N13.2	-1.54386	0.422051	3.04252e-05	0.000363639
ANKRD20A11P	-1.54168	2.37714	0.000392455	0.00294591
MEF2D	-1.54157	5.04456	5.12764e-13	4.87269e-11
ALPK3	-1.54113	0.853444	1.51167e-06	2.99492e-05
AC144831.1	-1.5406	-2.23535	0.0143509	0.049477
RGAG4	-1.54029	5.57057	2.43604e-20	8.79672e-18
MRPL22P1	-1.53865	-1.66553	0.00764782	0.030649
CTB-175P5.2	-1.53832	0.247769	1.50611e-05	0.000204564
PRDM2	-1.53818	5.77159	1.6543e-19	5.33373e-17
USB1	-1.53729	4.35843	2.65283e-12	2.20388e-10
DOCK6	-1.53724	4.95568	3.33893e-12	2.74025e-10
SEZ6	-1.53615	3.57256	1.27039e-06	2.58496e-05
RP11-244H18.4	-1.5352	-1.68098	0.0126743	0.0451359
MIR155HG	-1.533	-0.646647	0.000165151	0.00146601
RP11-848G14.5	-1.53231	2.14271	2.77509e-07	7.03725e-06
AFF3	-1.53213	5.30725	2.96089e-12	2.44481e-10
CR392039.2	-1.53126	-0.324478	0.000901078	0.00575156
RPS20P15	-1.5312	-0.588418	0.000316589	0.00247594
HTR1E	-1.52911	1.50657	0.00037883	0.00285711
RP11-619L12.4	-1.52821	-0.036293	0.000317923	0.00248494
CTB-131B5.5	-1.52772	0.51134	1.41262e-05	0.000193516
PAX5	-1.52766	3.33004	1.14286e-06	2.36998e-05
LINC00574	-1.52711	-0.71625	0.00018003	0.00157334
AC026202.3	-1.527	-1.01531	0.00077853	0.00511895
RP1-257A7.5	-1.52664	1.63696	1.6252e-05	0.000218171
RP11-160A9.2	-1.52647	-1.827	0.00477156	0.0212932
LPAR6	-1.52513	1.98224	1.09753e-06	2.29402e-05
CTC-558O2.1	-1.52468	3.58957	4.23992e-06	7.08826e-05
RP11-415J8.7	-1.52445	0.544699	5.95594e-06	9.50528e-05
RP11-203F10.6	-1.52432	1.63506	6.58394e-06	0.000103161
PCDHGB8P	-1.52422	1.50982	7.88152e-07	1.734e-05
RP11-541N10.3	-1.5236	1.59858	6.08796e-07	1.38905e-05
AL591025.1	-1.52066	-1.1891	0.00715959	0.0291496
E2F3-IT1	-1.52047	0.209548	2.49691e-05	0.000309349
STX16	-1.52035	4.57328	5.65741e-15	8.06419e-13
SMG7	-1.51986	6.2619	9.68182e-13	8.74043e-11
AC126614.1	-1.5197	-1.71787	0.00513423	0.0225768
LINC00539	-1.51875	-0.540646	0.00104858	0.00650156
PPARD	-1.5187	5.51838	1.00193e-12	8.98516e-11
RP11-252I14.2	-1.5184	-1.04284	0.004601	0.0207336
ISLR2	-1.51741	7.6746	1.33532e-14	1.71396e-12
ASIC1	-1.51726	4.04916	9.51918e-07	2.02964e-05
RP11-417J8.6	-1.51689	3.44462	3.09331e-10	1.66222e-08
RP11-152H18.4	-1.51539	-1.81311	0.00638572	0.0267
RP11-252A24.7	-1.51536	4.79563	2.58108e-15	3.84084e-13
AC010525.6	-1.51531	-0.00219315	0.000110483	0.00105471
GS1-259H13.7	-1.51469	-1.1037	0.00391407	0.0182767
ADAMTSL4	-1.51407	2.53871	8.86533e-10	4.29516e-08
RP3-472M2.2	-1.51298	0.306861	9.28497e-06	0.000138016
ZSWIM4	-1.51288	5.12449	2.58992e-11	1.79853e-09
KIAA1549	-1.51201	7.90424	2.26446e-16	4.11599e-14
SLC36A1	-1.5117	5.16117	3.32069e-13	3.27033e-11
GK3P	-1.5116	-0.634025	0.000397295	0.002974
MT-RNR1	-1.51106	6.75886	7.78372e-16	1.29329e-13
CTC-507E2.2	-1.51103	-0.765071	0.000244846	0.00202231
RP11-138A9.2	-1.51083	0.843808	1.75117e-06	3.38521e-05
SYT2	-1.51053	1.50336	1.62495e-07	4.38332e-06
RP11-415F23.3	-1.51006	0.0171087	0.000204755	0.00174426
CTD-2083E4.5	-1.50839	0.312674	0.000103415	0.000999565
FAM87B	-1.50776	0.0621652	0.000425094	0.00314043
AC007036.4	-1.50666	-0.171453	0.00019639	0.00169013
MROH2B	-1.50643	0.958799	3.69816e-06	6.31509e-05
CTD-3224K15.3	-1.50631	-1.69728	0.0113343	0.0415157
PTCH1	-1.50585	7.16312	4.41353e-20	1.55236e-17
KIAA2018	-1.50506	5.5874	1.04554e-14	1.40878e-12
PCDHB16	-1.50494	1.63209	1.23087e-06	2.51982e-05
SPRY4	-1.50419	6.26972	8.33266e-14	9.13658e-12
CRTC1	-1.50331	4.83842	1.22238e-13	1.30337e-11
EXPH5	-1.50271	3.97321	5.86192e-14	6.69867e-12
RP11-314B1.2	-1.50141	1.3107	0.00033796	0.00261289
AC023115.2	-1.50132	0.343334	0.000288233	0.00229865
RP11-239L20.3	-1.50102	-0.501894	0.000676467	0.00457676
PROSER1	-1.50061	4.699	7.61384e-10	3.75602e-08
SCRT2	-1.5	-0.22478	0.00967291	0.0367524
RP11-680G10.1	-1.49979	0.244579	0.000450238	0.00328851
DDX10P1	-1.49956	-1.08531	0.00209372	0.0111799
RP5-850O15.3	-1.49901	-0.432951	0.000423384	0.0031295
TAS2R3	-1.49864	0.98487	0.0018667	0.0102112
SNX18P13	-1.4986	-0.674967	0.0002612	0.00213119
RP11-142M10.2	-1.49855	-0.173178	4.2104e-05	0.000477579
COL4A4	-1.49748	0.0275849	0.00171772	0.00959592
HECTD4	-1.49673	7.64202	7.00139e-16	1.17049e-13
AL583842.1	-1.49617	-1.47498	0.0074241	0.0299903
FAM90A25P	-1.49427	-0.776138	0.00138686	0.00812544
KHSRP	-1.49384	6.36163	2.10084e-10	1.16832e-08
MPRIP-AS1	-1.49302	0.0332016	0.000457862	0.00333165
RP11-616K22.1	-1.49299	-0.316703	0.000609808	0.00421527
CAPN13	-1.49211	0.661467	0.000618251	0.00426392
AC015849.16	-1.49203	-1.0548	0.00275656	0.0138124
AC007036.6	-1.492	0.0835305	0.000357647	0.00272849
RP11-269G24.2	-1.49159	-0.788476	0.0117218	0.0425779
GJA6P	-1.49114	-0.807795	0.00239105	0.0123346
ETF1P2	-1.49106	1.75835	1.43191e-06	2.84941e-05
HDAC4	-1.49092	5.81197	4.14361e-18	1.06878e-15
RP11-527B17.2	-1.49058	-1.18397	0.0010233	0.00638427
RP11-115J16.1	-1.48982	3.49042	0.000435179	0.00319923
MIR2355	-1.48828	-0.531369	0.00381341	0.0178848
KCNC3	-1.48825	2.86755	5.70506e-08	1.75181e-06
CDRT4	-1.4882	0.328054	0.00164474	0.0092793
SHB	-1.48764	3.9619	7.05285e-06	0.000110029
RP11-37O16.7	-1.48755	-0.0793449	0.00499623	0.0220919
AKT3-IT1	-1.48725	0.746193	1.69681e-06	3.29662e-05
RP11-319G9.3	-1.48679	-1.35752	0.00223856	0.0117539
FOXRED2	-1.48615	5.94319	1.62323e-10	9.37355e-09
ELMSAN1	-1.48556	5.65157	1.98513e-18	5.48604e-16
RP11-697N18.4	-1.48427	-1.13802	0.00156473	0.0089423
RP11-236J17.5	-1.48405	-0.772955	0.000306435	0.00241084
RP11-843P14.1	-1.48321	-0.0106834	0.000254295	0.00208302
AC018643.4	-1.48284	-0.115527	0.00865873	0.0337174
RP5-1142A6.8	-1.48269	-1.81577	0.0097976	0.0371221
RFKP1	-1.48231	-2.0445	0.0114897	0.0419516
POU2F2	-1.48194	1.06132	3.51673e-06	6.04722e-05
FDPSP2	-1.48135	-1.91554	0.00798057	0.0316871
SSBP3-AS1	-1.48094	1.12734	5.91309e-05	0.000635516
PCBP2	-1.48074	7.11463	1.54455e-11	1.13363e-09
SDHDP2	-1.47996	-1.58188	0.00978534	0.037086
B3GALT5	-1.47829	2.42639	1.00506e-07	2.88041e-06
RP11-248J23.6	-1.47772	-0.901492	0.00250074	0.012778
GS1-279B7.1	-1.47749	-1.5722	0.00824753	0.0324974
RP11-1038A11.2	-1.47689	-1.26923	0.00991473	0.0374581
RP11-620J15.1	-1.47649	-0.190734	0.00477253	0.021294
RP11-169K17.4	-1.47542	-1.39154	0.00509186	0.0224232
MSI1	-1.47435	3.25178	7.20383e-06	0.000111678
ANO7	-1.47279	2.39174	4.8992e-07	1.15178e-05
FGL2	-1.47202	0.254022	0.00099321	0.0062382
UBE2V1P1	-1.47077	-1.33429	0.0143012	0.0493339
NPTXR	-1.47068	2.28309	1.13295e-05	0.000162001
RP11-349A8.3	-1.47002	2.14954	2.38373e-05	0.000297917
RP11-58G13.1	-1.46996	-1.23086	0.00280479	0.0139919
TDGF1P5	-1.46936	-1.41698	0.00450224	0.0203699
RP11-711K1.7	-1.46926	-1.47936	0.0060901	0.0257274
PRRC2B	-1.46811	8.78159	9.62299e-18	2.24672e-15
AC013429.5	-1.46776	0.498243	4.88709e-05	0.000543561
MIR3679	-1.46768	-1.136	0.00403241	0.0187195
GAREM	-1.46736	5.52454	1.27773e-07	3.56384e-06
CXCR6	-1.46592	0.55854	0.000451077	0.00329375
RP11-1023L17.2	-1.4654	4.24935	5.46542e-07	1.26621e-05
AC005534.6	-1.46478	-0.552823	0.000957279	0.00605747
SERPINH1P1	-1.46467	-1.28188	0.00471526	0.021129
RP11-757G14.3	-1.46449	-1.84348	0.0123078	0.0441618
AL136531.1	-1.46409	1.09283	0.00046032	0.0033468
CTD-2292M16.8	-1.46376	0.668187	2.50005e-06	4.59355e-05
LRRC37A9P	-1.46342	-0.56566	0.00524264	0.0229529
CTC-490E21.10	-1.46284	0.287257	0.000828213	0.00536872
GPR62	-1.46263	-0.359767	0.000497783	0.00357883
PCDHGA12	-1.46216	0.962037	1.38881e-06	2.77922e-05
C19orf55	-1.46213	3.18934	5.48028e-10	2.7899e-08
RP11-456K23.1	-1.46087	-0.716021	0.0033574	0.0160935
RNF208	-1.45954	1.88592	0.000238819	0.00198038
RP11-255H23.4	-1.45925	1.53529	1.62409e-06	3.19211e-05
RP11-258C19.4	-1.45828	0.366445	0.000270436	0.0021896
RP11-497H16.4	-1.45711	-1.12331	0.00131886	0.00779712
RP1-74M1.3	-1.45516	4.06725	4.88166e-09	1.95288e-07
U73169.1	-1.45501	-0.141426	0.000123868	0.00115917
GS1-18A18.1	-1.4547	-0.122847	5.71674e-05	0.00061807
SLC7A1	-1.45395	6.7722	4.33268e-12	3.47166e-10
RNA5SP186	-1.4531	-1.62525	0.0116054	0.0422448
KIAA1671	-1.45042	4.20179	6.78456e-09	2.64003e-07
SRC	-1.4495	6.45572	1.88876e-12	1.6086e-10
LARP4P	-1.44899	0.743059	0.000107685	0.00103383
COL18A1-AS1	-1.44868	-0.487041	0.00460055	0.0207336
RP11-420K14.6	-1.448	0.403918	0.000878534	0.00564225
ARHGAP17	-1.44793	5.35085	4.19718e-17	8.35825e-15
RP11-188C12.2	-1.44787	-0.885274	0.00232141	0.0120552
MGRN1	-1.4478	5.87272	1.67034e-10	9.62509e-09
TP73	-1.4475	4.21195	2.70936e-09	1.17592e-07
CTA-390C10.10	-1.44738	0.634759	4.87548e-06	8.00853e-05
TRAPPC9	-1.44681	5.37725	1.07171e-14	1.4228e-12
WNK1	-1.44652	7.86982	4.63086e-17	9.15457e-15
KRT18P63	-1.44597	0.888546	2.38916e-05	0.000298184
C9orf38	-1.44552	0.531437	0.00207502	0.0110953
AC005789.11	-1.4448	2.41381	0.000130745	0.001211
RP11-526F3.1	-1.44471	-1.38134	0.0063763	0.0266661
SCAMP4	-1.44463	4.84382	9.84824e-10	4.70405e-08
MIR5002	-1.44447	-1.18767	0.00174939	0.00973667
RP11-28G8.1	-1.44406	0.898007	4.25664e-05	0.000482152
RP5-951N9.1	-1.44382	-0.014467	7.15757e-05	0.000743569
ZC3H3	-1.44272	3.51258	4.53028e-09	1.83125e-07
CTA-390C10.9	-1.44264	-1.07724	0.00204473	0.010968
GATA3	-1.44204	6.1174	9.06319e-06	0.000135313
AC138035.2	-1.44198	-0.523453	0.000583439	0.00405681
RN7SL285P	-1.44178	-1.35188	0.00890162	0.0344271
CTA-254O6.1	-1.44087	0.0563213	9.60969e-05	0.000943994
RP11-576C12.1	-1.44048	0.719288	0.00251441	0.0128244
NRROS	-1.44046	0.265937	0.000121808	0.00114387
ANKRD11	-1.43984	6.98985	1.22395e-14	1.59366e-12
AC007040.11	-1.43839	-0.475128	0.000121097	0.00113838
UCP2	-1.43828	2.77263	7.56301e-05	0.000776456
RPL3P1	-1.43801	-1.59679	0.0127439	0.0453336
RP4-784A16.4	-1.43784	-0.213457	0.000981745	0.00617621
ONECUT2	-1.43596	5.46306	2.24305e-06	4.18956e-05
FUS	-1.43592	6.33849	4.64415e-08	1.46083e-06
KRT7	-1.43571	1.20674	0.00490705	0.0217695
RP11-235P11.1	-1.43526	0.492396	0.00406236	0.0188328
CTD-3220F14.1	-1.43437	-0.516193	0.00309019	0.0150416
SREBF1	-1.43354	6.58239	6.20257e-08	1.89171e-06
LINC00402	-1.43172	-1.19751	0.00956539	0.0364308
CTA-246H3.12	-1.43162	-0.333584	0.00967487	0.0367547
LINC00310	-1.43078	-0.46876	0.000403252	0.00300613
CTC-786C10.1	-1.43073	2.66367	5.23146e-08	1.62668e-06
RP11-244O19.1	-1.43038	1.70763	2.92741e-06	5.20572e-05
FAM78B	-1.42988	3.77815	2.03803e-05	0.000261592
SPDYE2	-1.42885	1.79383	7.50972e-06	0.000115684
RBP2	-1.4278	0.247748	0.000342348	0.00263628
RP11-532F6.3	-1.42776	-1.2831	0.00600008	0.0254344
KIF26B	-1.42723	8.36141	2.33013e-06	4.33426e-05
C9orf84	-1.4271	1.29714	4.31986e-06	7.20411e-05
POGZ	-1.42635	7.35878	4.38761e-18	1.11056e-15
RP11-166O4.1	-1.42598	0.32895	0.000139908	0.00128043
AFF1	-1.42448	5.013	1.14878e-14	1.51031e-12
CHRM5	-1.42372	-0.465192	0.0110992	0.0407981
VENTXP6	-1.42371	-1.90715	0.0119987	0.0433282
AGAP1	-1.42201	7.08286	4.87472e-10	2.49569e-08
ACKR2	-1.42068	-1.7898	0.0125767	0.0448533
AC012362.3	-1.41987	-1.21499	0.00686578	0.0282343
LINC00632	-1.41868	0.985399	1.0149e-05	0.000147936
RP11-160H12.2	-1.41847	2.42601	2.74712e-06	4.96332e-05
CNKSR3	-1.4181	6.11382	1.04181e-10	6.41257e-09
MT-RNR2	-1.41637	9.21883	2.89593e-16	5.12618e-14
IDS	-1.416	8.17075	2.13169e-17	4.56853e-15
SCN3B	-1.41438	5.44304	1.5828e-15	2.42187e-13
RBMS2	-1.41425	3.56793	4.56253e-10	2.34473e-08
RP11-319E16.2	-1.41368	1.69644	1.93002e-05	0.00024998
CTD-3032J10.4	-1.41359	-1.62848	0.00707207	0.0288788
IQSEC2	-1.41345	2.59851	9.45247e-08	2.74385e-06
SLC6A17	-1.41285	4.33664	0.0032329	0.0155989
RP11-332H18.3	-1.41159	2.91228	1.33606e-07	3.693e-06
CTA-407F11.6	-1.41083	3.21794	1.21936e-07	3.42573e-06
CLDN20	-1.40986	3.2017	2.17374e-07	5.68257e-06
TRIM62	-1.4098	3.78219	4.98767e-08	1.56344e-06
ARID1B	-1.40938	7.41195	1.34126e-11	9.95217e-10
CYP2T2P	-1.40718	1.79909	1.85658e-07	4.93926e-06
ERI3-IT1	-1.40693	-0.0435321	0.00580752	0.0247994
NOVA1	-1.4068	3.62603	1.22003e-10	7.35901e-09
RP11-680G24.5	-1.40664	1.75477	0.000147987	0.00134044
PSMD10P1	-1.40586	1.69396	2.56525e-05	0.000316081
RP11-181K12.2	-1.40577	-0.272583	0.000554335	0.00390254
HUWE1	-1.40333	8.8033	2.71405e-16	4.86785e-14
RP11-95O2.1	-1.40297	0.901559	4.56116e-06	7.5646e-05
FAM222A	-1.40295	8.52996	1.50226e-11	1.10559e-09
RP11-61I13.3	-1.4011	-0.770225	0.00109641	0.00674406
SRRM4	-1.40004	3.97361	7.0931e-05	0.000738004
RP11-522N14.2	-1.3999	-0.990579	0.00285837	0.0141861
CACNA2D2	-1.39952	8.14621	2.21566e-06	4.1441e-05
PAK2	-1.39834	7.04342	5.05864e-19	1.52226e-16
TLE3	-1.3983	6.73019	8.30793e-15	1.14215e-12
LINC00174	-1.3982	3.11183	1.72264e-08	6.13064e-07
AC116050.1	-1.39753	0.853725	0.000142611	0.00130001
RP11-282K24.3	-1.39744	0.674001	0.000151743	0.00136624
SCRT1	-1.39734	3.60228	2.50083e-05	0.000309694
RP11-80I15.1	-1.39691	-0.40719	0.000287202	0.00229169
RP11-111J6.2	-1.39675	-0.761804	0.00149886	0.00865353
FAM98B	-1.3965	4.87872	1.02581e-12	9.12962e-11
LINC00313	-1.39554	-1.48006	0.0124869	0.0446152
RP11-466P24.2	-1.39534	0.19154	0.000151322	0.00136336
ADAM1B	-1.39524	0.205855	0.0015594	0.0089175
RP11-262D11.2	-1.3951	-1.11359	0.00513871	0.0225928
GAPDHP33	-1.39437	-0.732879	0.00623635	0.0261739
RP5-1112D6.7	-1.39341	1.21033	5.66919e-07	1.31102e-05
PCNXL3	-1.39319	6.42886	7.7274e-11	4.87835e-09
RN7SL417P	-1.39296	-0.209098	0.00019103	0.00165029
RP11-61L19.1	-1.39244	-1.37627	0.00221089	0.0116561
AC106870.1	-1.39216	2.8248	0.000580125	0.00403895
RP11-44D5.1	-1.39047	-0.267301	0.00753312	0.0303014
AC137932.5	-1.38984	1.10363	2.15022e-05	0.000273529
RP11-46A10.2	-1.38796	0.374914	0.000668159	0.00453528
HMGB3P4	-1.38693	-0.903677	0.00239471	0.0123441
AC005517.3	-1.38673	0.507976	9.53694e-05	0.00093836
RP11-316K19.3	-1.38628	-2.02554	0.0129513	0.0458929
CILP2	-1.38572	3.228	0.000139943	0.00128043
NFASC	-1.38549	5.64297	2.37414e-14	2.88335e-12
SH3PXD2A	-1.38497	8.00907	1.98729e-19	6.33198e-17
RP11-513D4.1	-1.38412	-0.72794	0.0065737	0.027306
SCUBE3	-1.384	4.21988	2.90902e-12	2.40933e-10
ACTG1P10	-1.38372	1.28217	2.68098e-06	4.8895e-05
TUBG1P	-1.38274	1.02897	7.4219e-05	0.000765159
AC087294.2	-1.3824	1.04295	0.000152749	0.00137393
RPS27P16	-1.38187	-0.871194	0.00227617	0.0118755
RP3-415N12.1	-1.38168	-0.109244	0.00237801	0.0122814
SPRED3	-1.38159	1.94087	0.000149135	0.00134859
NLGN3	-1.38154	4.38007	8.5586e-09	3.28784e-07
RP11-823P9.3	-1.38102	2.18673	1.44765e-06	2.8765e-05
PIK3CB	-1.38095	3.87516	8.61842e-12	6.68804e-10
UBQLN2	-1.38064	5.535	2.57739e-11	1.79444e-09
RPS6KA2-IT1	-1.3802	-0.394762	0.00293522	0.0144509
AL391421.1	-1.38009	1.24374	1.46002e-06	2.89683e-05
CTB-35F21.3	-1.37903	-1.32523	0.00528463	0.023051
RP4-597J3.1	-1.37845	1.77846	0.00521415	0.0228577
CACNA1G	-1.37844	1.88129	0.000654173	0.00446609
CTB-35F21.1	-1.37755	0.865106	5.62231e-06	9.02675e-05
TRPV4	-1.37727	3.23723	7.04098e-08	2.13301e-06
AC018720.10	-1.37703	1.22998	3.02411e-06	5.34958e-05
RP11-465N4.4	-1.3765	-0.367944	0.000288764	0.00230221
RP11-417F21.1	-1.37648	1.69373	1.9826e-06	3.78044e-05
RP4-814D15.1	-1.37577	0.825285	1.50183e-05	0.000204187
RP5-1044H5.1	-1.37575	-1.12141	0.00266226	0.0134469
ANTXR1	-1.37513	7.07567	3.93568e-20	1.4025e-17
SMARCA4	-1.37458	7.73247	8.88662e-10	4.29779e-08
UBR4	-1.37387	8.83218	1.47963e-15	2.30304e-13
DDX18P5	-1.37233	0.572412	8.67689e-05	0.000870035
SPATA21	-1.37201	-0.367404	0.000293137	0.00232834
EHD2	-1.37126	-0.170538	0.00944664	0.0360902
RP1-203P18.1	-1.37049	-0.0838424	0.00364196	0.0171839
LINC00537	-1.37017	4.38512	1.22229e-11	9.16989e-10
MAPK6PS3	-1.36983	-0.094882	0.00304073	0.0148623
DUSP7	-1.36808	4.4764	5.60401e-06	9.00733e-05
SEPN1	-1.36713	5.98345	1.03152e-12	9.12962e-11
BACH2	-1.36712	5.90448	8.20918e-14	9.03778e-12
SLC25A39P1	-1.36643	1.49895	3.48116e-06	5.99748e-05
SORBS3	-1.36615	3.06533	1.76908e-06	3.4101e-05
MAP1S	-1.3661	4.99359	4.0335e-06	6.80195e-05
RP11-89N17.1	-1.36558	-0.734722	0.00119095	0.00718226
RP11-8L18.2	-1.36069	-1.01045	0.00335915	0.0160947
MYO1H	-1.36	0.813876	1.42985e-05	0.00019565
KIAA1755	-1.35985	3.19326	6.19905e-08	1.89171e-06
RP11-147L13.8	-1.3596	-0.982536	0.00821828	0.032403
CNOT3	-1.35882	4.07104	1.73735e-07	4.65408e-06
PLXNA2	-1.35836	9.35976	3.0533e-15	4.46987e-13
SETBP1	-1.35812	4.31685	1.4855e-07	4.04747e-06
CICP3	-1.35729	-1.31468	0.0145305	0.0499149
MGAT5B	-1.35687	4.28144	1.59065e-07	4.31226e-06
RP4-777D9.2	-1.35661	0.0481755	0.000137657	0.00126293
CMKLR1	-1.3562	3.37475	0.000287276	0.00229169
CNNM2	-1.356	6.28822	9.33872e-16	1.50548e-13
IQCJ-SCHIP1-AS1	-1.35593	1.81257	2.33615e-05	0.000293597
AC011498.1	-1.35534	-0.979069	0.00225697	0.0118209
RN7SL449P	-1.35523	0.103907	0.000976964	0.00615615
B4GALT1	-1.35467	3.49255	1.02848e-08	3.89027e-07
GPR64	-1.35456	1.10499	3.3129e-05	0.000390102
RP1-37M3.8	-1.35377	0.0985313	0.000999804	0.00626944
TANC2	-1.35303	8.1022	1.37127e-14	1.7518e-12
AF131215.6	-1.35283	-0.321961	0.00185911	0.0101821
RP11-39M21.2	-1.35002	-0.908816	0.00129284	0.00767515
AL590085.1	-1.35002	-1.5457	0.0119645	0.0432277
MTRNR2L8	-1.34996	-0.791872	0.00750475	0.0302263
RP11-463J10.2	-1.3499	0.0821261	0.000266094	0.00216285
GS1-124K5.11	-1.34975	3.25352	2.7942e-09	1.2108e-07
GPRC5D	-1.34974	-1.15769	0.00669035	0.0276887
FAM157A	-1.34963	-1.08311	0.013955	0.0485036
CACYBPP1	-1.34957	-1.53338	0.00802098	0.0318242
ITGB6	-1.34948	-0.0463768	0.000106588	0.00102439
AIRN	-1.34881	-0.350459	0.000579578	0.00403826
PCDH1	-1.34768	5.15831	1.69732e-09	7.67422e-08
RP5-1147A1.2	-1.34758	-0.737129	0.00296215	0.014565
NHSL2	-1.3468	2.70916	3.58869e-05	0.000418573
RP11-380L11.4	-1.34671	1.72711	2.33198e-06	4.33474e-05
PCDHB18	-1.34607	1.93022	1.23843e-06	2.53327e-05
UHRF2P1	-1.34442	1.88207	0.00127656	0.00759349
[truncated: 1,795 more rows]

## Sheet: Table S3
Table S3: List of dysregulated genes in both experiments (highlighted genes show opposite direction of expression change)
Gene	Co-treatment	Pre-treatment
AC008174.3	3.45913	2.00967
AK4	-0.870277	-1.61901
AKR1C3	1.07241	1.92411
AL583842.3	2.46244	-1.80121
ALDH1A2	1.37951	1.77963
ANXA2	0.80518	2.46165
AP000479.1	1.2613	1.78997
C5orf46	1.73787	2.58492
CACNA2D2	-0.79804	-1.39952
CCDC74B	1.07382	1.06431
CCL2	1.20898	2.99316
CD38	-1.53815	-1.24945
CHRM3	-0.912423	-1.73923
COL17A1	-1.02554	-2.49003
CPA4	1.12414	3.49312
CXCR4	-0.69578	1.12385
DACH1	-1.01808	-1.94575
DOK4	0.815813	1.01994
DRAM1	1.91845	1.86641
EDNRA	1.16271	1.26643
FAS	1.52067	1.26801
FSTL4	-1.78964	-2.53818
FZD7	-0.829981	-1.05407
GAREM	-0.62136	-1.46736
HAS2	2.58988	3.62002
HBEGF	1.23489	1.47048
HK2	-0.769016	-1.12728
HRH1	1.63115	2.34854
IL17RD	-0.932371	-1.58912
KITLG	1.41374	1.23485
LIF	1.7895	1.55546
LINC00482	-1.19028	-1.23889
LINC00693	1.53881	1.01821
LINC01021	1.85387	1.35276
LRRN3	0.678528	1.17847
MATN2	0.745846	1.54778
MEST	1.01483	2.01414
MGP	1.22577	3.86702
MIR3687	-2.13405	-5.68183
MPPED2	-0.697872	-1.13195
MSX2	1.88018	1.30964
NR2F1	-1.04516	-1.26552
NTRK3	2.39532	1.79968
PDE5A	0.86697	1.19384
PDK1	-0.733018	-1.07097
PLAT	1.59032	1.73374
PMP22	0.742029	1.11576
PPAPDC1A	1.4212	1.80367
PPP2R2B	0.837235	1.20207
RAPGEF4	0.915554	1.43609
RDH10	0.776167	1.49677
RP11-1055B8.7	-1.17018	-2.99361
RP11-143K11.1	1.87571	1.23469
RP11-216N14.7	1.2205	-1.83297
RP11-416K24.2	-3.26811	-1.70615
RP11-54O7.3	3.01452	2.70451
RP11-677N16.1	2.54509	-1.12279
RP11-923I11.7	-0.982078	-1.32856
RUNX1T1	-1.54695	-1.20528
SAMD11	2.97311	2.62921
SCUBE1	1.139	-1.08882
SEL1L3	1.08439	1.83829
SERPINE1	1.48665	1.06811
SLC12A3	2.15668	1.7192
SLIT1	-2.15993	-2.73622
SLIT2	0.815245	-1.56426
SNORD116-20	0.721913	1.00289
SOX11	-0.744818	-1.13589
SSTR2	2.52175	2.16984
SYNE3	-0.884479	-1.26333
TFAP2B	-0.901965	-1.14719
TLR4	2.12898	3.03512
TNC	-0.981303	-1.05978
TNRC18	-0.889127	-1.8503
TOX2	-1.54341	-2.43054
VIM	1.15355	2.65718
VWA5B2	-1.02968	-1.32642

## Sheet: Table S4
Table S4: Gene-Set Enrichment Analysis (GSEA) for co-treatment experiment
Category	ID	Name	p-value	q-value Bonferroni	q-value FDR B&H	q-value FDR B&Y	Hit Count in Query List	Hit Count in Genome	Hit in Query List
Enriched Biological Processes
GO: Biological Process	GO:0022008	neurogenesis	2.421e-15	1.161e-11	1.016e-11	9.198e-11	63	1867	SOX11,HGF,PLK2,TGIF2,IRX5,ATP7A,INHBA,ENPP2,SYT17,MATN2,FSTL4,DRGX,CHRNA3,MEIS1,FZD7,NEFM,ADM,SLIT2,PRDM8,ALDH1A2,BOK,NDRG1,CXCR4,NGFR,CCL2,INSM2,HES1,NANOS1,CNGB1,SDC2,RAB13,PMP22,VIM,NPTX2,ADAMTS1,TNC,SGK1,NTRK1,NTRK3,ENC1,RAPGEF4,ZNF521,ID1,ID2,ID3,SEMA5A,CRTAC1,IRX3,LRRC4C,FAS,NR2F1,LIF,EFNA2,CSF1,EFNB2,DOK4,CLMN,ASCL1,CD38,SLIT1,TLR4,MYLIP,CDH11
GO: Biological Process	GO:0030182	neuron differentiation	4.237e-15	2.032e-11	1.016e-11	9.198e-11	57	1579	SOX11,HGF,PLK2,TGIF2,IRX5,ATP7A,INHBA,SYT17,MATN2,FSTL4,DRGX,CHRNA3,MEIS1,FZD7,NEFM,ADM,SLIT2,PRDM8,ALDH1A2,CXCR4,NGFR,INSM2,HES1,NANOS1,CNGB1,SDC2,RAB13,PMP22,VIM,NPTX2,ADAMTS1,TNC,SGK1,NTRK1,NTRK3,ENC1,RAPGEF4,ZNF521,ID1,ID2,ID3,SEMA5A,CRTAC1,IRX3,LRRC4C,FAS,NR2F1,LIF,EFNA2,EFNB2,DOK4,CLMN,ASCL1,CD38,SLIT1,MYLIP,CDH11
GO: Biological Process	GO:0048699	generation of neurons	2.673e-14	1.282e-10	4.273e-11	3.868e-10	59	1752	SOX11,HGF,PLK2,TGIF2,IRX5,ATP7A,INHBA,ENPP2,SYT17,MATN2,FSTL4,DRGX,CHRNA3,MEIS1,FZD7,NEFM,ADM,SLIT2,PRDM8,ALDH1A2,CXCR4,NGFR,INSM2,HES1,NANOS1,CNGB1,SDC2,RAB13,PMP22,VIM,NPTX2,ADAMTS1,TNC,SGK1,NTRK1,NTRK3,ENC1,RAPGEF4,ZNF521,ID1,ID2,ID3,SEMA5A,CRTAC1,IRX3,LRRC4C,FAS,NR2F1,LIF,EFNA2,CSF1,EFNB2,DOK4,CLMN,ASCL1,CD38,SLIT1,MYLIP,CDH11
GO: Biological Process	GO:0051241	negative regulation of multicellular organismal process	1.171e-13	5.616e-10	1.404e-10	1.271e-09	53	1500	STARD13,SOX11,HGF,SPRY2,PDCD1,PLK2,PDGFRA,INHBA,FSTL4,MEIS1,FZD7,ADM,SLIT2,ADRA2A,ZNF608,AMOT,NGFR,CCL2,MAFB,PLAT,HES1,PMP22,VIM,CALCA,TMEM176B,ADAMTS1,GPR35,ANXA2,GDF15,NTRK3,ID1,ID2,ID3,HS3ST5,SEMA5A,IRX3,FAS,NR2F1,LFNG,LIF,MSX2,EFNB2,ASCL1,FRZB,CD38,SLIT1,TLR4,MYLIP,SERPINE1,PDE5A,SMAD6,SMAD7,PDCD1LG2
GO: Biological Process	GO:0035239	tube morphogenesis	1.093e-12	5.244e-09	9.576e-10	8.669e-09	42	1045	STARD13,SOX11,HGF,SPRY1,SPRY2,PLK2,HK2,PDGFRA,ENPP2,ITGB8,MEIS1,ADM,SLIT2,ALDH1A2,MGP,CXCR4,AMOT,NGFR,CCL2,HES1,ADAMTS1,TNC,ANXA2,HBEGF,TMIGD2,NTRK1,RDH10,ID1,ID2,SEMA5A,IRX3,TFAP2B,EDNRA,LIF,MSX2,CSF1,EFNB2,SERPINE1,HAS2,CTSV,SMAD6,SMAD7
GO: Biological Process	GO:0051093	negative regulation of developmental process	1.371e-12	6.577e-09	9.576e-10	8.669e-09	45	1194	STARD13,CDKN1A,SOX11,SPRY2,PDCD1,PLK2,INHBA,FSTL4,MEIS1,FZD7,SLIT2,ZNF608,AMOT,NGFR,CCL2,MAFB,HES1,PMP22,VIM,TMEM176B,ADAMTS1,ANXA2,GDF15,NTRK3,ID1,ID2,ID3,SEMA5A,IRX3,RUNX1T1,FAS,NR2F1,LFNG,LIF,MSX2,EFNB2,ASCL1,FRZB,CD38,SLIT1,TLR4,MYLIP,SERPINE1,SMAD6,SMAD7
GO: Biological Process	GO:0042127	regulation of cell population proliferation	1.398e-12	6.703e-09	9.576e-10	8.669e-09	59	1921	CDKN1A,SOX11,SPRY1,SPRY2,ATP7A,PDGFRA,INHBA,ENPP2,DACH1,SSTR2,MEIS1,FZD7,ADM,SLIT2,ALDH1A2,ADRA2A,BOK,NDRG1,KITLG,NGFR,CCL2,HES1,OSGIN1,PMP22,VIM,ADAMTS1,TNC,SGK1,ANXA2,HBEGF,TMIGD2,NTRK1,NTRK3,ID1,ID2,SEMA5A,FAS,TFAP2B,EDNRA,TXNIP,LIF,MSX2,CSF1,EFNB2,CLMN,ASCL1,PDGFD,FRZB,CD38,TLR4,SERPINE1,FTH1,AKR1C3,PDE5A,HAS2,CTSV,TPD52,SMAD6,PDCD1LG2
GO: Biological Process	GO:0048666	neuron development	1.642e-12	7.873e-09	9.841e-10	8.909e-09	47	1298	HGF,PLK2,IRX5,ATP7A,SYT17,MATN2,FSTL4,DRGX,CHRNA3,NEFM,ADM,SLIT2,PRDM8,CXCR4,NGFR,HES1,NANOS1,CNGB1,SDC2,RAB13,PMP22,VIM,NPTX2,ADAMTS1,TNC,SGK1,NTRK1,NTRK3,ENC1,RAPGEF4,ID1,ID2,SEMA5A,CRTAC1,LRRC4C,FAS,NR2F1,LIF,EFNA2,EFNB2,DOK4,CLMN,ASCL1,CD38,SLIT1,MYLIP,CDH11
GO: Biological Process	GO:0035295	tube development	3.464e-12	1.661e-08	1.846e-09	1.671e-08	46	1276	STARD13,CDKN1A,SOX11,HGF,SPRY1,SPRY2,PLK2,ATP7A,HK2,PDGFRA,ENPP2,ITGB8,MEIS1,ADM,SLIT2,ALDH1A2,MGP,CXCR4,AMOT,INSC,NGFR,CCL2,HES1,ADAMTS1,TNC,ANXA2,HBEGF,TMIGD2,NTRK1,RDH10,ID1,ID2,SEMA5A,IRX3,TFAP2B,EDNRA,LIF,MSX2,CSF1,EFNB2,ASCL1,SERPINE1,HAS2,CTSV,SMAD6,SMAD7
GO: Biological Process	GO:0009887	animal organ morphogenesis	5.119e-12	2.455e-08	2.455e-09	2.222e-08	45	1241	SOX11,HGF,SPRY1,SPRY2,IRX5,ERG,PDGFRA,INHBA,MATN2,MEIS1,FZD7,ADM,SLIT2,ALDH1A2,MGP,CXCR4,SNX10,NGFR,CCL2,MAFB,HES1,TMEM176B,ADAMTS1,TNC,ANXA2,RDH10,ID1,ID2,ID3,IRX3,TFAP2B,LFNG,EDNRA,LIF,MSX2,CSF1,EFNB2,TLE1,FRZB,SLIT1,SERPINE1,HAS2,CTSV,SMAD6,SMAD7
GO: Biological Process	GO:0045664	regulation of neuron differentiation	7.942e-12	3.809e-08	3.463e-09	3.135e-08	35	792	SOX11,HGF,PLK2,TGIF2,SYT17,FSTL4,CHRNA3,MEIS1,NEFM,SLIT2,CXCR4,NGFR,HES1,SDC2,PMP22,VIM,ADAMTS1,SGK1,NTRK1,NTRK3,ENC1,RAPGEF4,ID1,ID2,ID3,SEMA5A,IRX3,LRRC4C,NR2F1,LIF,EFNB2,ASCL1,CD38,SLIT1,MYLIP
GO: Biological Process	GO:0060429	epithelium development	1.383e-11	6.633e-08	5.528e-09	5.004e-08	49	1483	STARD13,CDKN1A,SOX11,HGF,SPRY1,SPRY2,ATP7A,PDGFRA,INHBA,HNRNPH3,FZD7,ADM,SLIT2,ALDH1A2,MGP,CXCR4,INSC,NGFR,TNFRSF19,HES1,RAB13,VIM,TNC,ANXA2,HBEGF,NTRK1,NTRK3,RDH10,ID1,ID2,ID3,SEMA5A,IRX3,TFAP2B,LFNG,EDNRA,TXNIP,LIF,MSX2,SCUBE1,CSF1,EFNB2,ASCL1,FRZB,SERPINE1,AKR1C3,CTSV,SMAD6,SMAD7
GO: Biological Process	GO:0051960	regulation of nervous system development	1.622e-11	7.779e-08	5.984e-09	5.417e-08	41	1088	SOX11,HGF,PLK2,TGIF2,ENPP2,SYT17,FSTL4,CHRNA3,MEIS1,NEFM,SLIT2,CXCR4,NGFR,HES1,SDC2,PMP22,VIM,ADAMTS1,SGK1,NTRK1,NTRK3,ENC1,RAPGEF4,ID1,ID2,ID3,SEMA5A,IRX3,LRRC4C,FAS,NR2F1,LIF,LRRN3,CSF1,EFNB2,ASCL1,CD38,SLIT1,MYLIP,LINGO4,TPBG
GO: Biological Process	GO:0022603	regulation of anatomical structure morphogenesis	1.832e-11	8.787e-08	6.276e-09	5.682e-08	45	1289	STARD13,HGF,SPRY1,SPRY2,PLK2,TGIF2,HK2,ERG,PDGFRA,MYO10,ENPP2,SYT17,FSTL4,RHOU,ITGB8,CHRNA3,FZD7,NEFM,ADM,SLIT2,CXCR4,AMOT,NGFR,CCL2,HES1,SDC2,VIM,ADAMTS1,SGK1,GDF15,TMIGD2,NTRK1,NTRK3,ID1,SEMA5A,LRRC4C,LFNG,EDNRA,LIF,SYNE3,CSF1,EFNB2,SLIT1,SERPINE1,HAS2
GO: Biological Process	GO:0031175	neuron projection development	2.445e-11	1.172e-07	7.816e-09	7.076e-08	42	1151	HGF,PLK2,ATP7A,SYT17,MATN2,FSTL4,DRGX,CHRNA3,NEFM,ADM,SLIT2,PRDM8,CXCR4,NGFR,HES1,SDC2,RAB13,PMP22,VIM,NPTX2,ADAMTS1,TNC,SGK1,NTRK1,NTRK3,ENC1,RAPGEF4,ID1,SEMA5A,CRTAC1,LRRC4C,FAS,NR2F1,LIF,EFNA2,EFNB2,DOK4,CLMN,CD38,SLIT1,MYLIP,CDH11
GO: Biological Process	GO:0050767	regulation of neurogenesis	3.457e-11	1.658e-07	1.036e-08	9.381e-08	38	972	SOX11,HGF,PLK2,TGIF2,ENPP2,SYT17,FSTL4,CHRNA3,MEIS1,NEFM,SLIT2,CXCR4,NGFR,HES1,SDC2,PMP22,VIM,ADAMTS1,SGK1,NTRK1,NTRK3,ENC1,RAPGEF4,ID1,ID2,ID3,SEMA5A,IRX3,LRRC4C,FAS,NR2F1,LIF,CSF1,EFNB2,ASCL1,CD38,SLIT1,MYLIP
GO: Biological Process	GO:0072359	circulatory system development	4.344e-11	2.083e-07	1.225e-08	1.109e-07	45	1323	STARD13,CDKN1A,SOX11,HGF,SPRY1,SPRY2,PLK2,ATP7A,HK2,ERG,PDGFRA,ENPP2,ITGB8,MEIS1,FZD7,ADM,SLIT2,ALDH1A2,CXCR4,AMOT,NGFR,CCL2,HES1,ADAMTS1,ANXA2,HBEGF,TMIGD2,NTRK1,NTRK3,ID1,ID2,ID3,SEMA5A,TFAP2B,EDNRA,LIF,MSX2,SCUBE1,EFNB2,ASCL1,PDGFD,SERPINE1,HAS2,SMAD6,SMAD7
GO: Biological Process	GO:0016477	cell migration	5.177e-11	2.483e-07	1.379e-08	1.249e-07	53	1757	STARD13,HGF,SPRY2,PLK2,ATP7A,ERG,PDGFRA,ENPP2,MATN2,DRGX,DACH1,CHGA,ITGB8,SLIT2,ITGBL1,ADRA2A,KITLG,CXCR4,AMOT,PLCB1,HRH1,CCL2,PLAT,HES1,NANOS1,SDC2,RAB13,OSGIN1,PMP22,VIM,CALCA,ADAMTS1,GPR35,MMP28,SGK1,HBEGF,NTRK3,RAPGEF4,ID1,SEMA5A,FAS,NR2F1,EDNRA,AKAP12,MSX2,CSF1,EFNB2,ASCL1,PDGFD,SLIT1,SERPINE1,HAS2,SMAD7
GO: Biological Process	GO:0060284	regulation of cell development	5.682e-11	2.725e-07	1.434e-08	1.298e-07	41	1133	SOX11,HGF,PLK2,TGIF2,ENPP2,SYT17,FSTL4,CHRNA3,MEIS1,NEFM,SLIT2,CXCR4,NGFR,HES1,SDC2,PMP22,VIM,ADAMTS1,SGK1,NTRK1,NTRK3,ENC1,RAPGEF4,ID1,ID2,ID3,SEMA5A,IRX3,LRRC4C,FAS,NR2F1,LIF,CSF1,EFNB2,ASCL1,FRZB,CD38,SLIT1,MYLIP,PDE5A,HAS2
GO: Biological Process	GO:0050768	negative regulation of neurogenesis	1.474e-10	7.068e-07	3.534e-08	3.199e-07	22	353	SOX11,PLK2,FSTL4,MEIS1,SLIT2,NGFR,HES1,PMP22,VIM,NTRK3,ID1,ID2,ID3,SEMA5A,IRX3,FAS,NR2F1,EFNB2,ASCL1,CD38,SLIT1,MYLIP
GO: Biological Process	GO:0051674	localization of cell	1.826e-10	8.756e-07	3.98e-08	3.603e-07	55	1932	STARD13,HGF,SPRY2,PLK2,ATP7A,ERG,PDGFRA,MYO10,ENPP2,MATN2,DRGX,DACH1,CHGA,ITGB8,SLIT2,ITGBL1,ADRA2A,KITLG,CXCR4,AMOT,PGAM4,PLCB1,HRH1,CCL2,PLAT,HES1,NANOS1,SDC2,RAB13,OSGIN1,PMP22,VIM,CALCA,ADAMTS1,GPR35,MMP28,SGK1,HBEGF,NTRK3,RAPGEF4,ID1,SEMA5A,FAS,NR2F1,EDNRA,AKAP12,MSX2,CSF1,EFNB2,ASCL1,PDGFD,SLIT1,SERPINE1,HAS2,SMAD7
GO: Biological Process	GO:0048870	cell motility	1.826e-10	8.756e-07	3.98e-08	3.603e-07	55	1932	STARD13,HGF,SPRY2,PLK2,ATP7A,ERG,PDGFRA,MYO10,ENPP2,MATN2,DRGX,DACH1,CHGA,ITGB8,SLIT2,ITGBL1,ADRA2A,KITLG,CXCR4,AMOT,PGAM4,PLCB1,HRH1,CCL2,PLAT,HES1,NANOS1,SDC2,RAB13,OSGIN1,PMP22,VIM,CALCA,ADAMTS1,GPR35,MMP28,SGK1,HBEGF,NTRK3,RAPGEF4,ID1,SEMA5A,FAS,NR2F1,EDNRA,AKAP12,MSX2,CSF1,EFNB2,ASCL1,PDGFD,SLIT1,SERPINE1,HAS2,SMAD7
GO: Biological Process	GO:0001568	blood vessel development	2.272e-10	1.09e-06	4.737e-08	4.288e-07	34	849	STARD13,HGF,SPRY2,PLK2,ATP7A,HK2,PDGFRA,ENPP2,ITGB8,MEIS1,ADM,SLIT2,ALDH1A2,CXCR4,AMOT,NGFR,CCL2,HES1,ADAMTS1,ANXA2,HBEGF,TMIGD2,NTRK1,ID1,SEMA5A,TFAP2B,EDNRA,LIF,EFNB2,PDGFD,SERPINE1,HAS2,SMAD6,SMAD7
GO: Biological Process	GO:0045665	negative regulation of neuron differentiation	3.902e-10	1.871e-06	7.598e-08	6.878e-07	19	271	PLK2,FSTL4,MEIS1,SLIT2,NGFR,HES1,PMP22,VIM,ID1,ID2,ID3,SEMA5A,IRX3,NR2F1,EFNB2,ASCL1,CD38,SLIT1,MYLIP
GO: Biological Process	GO:0051094	positive regulation of developmental process	3.968e-10	1.903e-06	7.598e-08	6.878e-07	49	1633	SOX11,HGF,SPRY1,PLK2,TGIF2,ZNF219,HK2,TOX,PDGFRA,CACNA2D2,INHBA,ENPP2,SYT17,LMO3,ITGB8,ADM,SLIT2,KITLG,CXCR4,AMOT,PLCB1,NGFR,HES1,VIM,ADAMTS1,SGK1,ANXA2,GDF15,TMIGD2,NTRK1,NTRK3,ENC1,ID2,SEMA5A,IRX3,EDNRA,LIF,MSX2,LRRN3,CSF1,EFNB2,ASCL1,PDGFD,FRZB,SERPINE1,LINGO4,PDE5A,HAS2,TPBG
GO: Biological Process	GO:0048646	anatomical structure formation involved in morphogenesis	4.119e-10	1.975e-06	7.598e-08	6.878e-07	44	1365	STARD13,SOX11,HGF,SPRY1,SPRY2,PLK2,TGIF2,ZNF219,ATP7A,HK2,ERG,PDGFRA,INHBA,ENPP2,ITGB8,MEIS1,FZD7,ADM,SLIT2,ALDH1A2,CXCR4,AMOT,NGFR,CCL2,MAFB,HES1,PMP22,ADAMTS1,ANXA2,GDF15,HBEGF,TMIGD2,NTRK1,RDH10,ID1,SEMA5A,IRX3,TFAP2B,LFNG,EDNRA,LIF,MSX2,EFNB2,SERPINE1
GO: Biological Process	GO:0010721	negative regulation of cell development	4.612e-10	2.212e-06	8.192e-08	7.416e-07	23	411	SOX11,PLK2,FSTL4,MEIS1,SLIT2,NGFR,HES1,PMP22,VIM,NTRK3,ID1,ID2,ID3,SEMA5A,IRX3,FAS,NR2F1,EFNB2,ASCL1,FRZB,CD38,SLIT1,MYLIP
GO: Biological Process	GO:0051961	negative regulation of nervous system development	4.881e-10	2.341e-06	8.361e-08	7.569e-07	22	376	SOX11,PLK2,FSTL4,MEIS1,SLIT2,NGFR,HES1,PMP22,VIM,NTRK3,ID1,ID2,ID3,SEMA5A,IRX3,FAS,NR2F1,EFNB2,ASCL1,CD38,SLIT1,MYLIP
GO: Biological Process	GO:0010975	regulation of neuron projection development	5.893e-10	2.826e-06	9.745e-08	8.822e-07	28	614	HGF,PLK2,SYT17,FSTL4,CHRNA3,NEFM,SLIT2,CXCR4,NGFR,HES1,SDC2,PMP22,VIM,ADAMTS1,SGK1,NTRK1,NTRK3,ENC1,RAPGEF4,ID1,SEMA5A,LRRC4C,NR2F1,LIF,EFNB2,CD38,SLIT1,MYLIP
GO: Biological Process	GO:0001944	vasculature development	6.512e-10	3.123e-06	1.041e-07	9.424e-07	34	884	STARD13,HGF,SPRY2,PLK2,ATP7A,HK2,PDGFRA,ENPP2,ITGB8,MEIS1,ADM,SLIT2,ALDH1A2,CXCR4,AMOT,NGFR,CCL2,HES1,ADAMTS1,ANXA2,HBEGF,TMIGD2,NTRK1,ID1,SEMA5A,TFAP2B,EDNRA,LIF,EFNB2,PDGFD,SERPINE1,HAS2,SMAD6,SMAD7
GO: Biological Process	GO:0009719	response to endogenous stimulus	7.574e-10	3.632e-06	1.172e-07	1.061e-06	52	1834	CDKN1A,SOX11,SPRY1,SPRY2,ATP7A,PDGFRA,INHBA,LMO3,SSTR2,CHRM3,CHRNA3,ADM,SLIT2,ALDH1A2,ADRA2A,KCNJ11,NQO1,PLCB1,NGFR,HRH1,CCL2,HES1,FGF14,RAB13,VIM,RAB31,CALCA,TNC,SGK1,ANXA2,GDF15,NTRK1,NTRK3,ID1,FAS,TFAP2B,NR2F1,TXNIP,GREM2,MSX2,ASCL1,PDGFD,CD38,MT-ND3,TLR4,MYLIP,SERPINE1,AKR1C3,HAS2,CTSV,SMAD6,SMAD7
GO: Biological Process	GO:0048514	blood vessel morphogenesis	8.481e-10	4.067e-06	1.271e-07	1.151e-06	31	755	STARD13,HGF,SPRY2,PLK2,HK2,PDGFRA,ENPP2,ITGB8,MEIS1,ADM,SLIT2,CXCR4,AMOT,NGFR,CCL2,HES1,ADAMTS1,ANXA2,HBEGF,TMIGD2,NTRK1,ID1,SEMA5A,TFAP2B,EDNRA,LIF,EFNB2,SERPINE1,HAS2,SMAD6,SMAD7
GO: Biological Process	GO:0072358	cardiovascular system development	9.491e-10	4.552e-06	1.379e-07	1.249e-06	34	897	STARD13,HGF,SPRY2,PLK2,ATP7A,HK2,PDGFRA,ENPP2,ITGB8,MEIS1,ADM,SLIT2,ALDH1A2,CXCR4,AMOT,NGFR,CCL2,HES1,ADAMTS1,ANXA2,HBEGF,TMIGD2,NTRK1,ID1,SEMA5A,TFAP2B,EDNRA,LIF,EFNB2,PDGFD,SERPINE1,HAS2,SMAD6,SMAD7
GO: Biological Process	GO:0045596	negative regulation of cell differentiation	1.27e-09	6.089e-06	1.791e-07	1.621e-06	33	860	SOX11,PLK2,INHBA,FSTL4,MEIS1,FZD7,SLIT2,ZNF608,NGFR,MAFB,HES1,PMP22,VIM,TMEM176B,NTRK3,ID1,ID2,ID3,SEMA5A,IRX3,RUNX1T1,FAS,NR2F1,MSX2,EFNB2,ASCL1,FRZB,CD38,SLIT1,TLR4,MYLIP,SMAD6,SMAD7
GO: Biological Process	GO:0031344	regulation of cell projection organization	2.197e-09	1.054e-05	3.011e-07	2.726e-06	32	832	HGF,SPRY2,PLK2,ATP7A,MYO10,ENPP2,SYT17,FSTL4,CHRNA3,NEFM,SLIT2,CXCR4,NGFR,HES1,SDC2,PMP22,VIM,ADAMTS1,SGK1,NTRK1,NTRK3,ENC1,RAPGEF4,ID1,SEMA5A,LRRC4C,NR2F1,LIF,EFNB2,CD38,SLIT1,MYLIP
GO: Biological Process	GO:0042330	taxis	2.558e-09	1.227e-05	3.408e-07	3.085e-06	29	700	HGF,PDGFRA,ENPP2,MATN2,DRGX,CHGA,SLIT2,CXCR4,AMOT,NGFR,HRH1,CCL2,RAB13,CALCA,GPR35,MMP28,HBEGF,NTRK1,NTRK3,ID2,SEMA5A,EDNRA,EFNA2,CSF1,EFNB2,DOK4,PDGFD,SLIT1,SERPINE1
GO: Biological Process	GO:0008284	positive regulation of cell population proliferation	3.737e-09	1.792e-05	4.843e-07	4.385e-06	37	1096	CDKN1A,SOX11,ATP7A,PDGFRA,ENPP2,FZD7,ADM,ALDH1A2,ADRA2A,KITLG,NGFR,CCL2,HES1,VIM,ADAMTS1,TNC,ANXA2,HBEGF,TMIGD2,NTRK3,ID1,ID2,SEMA5A,TFAP2B,EDNRA,LIF,CSF1,EFNB2,ASCL1,PDGFD,CD38,TLR4,SERPINE1,AKR1C3,HAS2,TPD52,PDCD1LG2
GO: Biological Process	GO:0001822	kidney development	4.53e-09	2.173e-05	5.717e-07	5.176e-06	19	314	SOX11,SPRY1,PDGFRA,SLIT2,ALDH1A2,HES1,ADAMTS1,RDH10,ID2,ID3,IRX3,TFAP2B,EDNRA,LIF,EFNB2,PDGFD,HAS2,SMAD6,SMAD7
GO: Biological Process	GO:0048729	tissue morphogenesis	5.026e-09	2.41e-05	6.181e-07	5.595e-06	32	861	STARD13,SOX11,HGF,SPRY1,SPRY2,TGIF2,ATP7A,PDGFRA,INHBA,MATN2,FZD7,ADM,SLIT2,ALDH1A2,MGP,CXCR4,AMOT,NGFR,HES1,TNC,HBEGF,RDH10,SEMA5A,IRX3,EDNRA,LIF,MSX2,CSF1,EFNB2,FRZB,CTSV,SMAD7
GO: Biological Process	GO:0044057	regulation of system process	5.977e-09	2.866e-05	7.166e-07	6.487e-06	29	727	HGF,IRX5,CACNA2D2,INHBA,GCH1,CHGA,SSTR2,CHRM3,CHRNA3,ADM,ADRA2A,KCNJ11,SCN4B,KCNK1,NGFR,HRH1,BEGAIN,NPTX2,CALCA,GPR35,SGK1,HBEGF,RAPGEF4,LIF,CD38,TLR4,PDE5A,SMAD6,SMAD7
GO: Biological Process	GO:0120035	regulation of plasma membrane bounded cell projection organization	6.377e-09	3.058e-05	7.459e-07	6.753e-06	31	822	HGF,PLK2,ATP7A,MYO10,ENPP2,SYT17,FSTL4,CHRNA3,NEFM,SLIT2,CXCR4,NGFR,HES1,SDC2,PMP22,VIM,ADAMTS1,SGK1,NTRK1,NTRK3,ENC1,RAPGEF4,ID1,SEMA5A,LRRC4C,NR2F1,LIF,EFNB2,CD38,SLIT1,MYLIP
GO: Biological Process	GO:0002009	morphogenesis of an epithelium	6.691e-09	3.209e-05	7.641e-07	6.917e-06	27	641	STARD13,SOX11,HGF,SPRY1,SPRY2,ATP7A,PDGFRA,FZD7,ADM,SLIT2,ALDH1A2,MGP,CXCR4,NGFR,HES1,TNC,HBEGF,RDH10,SEMA5A,IRX3,EDNRA,LIF,MSX2,CSF1,EFNB2,FRZB,CTSV
GO: Biological Process	GO:0006935	chemotaxis	9.611e-09	4.609e-05	1.072e-06	9.704e-06	28	697	HGF,PDGFRA,ENPP2,MATN2,DRGX,CHGA,SLIT2,CXCR4,AMOT,NGFR,HRH1,CCL2,RAB13,CALCA,GPR35,MMP28,HBEGF,NTRK1,NTRK3,SEMA5A,EDNRA,EFNA2,CSF1,EFNB2,DOK4,PDGFD,SLIT1,SERPINE1
GO: Biological Process	GO:0072001	renal system development	1.178e-08	5.649e-05	1.284e-06	1.162e-05	19	333	SOX11,SPRY1,PDGFRA,SLIT2,ALDH1A2,HES1,ADAMTS1,RDH10,ID2,ID3,IRX3,TFAP2B,EDNRA,LIF,EFNB2,PDGFD,HAS2,SMAD6,SMAD7
GO: Biological Process	GO:0033993	response to lipid	1.429e-08	6.856e-05	1.524e-06	1.379e-05	34	999	CDKN1A,INHBA,LMO3,GCH1,SSTR2,FZD7,ADM,MEST,SLIT2,ALDH1A2,KCNJ11,NQO1,PLCB1,CCL2,VIM,TNC,SGK1,NTRK3,ID3,FAS,NR2F1,EDNRA,AKAP12,TXNIP,MSX2,ASCL1,CD38,MT-ND3,TLR4,SERPINE1,AKR1C3,CTSV,SMAD6,PDCD1LG2
GO: Biological Process	GO:0008285	negative regulation of cell population proliferation	1.767e-08	8.476e-05	1.843e-06	1.668e-05	31	859	CDKN1A,SOX11,SPRY1,SPRY2,INHBA,DACH1,SSTR2,MEIS1,ADM,SLIT2,ALDH1A2,NDRG1,NGFR,CCL2,HES1,PMP22,ADAMTS1,NTRK1,ID2,FAS,TFAP2B,LIF,MSX2,EFNB2,CLMN,FRZB,FTH1,PDE5A,CTSV,SMAD6,PDCD1LG2
GO: Biological Process	GO:0001655	urogenital system development	1.861e-08	8.925e-05	1.899e-06	1.719e-05	20	380	SOX11,SPRY1,PDGFRA,SLIT2,ALDH1A2,HES1,ADAMTS1,TNC,RDH10,ID2,ID3,IRX3,TFAP2B,EDNRA,LIF,EFNB2,PDGFD,HAS2,SMAD6,SMAD7
GO: Biological Process	GO:0001525	angiogenesis	3.158e-08	0.0001515	3.155e-06	2.857e-05	26	645	STARD13,HGF,SPRY2,PLK2,HK2,PDGFRA,ENPP2,ITGB8,MEIS1,ADM,SLIT2,CXCR4,AMOT,NGFR,CCL2,ADAMTS1,ANXA2,HBEGF,TMIGD2,NTRK1,ID1,SEMA5A,EDNRA,LIF,EFNB2,SERPINE1
GO: Biological Process	GO:0010977	negative regulation of neuron projection development	3.487e-08	0.0001672	3.413e-06	3.09e-05	14	186	PLK2,FSTL4,SLIT2,NGFR,HES1,PMP22,VIM,ID1,SEMA5A,NR2F1,EFNB2,CD38,SLIT1,MYLIP
GO: Biological Process	GO:0060562	epithelial tube morphogenesis	3.842e-08	0.0001842	3.685e-06	3.336e-05	20	397	STARD13,SOX11,SPRY1,SPRY2,PDGFRA,ADM,SLIT2,ALDH1A2,MGP,CXCR4,HES1,TNC,RDH10,SEMA5A,IRX3,EDNRA,MSX2,CSF1,EFNB2,CTSV
GO: Biological Process	GO:0030030	cell projection organization	4.509e-08	0.0002162	4.24e-06	3.839e-05	48	1828	HGF,SPRY2,PLK2,ATP7A,MYO10,ENPP2,SYT17,MATN2,FSTL4,DRGX,RHOU,CHRNA3,NEFM,ADM,SLIT2,PRDM8,BOK,CXCR4,SNX10,NGFR,HES1,SDC2,RAB13,PMP22,VIM,NPTX2,ADAMTS1,TNC,SGK1,NTRK1,NTRK3,ENC1,RAPGEF4,ID1,SEMA5A,CRTAC1,LRRC4C,FAS,NR2F1,LIF,EFNA2,EFNB2,DOK4,CLMN,CD38,SLIT1,MYLIP,CDH11
GO: Biological Process	GO:0060326	cell chemotaxis	5.24e-08	0.0002513	4.833e-06	4.375e-05	18	328	HGF,PDGFRA,ENPP2,CHGA,SLIT2,CXCR4,HRH1,CCL2,RAB13,CALCA,GPR35,MMP28,HBEGF,SEMA5A,EDNRA,CSF1,PDGFD,SERPINE1
GO: Biological Process	GO:0030324	lung development	5.664e-08	0.0002716	5.125e-06	4.64e-05	15	225	SOX11,SPRY1,SPRY2,ATP7A,PDGFRA,ALDH1A2,MGP,INSC,HES1,TNC,RDH10,ID1,LIF,ASCL1,CTSV
GO: Biological Process	GO:0031345	negative regulation of cell projection organization	6.005e-08	0.000288	5.334e-06	4.828e-05	15	226	SPRY2,PLK2,FSTL4,SLIT2,NGFR,HES1,PMP22,VIM,ID1,SEMA5A,NR2F1,EFNB2,CD38,SLIT1,MYLIP
GO: Biological Process	GO:0061138	morphogenesis of a branching epithelium	6.365e-08	0.0003053	5.55e-06	5.025e-05	15	227	HGF,SPRY1,SPRY2,PDGFRA,ADM,SLIT2,MGP,CXCR4,TNC,RDH10,SEMA5A,EDNRA,MSX2,CSF1,CTSV
GO: Biological Process	GO:0030323	respiratory tube development	7.144e-08	0.0003426	6.119e-06	5.539e-05	15	229	SOX11,SPRY1,SPRY2,ATP7A,PDGFRA,ALDH1A2,MGP,INSC,HES1,TNC,RDH10,ID1,LIF,ASCL1,CTSV
GO: Biological Process	GO:0060425	lung morphogenesis	7.298e-08	0.00035	6.14e-06	5.559e-05	9	67	SOX11,SPRY1,SPRY2,PDGFRA,TNC,RDH10,ID1,LIF,CTSV
GO: Biological Process	GO:0007167	enzyme linked receptor protein signaling pathway	7.596e-08	0.0003643	6.261e-06	5.668e-05	35	1123	SOX11,HGF,SPRY1,SPRY2,TGIF2,PDGFRA,INHBA,FSTL4,CHRNA3,ADRA2A,PLCB1,NGFR,CCL2,PLAT,HES1,FGF14,SDC2,VIM,GDF15,HBEGF,NTRK1,NTRK3,ID1,TFAP2B,TXNIP,GREM2,LIF,MSX2,EFNA2,CSF1,EFNB2,DOK4,PDGFD,SMAD6,SMAD7
GO: Biological Process	GO:0045597	positive regulation of cell differentiation	7.702e-08	0.0003694	6.261e-06	5.668e-05	36	1177	SOX11,HGF,TGIF2,ZNF219,TOX,INHBA,ENPP2,SYT17,LMO3,ADM,SLIT2,KITLG,CXCR4,PLCB1,NGFR,HES1,VIM,ADAMTS1,SGK1,ANXA2,GDF15,NTRK1,NTRK3,ENC1,ID2,SEMA5A,IRX3,LIF,MSX2,CSF1,EFNB2,ASCL1,FRZB,SERPINE1,PDE5A,HAS2
GO: Biological Process	GO:1901342	regulation of vasculature development	1.111e-07	0.0005328	8.88e-06	8.039e-05	21	465	STARD13,HGF,SPRY2,PLK2,HK2,ENPP2,ITGB8,ADM,CXCR4,AMOT,NGFR,CCL2,ADAMTS1,TMIGD2,NTRK1,ID1,SEMA5A,LIF,EFNB2,PDGFD,SERPINE1
GO: Biological Process	GO:0048667	cell morphogenesis involved in neuron differentiation	1.164e-07	0.0005582	9.15e-06	8.283e-05	26	689	ATP7A,MATN2,FSTL4,DRGX,CHRNA3,NEFM,SLIT2,PRDM8,CXCR4,NGFR,HES1,SDC2,PMP22,VIM,SGK1,NTRK1,NTRK3,ID1,ID2,SEMA5A,LRRC4C,EFNA2,EFNB2,DOK4,SLIT1,CDH11
GO: Biological Process	GO:0042063	gliogenesis	1.513e-07	0.0007255	1.17e-05	0.0001059	18	352	SOX11,ENPP2,MATN2,PRDM8,BOK,NDRG1,CXCR4,CCL2,HES1,PMP22,VIM,NTRK3,ID2,FAS,LIF,CSF1,ASCL1,TLR4
GO: Biological Process	GO:0007507	heart development	1.584e-07	0.0007596	1.206e-05	0.0001092	26	700	CDKN1A,SOX11,SPRY1,ERG,PDGFRA,MEIS1,FZD7,ADM,SLIT2,ALDH1A2,CXCR4,HES1,ADAMTS1,ANXA2,NTRK3,ID1,ID2,ID3,EDNRA,MSX2,SCUBE1,EFNB2,ASCL1,HAS2,SMAD6,SMAD7
GO: Biological Process	GO:0010941	regulation of cell death	1.658e-07	0.0007953	1.243e-05	0.0001125	49	1969	CDKN1A,SOX11,HGF,BNC2,SPRY2,PDCD1,PLK2,ATP7A,INHBA,IL20RA,CHGA,ADM,SLIT2,ALDH1A2,BOK,NDRG1,KITLG,CXCR4,NQO1,NGFR,CCL2,OSGIN1,PMP22,SGK1,GDF15,NTRK1,NTRK3,ID1,ID3,SEMA5A,FAS,TFAP2B,EDNRA,AKAP12,TXNIP,MSX2,PPP2R2B,CSF1,EFNB2,ASCL1,TLE1,FRZB,CD38,TLR4,SERPINE1,AKR1C3,STEAP3,PDE5A,SMAD6
GO: Biological Process	GO:0120036	plasma membrane bounded cell projection organization	1.725e-07	0.0008273	1.273e-05	0.0001152	46	1790	HGF,PLK2,ATP7A,MYO10,ENPP2,SYT17,MATN2,FSTL4,DRGX,CHRNA3,NEFM,ADM,SLIT2,PRDM8,BOK,CXCR4,SNX10,NGFR,HES1,SDC2,RAB13,PMP22,VIM,NPTX2,ADAMTS1,TNC,SGK1,NTRK1,NTRK3,ENC1,RAPGEF4,ID1,SEMA5A,CRTAC1,LRRC4C,FAS,NR2F1,LIF,EFNA2,EFNB2,DOK4,CLMN,CD38,SLIT1,MYLIP,CDH11
GO: Biological Process	GO:0001763	morphogenesis of a branching structure	1.819e-07	0.0008724	1.322e-05	0.0001197	15	246	HGF,SPRY1,SPRY2,PDGFRA,ADM,SLIT2,MGP,CXCR4,TNC,RDH10,SEMA5A,EDNRA,MSX2,CSF1,CTSV
GO: Biological Process	GO:0016048	detection of temperature stimulus	1.873e-07	0.0008982	1.341e-05	0.0001214	6	23	DRGX,CXCR4,NGFR,CALCA,NTRK1,TLR4
GO: Biological Process	GO:0008015	blood circulation	2.009e-07	0.0009633	1.417e-05	0.0001282	24	615	IRX5,CACNA2D2,GCH1,CHGA,CHRM3,ADM,SLIT2,ADRA2A,CXCR4,AMOT,KCNJ11,SCN4B,KCNK1,HRH1,CALCA,SGK1,HBEGF,ID2,EDNRA,AKAP12,CD38,PDE5A,SMAD6,SMAD7
GO: Biological Process	GO:0001656	metanephros development	2.149e-07	0.001031	1.494e-05	0.0001352	10	99	SPRY1,PDGFRA,SLIT2,HES1,RDH10,ID2,ID3,IRX3,TFAP2B,LIF
GO: Biological Process	GO:0003018	vascular process in circulatory system	2.371e-07	0.001137	1.624e-05	0.000147	14	217	GCH1,CHGA,CHRM3,ADM,SLIT2,ADRA2A,AMOT,HRH1,CALCA,EDNRA,AKAP12,CD38,PDE5A,SMAD6
GO: Biological Process	GO:0000902	cell morphogenesis	2.446e-07	0.001173	1.653e-05	0.0001496	35	1179	HGF,ATP7A,MYO10,ENPP2,SYT17,MATN2,FSTL4,DRGX,RHOU,CHRNA3,FZD7,NEFM,SLIT2,PRDM8,CXCR4,NGFR,CCL2,HES1,SDC2,PMP22,VIM,SGK1,NTRK1,NTRK3,ID1,ID2,SEMA5A,LRRC4C,EFNA2,SYNE3,EFNB2,DOK4,SLIT1,HAS2,CDH11
GO: Biological Process	GO:0003013	circulatory system process	2.616e-07	0.001255	1.742e-05	0.0001577	24	624	IRX5,CACNA2D2,GCH1,CHGA,CHRM3,ADM,SLIT2,ADRA2A,CXCR4,AMOT,KCNJ11,SCN4B,KCNK1,HRH1,CALCA,SGK1,HBEGF,ID2,EDNRA,AKAP12,CD38,PDE5A,SMAD6,SMAD7
GO: Biological Process	GO:0000904	cell morphogenesis involved in differentiation	3.055e-07	0.001465	2.007e-05	0.0001817	29	873	ATP7A,ENPP2,MATN2,FSTL4,DRGX,CHRNA3,FZD7,NEFM,SLIT2,PRDM8,CXCR4,NGFR,HES1,SDC2,PMP22,VIM,SGK1,NTRK1,NTRK3,ID1,ID2,SEMA5A,LRRC4C,EFNA2,EFNB2,DOK4,SLIT1,HAS2,CDH11
GO: Biological Process	GO:0048754	branching morphogenesis of an epithelial tube	3.29e-07	0.001578	2.132e-05	0.000193	13	190	SPRY1,SPRY2,PDGFRA,SLIT2,MGP,CXCR4,TNC,RDH10,SEMA5A,EDNRA,MSX2,CSF1,CTSV
GO: Biological Process	GO:0001934	positive regulation of protein phosphorylation	3.339e-07	0.001601	2.135e-05	0.0001933	34	1140	CDKN1A,HGF,SPRY2,PDGFRA,INHBA,ENPP2,CHGA,CHRNA3,FZD7,ADRA2A,KITLG,CXCR4,PLCB1,NGFR,CCL2,TNFRSF19,HES1,CALCA,ANXA2,GDF15,HBEGF,NTRK1,NTRK3,FAS,EDNRA,AKAP12,LIF,LRRN3,CSF1,DOK4,PDGFD,TLR4,PDE5A,EDA2R
GO: Biological Process	GO:0060541	respiratory system development	3.529e-07	0.001692	2.227e-05	0.0002016	15	259	SOX11,SPRY1,SPRY2,ATP7A,PDGFRA,ALDH1A2,MGP,INSC,HES1,TNC,RDH10,ID1,LIF,ASCL1,CTSV
GO: Biological Process	GO:0043068	positive regulation of programmed cell death	3.735e-07	0.001791	2.326e-05	0.0002106	27	781	CDKN1A,PDCD1,INHBA,IL20RA,ADM,SLIT2,ALDH1A2,BOK,NQO1,NGFR,CCL2,OSGIN1,NTRK1,NTRK3,ID3,FAS,TFAP2B,AKAP12,TXNIP,MSX2,PPP2R2B,ASCL1,FRZB,TLR4,AKR1C3,STEAP3,PDE5A
GO: Biological Process	GO:0040012	regulation of locomotion	3.936e-07	0.001888	2.42e-05	0.0002191	35	1203	STARD13,HGF,SPRY2,PLK2,ATP7A,PDGFRA,ENPP2,DACH1,SLIT2,ADRA2A,KITLG,CXCR4,AMOT,PGAM4,PLCB1,CCL2,OSGIN1,VIM,ADAMTS1,MMP28,SGK1,HBEGF,NTRK3,RAPGEF4,SEMA5A,FAS,EDNRA,AKAP12,CSF1,EFNB2,PDGFD,SLIT1,SERPINE1,HAS2,SMAD7
GO: Biological Process	GO:0045765	regulation of angiogenesis	4.632e-07	0.002222	2.812e-05	0.0002546	19	421	STARD13,HGF,SPRY2,PLK2,HK2,ENPP2,ITGB8,ADM,CXCR4,AMOT,NGFR,CCL2,ADAMTS1,TMIGD2,NTRK1,ID1,SEMA5A,LIF,SERPINE1
GO: Biological Process	GO:0030334	regulation of cell migration	5.023e-07	0.002409	3.011e-05	0.0002726	32	1052	STARD13,HGF,SPRY2,PLK2,ATP7A,PDGFRA,ENPP2,DACH1,SLIT2,ADRA2A,KITLG,CXCR4,AMOT,PLCB1,CCL2,OSGIN1,VIM,ADAMTS1,MMP28,SGK1,HBEGF,NTRK3,RAPGEF4,SEMA5A,FAS,EDNRA,AKAP12,CSF1,PDGFD,SERPINE1,HAS2,SMAD7
GO: Biological Process	GO:0010942	positive regulation of cell death	5.232e-07	0.002509	3.098e-05	0.0002804	28	845	CDKN1A,PDCD1,INHBA,IL20RA,ADM,SLIT2,ALDH1A2,BOK,NQO1,NGFR,CCL2,OSGIN1,NTRK1,NTRK3,ID3,FAS,TFAP2B,AKAP12,TXNIP,MSX2,PPP2R2B,EFNB2,ASCL1,FRZB,TLR4,AKR1C3,STEAP3,PDE5A
GO: Biological Process	GO:1903522	regulation of blood circulation	5.461e-07	0.002619	3.194e-05	0.0002891	17	344	IRX5,CACNA2D2,GCH1,CHGA,CHRM3,ADM,ADRA2A,KCNJ11,SCN4B,KCNK1,HRH1,CALCA,HBEGF,CD38,PDE5A,SMAD6,SMAD7
GO: Biological Process	GO:0001932	regulation of protein phosphorylation	5.684e-07	0.002726	3.264e-05	0.0002954	42	1625	CDKN1A,HGF,SPRY1,SPRY2,PDGFRA,INHBA,ENPP2,LMO3,CHGA,CHRNA3,FZD7,SLIT2,ADRA2A,KITLG,CXCR4,PLCB1,NGFR,CCL2,TNFRSF19,HES1,PMP22,CALCA,ANXA2,GDF15,HBEGF,NTRK1,DUSP2,NTRK3,ID1,FAS,EDNRA,AKAP12,LIF,LRRN3,CSF1,DOK4,PDGFD,TLR4,PDE5A,EDA2R,SMAD6,SMAD7
GO: Biological Process	GO:0045137	development of primary sexual characteristics	5.716e-07	0.002741	3.264e-05	0.0002954	15	269	IRX5,PDGFRA,INHBA,DACH1,SLIT2,BOK,KITLG,RAB13,ADAMTS1,NTRK1,RDH10,LFNG,SERPINE1,AKR1C3,CTSV
GO: Biological Process	GO:0019220	regulation of phosphate metabolic process	6.072e-07	0.002912	3.424e-05	0.00031	48	1994	CDKN1A,HGF,SPRY1,SPRY2,ATP7A,PDGFRA,INHBA,PDK1,ENPP2,LMO3,CHGA,CHRNA3,FZD7,SLIT2,ADRA2A,KITLG,CXCR4,PLCB1,NGFR,HRH1,CCL2,AK4,TNFRSF19,HES1,PMP22,CALCA,ANXA2,GDF15,HBEGF,NTRK1,DUSP2,NTRK3,ID1,FAS,SLC7A14,EDNRA,AKAP12,LIF,PPP2R2B,LRRN3,CSF1,DOK4,PDGFD,TLR4,PDE5A,EDA2R,SMAD6,SMAD7
GO: Biological Process	GO:0051174	regulation of phosphorus metabolic process	6.161e-07	0.002955	3.424e-05	0.00031	48	1995	CDKN1A,HGF,SPRY1,SPRY2,ATP7A,PDGFRA,INHBA,PDK1,ENPP2,LMO3,CHGA,CHRNA3,FZD7,SLIT2,ADRA2A,KITLG,CXCR4,PLCB1,NGFR,HRH1,CCL2,AK4,TNFRSF19,HES1,PMP22,CALCA,ANXA2,GDF15,HBEGF,NTRK1,DUSP2,NTRK3,ID1,FAS,SLC7A14,EDNRA,AKAP12,LIF,PPP2R2B,LRRN3,CSF1,DOK4,PDGFD,TLR4,PDE5A,EDA2R,SMAD6,SMAD7
GO: Biological Process	GO:0043067	regulation of programmed cell death	6.211e-07	0.002979	3.424e-05	0.00031	45	1811	CDKN1A,HGF,BNC2,SPRY2,PDCD1,PLK2,ATP7A,INHBA,IL20RA,ADM,SLIT2,ALDH1A2,BOK,NDRG1,KITLG,CXCR4,NQO1,NGFR,CCL2,OSGIN1,PMP22,SGK1,GDF15,NTRK1,NTRK3,ID1,ID3,SEMA5A,FAS,TFAP2B,EDNRA,AKAP12,TXNIP,MSX2,PPP2R2B,ASCL1,TLE1,FRZB,CD38,TLR4,SERPINE1,AKR1C3,STEAP3,PDE5A,SMAD6
GO: Biological Process	GO:1902533	positive regulation of intracellular signal transduction	6.533e-07	0.003133	3.56e-05	0.0003223	33	1119	SOX11,HGF,SPRY2,PLK2,PDGFRA,IL20RA,CHGA,FZD7,ADRA2A,BOK,KITLG,CXCR4,PLCB1,NGFR,CCL2,TNFRSF19,GPR35,GDF15,HBEGF,NTRK1,NTRK3,SEMA5A,EDNRA,AKAP12,LIF,CSF1,DOK4,PDGFD,TLR4,AKR1C3,STEAP3,PDE5A,EDA2R
GO: Biological Process	GO:2000145	regulation of cell motility	6.664e-07	0.003196	3.591e-05	0.0003251	33	1120	STARD13,HGF,SPRY2,PLK2,ATP7A,PDGFRA,ENPP2,DACH1,SLIT2,ADRA2A,KITLG,CXCR4,AMOT,PGAM4,PLCB1,CCL2,OSGIN1,VIM,ADAMTS1,MMP28,SGK1,HBEGF,NTRK3,RAPGEF4,SEMA5A,FAS,EDNRA,AKAP12,CSF1,PDGFD,SERPINE1,HAS2,SMAD7
GO: Biological Process	GO:0043408	regulation of MAPK cascade	6.923e-07	0.00332	3.689e-05	0.000334	28	857	HGF,SPRY1,SPRY2,PDGFRA,INHBA,LMO3,FZD7,ADRA2A,KITLG,CXCR4,PLCB1,NGFR,CCL2,TNFRSF19,GDF15,NTRK1,DUSP2,NTRK3,ID1,FAS,EDNRA,AKAP12,LIF,DOK4,PDGFD,TLR4,PDE5A,EDA2R
GO: Biological Process	GO:0120039	plasma membrane bounded cell projection morphogenesis	7.237e-07	0.003471	3.814e-05	0.0003453	26	758	ATP7A,ENPP2,SYT17,MATN2,FSTL4,DRGX,CHRNA3,NEFM,SLIT2,PRDM8,CXCR4,NGFR,SDC2,PMP22,VIM,SGK1,NTRK1,NTRK3,ID1,SEMA5A,LRRC4C,EFNA2,EFNB2,DOK4,SLIT1,CDH11
GO: Biological Process	GO:0007417	central nervous system development	7.959e-07	0.003817	4.105e-05	0.0003716	33	1129	SOX11,ATP7A,INHBA,ENPP2,DRGX,SSTR2,SLIT2,PRDM8,ALDH1A2,BOK,SYNJ2,CXCR4,PLCB1,NGFR,AK4,MAFB,HES1,NANOS1,VIM,NTRK3,ID1,ID2,ID3,SEMA5A,CRTAC1,NR2F1,CHST8,LIF,EFNA2,ASCL1,SLIT1,TLR4,CDH11
GO: Biological Process	GO:0051962	positive regulation of nervous system development	7.96e-07	0.003818	4.105e-05	0.0003716	24	664	SOX11,HGF,TGIF2,ENPP2,SYT17,SLIT2,CXCR4,NGFR,HES1,VIM,ADAMTS1,SGK1,NTRK1,NTRK3,ENC1,ID2,SEMA5A,IRX3,LIF,LRRN3,CSF1,ASCL1,LINGO4,TPBG
GO: Biological Process	GO:0032989	cellular component morphogenesis	8.057e-07	0.003864	4.111e-05	0.0003721	36	1297	HGF,ATP7A,PDGFRA,MYO10,ENPP2,SYT17,MATN2,FSTL4,DRGX,RHOU,CHRNA3,FZD7,NEFM,SLIT2,PRDM8,CXCR4,NGFR,CCL2,HES1,SDC2,PMP22,VIM,SGK1,NTRK1,NTRK3,ID1,ID2,SEMA5A,LRRC4C,EFNA2,SYNE3,EFNB2,DOK4,SLIT1,HAS2,CDH11
GO: Biological Process	GO:0048858	cell projection morphogenesis	8.186e-07	0.003926	4.132e-05	0.0003741	26	763	ATP7A,ENPP2,SYT17,MATN2,FSTL4,DRGX,CHRNA3,NEFM,SLIT2,PRDM8,CXCR4,NGFR,SDC2,PMP22,VIM,SGK1,NTRK1,NTRK3,ID1,SEMA5A,LRRC4C,EFNA2,EFNB2,DOK4,SLIT1,CDH11
GO: Biological Process	GO:0048762	mesenchymal cell differentiation	8.858e-07	0.004248	4.425e-05	0.0004006	14	242	SOX11,HGF,SPRY1,ERG,ALDH1A2,KITLG,HES1,RDH10,SEMA5A,EDNRA,MSX2,FRZB,HAS2,SMAD7
GO: Biological Process	GO:0007267	cell-cell signaling	9.26e-07	0.004441	4.578e-05	0.0004145	46	1899	SOX11,NAT8L,HGF,SPRY1,PLK2,CACNA2D2,INHBA,SYT17,CHGA,CHRM3,CHRNA3,FZD7,ADM,ADRA2A,KCNJ11,SCN4B,NQO1,PLCB1,NGFR,HRH1,CCL2,PLAT,HES1,FGF14,CMAHP,BEGAIN,PMP22,NPTX2,TNC,GPR35,GDF15,NTRK1,NTRK3,RAPGEF4,MYRIP,SEMA5A,LRRC4C,TFAP2B,AKAP12,LIF,EFNA2,EFNB2,TLE1,FRZB,CD38,CDH11
GO: Biological Process	GO:0042981	regulation of apoptotic process	9.643e-07	0.004625	4.717e-05	0.0004271	44	1779	CDKN1A,HGF,BNC2,SPRY2,PDCD1,PLK2,ATP7A,INHBA,IL20RA,ADM,SLIT2,ALDH1A2,BOK,NDRG1,KITLG,NQO1,NGFR,CCL2,OSGIN1,PMP22,SGK1,GDF15,NTRK1,NTRK3,ID1,ID3,SEMA5A,FAS,TFAP2B,EDNRA,AKAP12,TXNIP,MSX2,PPP2R2B,ASCL1,TLE1,FRZB,CD38,TLR4,SERPINE1,AKR1C3,STEAP3,PDE5A,SMAD6
GO: Biological Process	GO:0042476	odontogenesis	9.738e-07	0.00467	4.717e-05	0.0004271	11	145	PDGFRA,INHBA,ADM,SNX10,NGFR,TNC,ID3,EDNRA,MSX2,CSF1,SERPINE1
GO: Biological Process	GO:0042325	regulation of phosphorylation	9.939e-07	0.004767	4.724e-05	0.0004277	44	1781	CDKN1A,HGF,SPRY1,SPRY2,ATP7A,PDGFRA,INHBA,ENPP2,LMO3,CHGA,CHRNA3,FZD7,SLIT2,ADRA2A,KITLG,CXCR4,PLCB1,NGFR,CCL2,AK4,TNFRSF19,HES1,PMP22,CALCA,ANXA2,GDF15,HBEGF,NTRK1,DUSP2,NTRK3,ID1,FAS,EDNRA,AKAP12,LIF,LRRN3,CSF1,DOK4,PDGFD,TLR4,PDE5A,EDA2R,SMAD6,SMAD7
GO: Biological Process	GO:0048589	developmental growth	1.005e-06	0.00482	4.724e-05	0.0004277	27	822	CDKN1A,BNC2,SPRY1,SPRY2,PDGFRA,CACNA2D2,SYT17,MATN2,FSTL4,MEIS1,FZD7,ADM,SLIT2,CXCR4,PLCB1,PMP22,TNC,ANXA2,GDF15,HBEGF,NTRK3,RDH10,SEMA5A,MSX2,CSF1,SLIT1,SERPINE1
GO: Biological Process	GO:0071495	cellular response to endogenous stimulus	1.013e-06	0.00486	4.724e-05	0.0004277	40	1542	SOX11,SPRY1,SPRY2,ATP7A,PDGFRA,INHBA,LMO3,SSTR2,CHRM3,CHRNA3,SLIT2,ADRA2A,PLCB1,NGFR,HRH1,CCL2,HES1,FGF14,RAB13,VIM,RAB31,CALCA,TNC,SGK1,GDF15,NTRK1,NTRK3,ID1,TFAP2B,NR2F1,GREM2,MSX2,PDGFD,MT-ND3,TLR4,SERPINE1,AKR1C3,HAS2,SMAD6,SMAD7
GO: Biological Process	GO:0042327	positive regulation of phosphorylation	1.015e-06	0.004866	4.724e-05	0.0004277	34	1197	CDKN1A,HGF,SPRY2,PDGFRA,INHBA,ENPP2,CHGA,CHRNA3,FZD7,ADRA2A,KITLG,CXCR4,PLCB1,NGFR,CCL2,TNFRSF19,HES1,CALCA,ANXA2,GDF15,HBEGF,NTRK1,NTRK3,FAS,EDNRA,AKAP12,LIF,LRRN3,CSF1,DOK4,PDGFD,TLR4,PDE5A,EDA2R
GO: Biological Process	GO:0040017	positive regulation of locomotion	1.12e-06	0.005373	5.166e-05	0.0004677	24	677	HGF,SPRY2,PLK2,ATP7A,PDGFRA,ENPP2,SLIT2,ADRA2A,KITLG,CXCR4,AMOT,PGAM4,CCL2,ADAMTS1,HBEGF,NTRK3,RAPGEF4,SEMA5A,EDNRA,AKAP12,CSF1,PDGFD,SERPINE1,HAS2
GO: Biological Process	GO:0032990	cell part morphogenesis	1.325e-06	0.006353	6.05e-05	0.0005477	26	783	ATP7A,ENPP2,SYT17,MATN2,FSTL4,DRGX,CHRNA3,NEFM,SLIT2,PRDM8,CXCR4,NGFR,SDC2,PMP22,VIM,SGK1,NTRK1,NTRK3,ID1,SEMA5A,LRRC4C,EFNA2,EFNB2,DOK4,SLIT1,CDH11
GO: Biological Process	GO:0000165	MAPK cascade	1.391e-06	0.00667	6.293e-05	0.0005697	31	1048	HGF,SPRY1,SPRY2,PDGFRA,INHBA,LMO3,FZD7,ADRA2A,KITLG,CXCR4,PLCB1,NGFR,CCL2,TNFRSF19,FGF14,GDF15,HBEGF,NTRK1,DUSP2,NTRK3,ID1,FAS,EDNRA,AKAP12,LIF,DOK4,PDGFD,TLR4,PDE5A,IL17RD,EDA2R
GO: Biological Process	GO:0051270	regulation of cellular component movement	1.524e-06	0.00731	6.832e-05	0.0006185	34	1219	STARD13,HGF,SPRY2,PLK2,ATP7A,PDGFRA,ENPP2,DACH1,SLIT2,ADRA2A,KITLG,CXCR4,AMOT,PGAM4,PLCB1,CCL2,OSGIN1,VIM,ADAMTS1,MMP28,SGK1,HBEGF,NTRK3,RAPGEF4,SEMA5A,FAS,EDNRA,AKAP12,CSF1,PDGFD,SLIT1,SERPINE1,HAS2,SMAD7
GO: Biological Process	GO:0010562	positive regulation of phosphorus metabolic process	1.56e-06	0.007484	6.866e-05	0.0006215	35	1277	CDKN1A,HGF,SPRY2,PDGFRA,INHBA,ENPP2,CHGA,CHRNA3,FZD7,ADRA2A,KITLG,CXCR4,PLCB1,NGFR,HRH1,CCL2,TNFRSF19,HES1,CALCA,ANXA2,GDF15,HBEGF,NTRK1,NTRK3,FAS,EDNRA,AKAP12,LIF,LRRN3,CSF1,DOK4,PDGFD,TLR4,PDE5A,EDA2R
GO: Biological Process	GO:0045937	positive regulation of phosphate metabolic process	1.56e-06	0.007484	6.866e-05	0.0006215	35	1277	CDKN1A,HGF,SPRY2,PDGFRA,INHBA,ENPP2,CHGA,CHRNA3,FZD7,ADRA2A,KITLG,CXCR4,PLCB1,NGFR,HRH1,CCL2,TNFRSF19,HES1,CALCA,ANXA2,GDF15,HBEGF,NTRK1,NTRK3,FAS,EDNRA,AKAP12,LIF,LRRN3,CSF1,DOK4,PDGFD,TLR4,PDE5A,EDA2R
GO: Biological Process	GO:2000147	positive regulation of cell motility	1.676e-06	0.008038	7.307e-05	0.0006615	23	644	HGF,SPRY2,PLK2,ATP7A,PDGFRA,ENPP2,ADRA2A,KITLG,CXCR4,AMOT,PGAM4,CCL2,ADAMTS1,HBEGF,NTRK3,RAPGEF4,SEMA5A,EDNRA,AKAP12,CSF1,PDGFD,SERPINE1,HAS2
GO: Biological Process	GO:0048812	neuron projection morphogenesis	1.696e-06	0.008136	7.329e-05	0.0006635	25	743	ATP7A,SYT17,MATN2,FSTL4,DRGX,CHRNA3,NEFM,SLIT2,PRDM8,CXCR4,NGFR,SDC2,PMP22,VIM,SGK1,NTRK1,NTRK3,ID1,SEMA5A,LRRC4C,EFNA2,EFNB2,DOK4,SLIT1,CDH11
GO: Biological Process	GO:0070848	response to growth factor	1.713e-06	0.008216	7.336e-05	0.0006641	26	794	SOX11,HGF,SPRY1,SPRY2,ATP7A,PDGFRA,SLIT2,NGFR,CCL2,HES1,FGF14,CALCA,TNC,GDF15,NTRK1,NTRK3,ID1,TFAP2B,GREM2,MSX2,ASCL1,PDGFD,SERPINE1,HAS2,SMAD6,SMAD7
GO: Biological Process	GO:0022604	regulation of cell morphogenesis	1.759e-06	0.008438	7.417e-05	0.0006714	21	551	MYO10,ENPP2,SYT17,FSTL4,RHOU,CHRNA3,NEFM,SLIT2,CXCR4,NGFR,CCL2,SDC2,VIM,SGK1,NTRK3,ID1,SEMA5A,LRRC4C,SYNE3,SLIT1,HAS2
GO: Biological Process	GO:0023014	signal transduction by protein phosphorylation	1.763e-06	0.008455	7.417e-05	0.0006714	31	1060	HGF,SPRY1,SPRY2,PDGFRA,INHBA,LMO3,FZD7,ADRA2A,KITLG,CXCR4,PLCB1,NGFR,CCL2,TNFRSF19,FGF14,GDF15,HBEGF,NTRK1,DUSP2,NTRK3,ID1,FAS,EDNRA,AKAP12,LIF,DOK4,PDGFD,TLR4,PDE5A,IL17RD,EDA2R
GO: Biological Process	GO:0010001	glial cell differentiation	2.165e-06	0.01039	8.968e-05	0.0008118	14	261	SOX11,ENPP2,PRDM8,BOK,NDRG1,CXCR4,HES1,PMP22,VIM,NTRK3,ID2,LIF,ASCL1,TLR4
GO: Biological Process	GO:0040007	growth	2.169e-06	0.0104	8.968e-05	0.0008118	33	1182	CDKN1A,BNC2,SPRY1,SPRY2,PDGFRA,CACNA2D2,INHBA,SYT17,MATN2,FSTL4,MEIS1,FZD7,ADM,SLIT2,CXCR4,PLCB1,NANOS1,OSGIN1,PMP22,TNC,SGK1,ANXA2,GDF15,HBEGF,NTRK3,RDH10,SEMA5A,MSX2,CSF1,FRZB,CD38,SLIT1,SERPINE1
GO: Biological Process	GO:0043410	positive regulation of MAPK cascade	2.248e-06	0.01078	9.214e-05	0.0008341	22	607	HGF,SPRY2,PDGFRA,FZD7,ADRA2A,KITLG,CXCR4,PLCB1,NGFR,CCL2,TNFRSF19,GDF15,NTRK1,NTRK3,EDNRA,AKAP12,LIF,DOK4,PDGFD,TLR4,PDE5A,EDA2R
GO: Biological Process	GO:0014013	regulation of gliogenesis	2.27e-06	0.01089	9.226e-05	0.0008353	11	158	SOX11,ENPP2,CXCR4,HES1,PMP22,VIM,NTRK3,ID2,FAS,LIF,CSF1
GO: Biological Process	GO:1901700	response to oxygen-containing compound	2.332e-06	0.01118	9.397e-05	0.0008507	44	1839	CDKN1A,HGF,ATP7A,PDGFRA,INHBA,GCH1,SSTR2,CHRM3,CHRNA3,FZD7,ADM,MEST,SLIT2,ALDH1A2,ADRA2A,KCNJ11,NQO1,PLCB1,NGFR,HRH1,CCL2,RAB13,VIM,RAB31,TNC,SGK1,GDF15,NTRK1,NTRK3,ID1,ID3,EDNRA,AKAP12,TXNIP,MSX2,ASCL1,PDGFD,CD38,TLR4,SERPINE1,AKR1C3,CTSV,SMAD6,PDCD1LG2
GO: Biological Process	GO:0008406	gonad development	2.368e-06	0.01136	9.463e-05	0.0008567	14	263	IRX5,PDGFRA,INHBA,SLIT2,BOK,KITLG,RAB13,ADAMTS1,NTRK1,RDH10,LFNG,SERPINE1,AKR1C3,CTSV
GO: Biological Process	GO:0001101	response to acid chemical	2.549e-06	0.01223	0.000101	0.0009147	17	385	ATP7A,PDGFRA,FZD7,MEST,ALDH1A2,NQO1,PLCB1,TNC,ANXA2,NTRK1,NTRK3,ID3,ASCL1,PDGFD,CD38,TLR4,AKR1C3
GO: Biological Process	GO:0030335	positive regulation of cell migration	2.927e-06	0.01404	0.0001151	0.001042	22	617	HGF,SPRY2,PLK2,ATP7A,PDGFRA,ENPP2,ADRA2A,KITLG,CXCR4,AMOT,CCL2,ADAMTS1,HBEGF,NTRK3,RAPGEF4,SEMA5A,EDNRA,AKAP12,CSF1,PDGFD,SERPINE1,HAS2
GO: Biological Process	GO:0051272	positive regulation of cellular component movement	3.091e-06	0.01483	0.0001205	0.001091	23	668	HGF,SPRY2,PLK2,ATP7A,PDGFRA,ENPP2,ADRA2A,KITLG,CXCR4,AMOT,PGAM4,CCL2,ADAMTS1,HBEGF,NTRK3,RAPGEF4,SEMA5A,EDNRA,AKAP12,CSF1,PDGFD,SERPINE1,HAS2
GO: Biological Process	GO:0043065	positive regulation of apoptotic process	3.344e-06	0.01604	0.0001293	0.001171	25	772	PDCD1,INHBA,IL20RA,ADM,SLIT2,ALDH1A2,BOK,NQO1,NGFR,CCL2,OSGIN1,NTRK3,ID3,FAS,TFAP2B,AKAP12,TXNIP,MSX2,PPP2R2B,ASCL1,FRZB,TLR4,AKR1C3,STEAP3,PDE5A
GO: Biological Process	GO:0060485	mesenchyme development	3.612e-06	0.01732	0.0001386	0.001254	15	312	SOX11,HGF,BNC2,SPRY1,ERG,ALDH1A2,KITLG,HES1,RDH10,SEMA5A,EDNRA,MSX2,FRZB,HAS2,SMAD7
GO: Biological Process	GO:0050920	regulation of chemotaxis	3.76e-06	0.01803	0.0001431	0.001296	13	236	PDGFRA,SLIT2,CXCR4,CCL2,MMP28,NTRK3,SEMA5A,EDNRA,CSF1,EFNB2,PDGFD,SLIT1,SERPINE1
GO: Biological Process	GO:0061564	axon development	4.362e-06	0.02092	0.0001647	0.001491	21	584	MATN2,FSTL4,DRGX,NEFM,SLIT2,PRDM8,CXCR4,NGFR,PMP22,VIM,TNC,NTRK1,NTRK3,SEMA5A,CRTAC1,LRRC4C,EFNA2,EFNB2,DOK4,SLIT1,CDH11
GO: Biological Process	GO:0060441	epithelial tube branching involved in lung morphogenesis	4.433e-06	0.02126	0.0001661	0.001504	6	38	SPRY1,SPRY2,PDGFRA,TNC,RDH10,CTSV
GO: Biological Process	GO:0010720	positive regulation of cell development	4.794e-06	0.02299	0.0001771	0.001603	23	686	SOX11,HGF,TGIF2,ENPP2,SYT17,SLIT2,CXCR4,NGFR,HES1,VIM,ADAMTS1,SGK1,NTRK1,NTRK3,ENC1,ID2,SEMA5A,IRX3,LIF,CSF1,ASCL1,PDE5A,HAS2
GO: Biological Process	GO:1903034	regulation of response to wounding	4.801e-06	0.02303	0.0001771	0.001603	12	205	CDKN1A,ATP7A,PDGFRA,ADRA2A,CXCR4,CCL2,PLAT,ANXA2,HBEGF,NTRK3,TLR4,SERPINE1
GO: Biological Process	GO:0002521	leukocyte differentiation	5.24e-06	0.02513	0.0001918	0.001737	21	591	ATP7A,TOX,INHBA,FZD7,KITLG,ZNF608,SNX10,PLCB1,MAFB,TMEM176B,ANXA2,NTRK1,ID2,FAS,LFNG,LIF,EFNA2,CSF1,TLR4,TPD52,SMAD7
GO: Biological Process	GO:0007548	sex differentiation	5.294e-06	0.02539	0.0001924	0.001741	15	322	IRX5,PDGFRA,INHBA,DACH1,SLIT2,BOK,KITLG,RAB13,ADAMTS1,NTRK1,RDH10,LFNG,SERPINE1,AKR1C3,CTSV
GO: Biological Process	GO:0050769	positive regulation of neurogenesis	5.378e-06	0.02579	0.0001939	0.001756	21	592	SOX11,HGF,TGIF2,ENPP2,SYT17,SLIT2,CXCR4,NGFR,HES1,VIM,ADAMTS1,SGK1,NTRK1,NTRK3,ENC1,ID2,SEMA5A,IRX3,LIF,CSF1,ASCL1
GO: Biological Process	GO:0003006	developmental process involved in reproduction	6.218e-06	0.02982	0.0002226	0.002015	25	800	IRX5,PDGFRA,INHBA,DACH1,ITGB8,ADM,SLIT2,BOK,KITLG,CXCR4,PLCB1,HES1,RAB13,CALCA,ADAMTS1,TNC,NTRK1,RDH10,LFNG,LIF,CSF1,SERPINE1,AKR1C3,PDE5A,CTSV
GO: Biological Process	GO:1901701	cellular response to oxygen-containing compound	6.298e-06	0.0302	0.0002237	0.002025	34	1301	HGF,ATP7A,PDGFRA,INHBA,GCH1,SSTR2,CHRM3,CHRNA3,FZD7,SLIT2,ALDH1A2,ADRA2A,KCNJ11,NQO1,PLCB1,NGFR,HRH1,CCL2,RAB13,VIM,RAB31,TNC,SGK1,GDF15,NTRK1,NTRK3,ID1,ID3,MSX2,PDGFD,TLR4,SERPINE1,AKR1C3,PDCD1LG2
GO: Biological Process	GO:0097756	negative regulation of blood vessel diameter	7.44e-06	0.03568	0.0002624	0.002375	9	115	CHGA,CHRM3,ADM,ADRA2A,HRH1,EDNRA,CD38,PDE5A,SMAD6
GO: Biological Process	GO:1903036	positive regulation of response to wounding	7.977e-06	0.03826	0.0002775	0.002512	8	88	ATP7A,ADRA2A,CXCR4,CCL2,HBEGF,NTRK3,TLR4,SERPINE1
GO: Biological Process	GO:0048144	fibroblast proliferation	7.986e-06	0.0383	0.0002775	0.002512	9	116	CDKN1A,PDGFRA,DACH1,NGFR,ANXA2,EDNRA,PDGFD,SERPINE1,FTH1
GO: Biological Process	GO:0031401	positive regulation of protein modification process	8.543e-06	0.04097	0.0002948	0.002668	35	1379	CDKN1A,HGF,SPRY2,PDGFRA,INHBA,ENPP2,CHGA,CHRNA3,FZD7,ADRA2A,KITLG,CXCR4,PLCB1,NGFR,CCL2,TNFRSF19,HES1,CALCA,ANXA2,GDF15,HBEGF,NTRK1,NTRK3,FAS,EDNRA,AKAP12,LIF,LRRN3,CSF1,DOK4,PDGFD,TLR4,PDE5A,EDA2R,SMAD7
GO: Biological Process	GO:0071363	cellular response to growth factor stimulus	8.649e-06	0.04148	0.0002963	0.002682	24	763	SOX11,HGF,SPRY1,SPRY2,ATP7A,PDGFRA,SLIT2,NGFR,CCL2,HES1,FGF14,CALCA,GDF15,NTRK1,NTRK3,ID1,TFAP2B,GREM2,MSX2,PDGFD,SERPINE1,HAS2,SMAD6,SMAD7
GO: Biological Process	GO:0002683	negative regulation of immune system process	8.844e-06	0.04242	0.0003008	0.002723	19	515	SOX11,PDCD1,INHBA,MEIS1,SLIT2,KITLG,ZNF608,PLCB1,CCL2,MAFB,HES1,TMEM176B,MMP28,ID2,FAS,TLR4,PDE5A,SMAD7,PDCD1LG2
GO: Biological Process	GO:0046649	lymphocyte activation	9.11e-06	0.04369	0.0003077	0.002785	25	818	CDKN1A,SOX11,PDCD1,ATP7A,TOX,INHBA,ULBP3,FZD7,ZNF608,CXCR4,CCL2,MAFB,HES1,TMIGD2,NTRK1,ID2,FAS,LFNG,EFNB2,CD38,TLR4,PDE5A,TPD52,SMAD7,PDCD1LG2
GO: Biological Process	GO:0035296	regulation of tube diameter	9.336e-06	0.04477	0.0003089	0.002797	11	183	GCH1,CHGA,CHRM3,ADM,ADRA2A,HRH1,CALCA,EDNRA,CD38,PDE5A,SMAD6
GO: Biological Process	GO:0097746	regulation of blood vessel diameter	9.336e-06	0.04477	0.0003089	0.002797	11	183	GCH1,CHGA,CHRM3,ADM,ADRA2A,HRH1,CALCA,EDNRA,CD38,PDE5A,SMAD6
GO: Biological Process	GO:0048608	reproductive structure development	9.34e-06	0.0448	0.0003089	0.002797	19	517	IRX5,PDGFRA,INHBA,ITGB8,ADM,SLIT2,BOK,KITLG,HES1,RAB13,ADAMTS1,TNC,NTRK1,RDH10,LFNG,LIF,SERPINE1,AKR1C3,CTSV
GO: Biological Process	GO:0035150	regulation of tube size	9.83e-06	0.04714	0.0003229	0.002923	11	184	GCH1,CHGA,CHRM3,ADM,ADRA2A,HRH1,CALCA,EDNRA,CD38,PDE5A,SMAD6
GO: Biological Process	GO:0007155	cell adhesion	9.915e-06	0.04755	0.0003235	0.002928	37	1509	PDCD1,PDGFRA,MYO10,ENPP2,CNTNAP3,EMILIN3,ITGB8,FZD7,SLIT2,ITGBL1,KITLG,ZNF608,CXCR4,PLCB1,CCL2,HES1,PMP22,COL17A1,CALCA,COL6A6,TNC,ANXA2,PPFIBP1,TMIGD2,ID1,SEMA5A,LRRC4C,CSF1,EFNB2,SERPINE1,PDE5A,HAS2,CDH11,TPBG,SMAD6,SMAD7,PDCD1LG2
GO: Biological Process	GO:0048511	rhythmic process	1.015e-05	0.04869	0.000329	0.002978	15	340	PDGFRA,INHBA,ENPP2,SLIT2,NGFR,HRH1,ADAMTS1,NTRK1,NTRK3,ID1,ID2,ID3,FAS,SERPINE1,HAS2
GO: Biological Process	GO:0061458	reproductive system development	1.041e-05	0.04992	0.0003348	0.003031	19	521	IRX5,PDGFRA,INHBA,ITGB8,ADM,SLIT2,BOK,KITLG,HES1,RAB13,ADAMTS1,TNC,NTRK1,RDH10,LFNG,LIF,SERPINE1,AKR1C3,CTSV
GO: Biological Process	GO:0050951	sensory perception of temperature stimulus	1.047e-05	0.05022	0.0003348	0.003031	5	26	ADRA2A,CXCR4,CALCA,NTRK1,TLR4
GO: Biological Process	GO:0022610	biological adhesion	1.099e-05	0.05271	0.0003491	0.00316	37	1516	PDCD1,PDGFRA,MYO10,ENPP2,CNTNAP3,EMILIN3,ITGB8,FZD7,SLIT2,ITGBL1,KITLG,ZNF608,CXCR4,PLCB1,CCL2,HES1,PMP22,COL17A1,CALCA,COL6A6,TNC,ANXA2,PPFIBP1,TMIGD2,ID1,SEMA5A,LRRC4C,CSF1,EFNB2,SERPINE1,PDE5A,HAS2,CDH11,TPBG,SMAD6,SMAD7,PDCD1LG2
GO: Biological Process	GO:0022414	reproductive process	1.305e-05	0.06258	0.0004117	0.003727	39	1651	IRX5,PDGFRA,INHBA,ENPP2,SPATA18,DACH1,SSTR2,ZP2,ITGB8,ADM,SLIT2,ADRA2A,BOK,KITLG,CXCR4,PGAM4,PLCB1,PLAT,HES1,PZP,RAB13,PMP22,PRLHR,CALCA,ADAMTS1,TNC,NTRK1,RDH10,LFNG,EDNRA,LIF,MSX2,CSF1,CD38,SERPINE1,AKR1C3,PDE5A,HAS2,CTSV
GO: Biological Process	GO:0000003	reproduction	1.36e-05	0.06523	0.0004264	0.00386	39	1654	IRX5,PDGFRA,INHBA,ENPP2,SPATA18,DACH1,SSTR2,ZP2,ITGB8,ADM,SLIT2,ADRA2A,BOK,KITLG,CXCR4,PGAM4,PLCB1,PLAT,HES1,PZP,RAB13,PMP22,PRLHR,CALCA,ADAMTS1,TNC,NTRK1,RDH10,LFNG,EDNRA,LIF,MSX2,CSF1,CD38,SERPINE1,AKR1C3,PDE5A,HAS2,CTSV
GO: Biological Process	GO:0014070	response to organic cyclic compound	1.579e-05	0.07573	0.0004912	0.004446	29	1067	CDKN1A,INHBA,LMO3,SSTR2,CHRM3,ADM,SLIT2,ALDH1A2,CXCR4,KCNJ11,NQO1,PLCB1,HRH1,CCL2,TNC,SGK1,NTRK3,ID1,ID3,FAS,NR2F1,EDNRA,TXNIP,MSX2,ASCL1,CD38,MT-ND3,AKR1C3,CTSV
GO: Biological Process	GO:0007409	axonogenesis	1.587e-05	0.07613	0.0004912	0.004446	19	537	MATN2,FSTL4,DRGX,NEFM,SLIT2,PRDM8,CXCR4,NGFR,PMP22,VIM,NTRK1,NTRK3,SEMA5A,LRRC4C,EFNA2,EFNB2,DOK4,SLIT1,CDH11
GO: Biological Process	GO:0014033	neural crest cell differentiation	1.641e-05	0.07872	0.0005046	0.004568	8	97	SOX11,ALDH1A2,KITLG,HES1,RDH10,SEMA5A,EDNRA,FRZB
GO: Biological Process	GO:0050804	modulation of chemical synaptic transmission	1.671e-05	0.08015	0.0005105	0.004622	19	539	NAT8L,PLK2,CACNA2D2,CHRNA3,ADRA2A,PLCB1,NGFR,HRH1,CCL2,PLAT,FGF14,BEGAIN,NPTX2,NTRK1,RAPGEF4,LRRC4C,AKAP12,CD38,CDH11
GO: Biological Process	GO:0099177	regulation of trans-synaptic signaling	1.715e-05	0.08223	0.0005205	0.004712	19	540	NAT8L,PLK2,CACNA2D2,CHRNA3,ADRA2A,PLCB1,NGFR,HRH1,CCL2,PLAT,FGF14,BEGAIN,NPTX2,NTRK1,RAPGEF4,LRRC4C,AKAP12,CD38,CDH11
GO: Biological Process	GO:0048483	autonomic nervous system development	1.79e-05	0.08586	0.00054	0.004888	6	48	SOX11,HES1,NTRK1,TFAP2B,EDNRA,ASCL1
GO: Biological Process	GO:0021782	glial cell development	1.886e-05	0.09047	0.0005644	0.005109	9	129	SOX11,PRDM8,NDRG1,PMP22,VIM,NTRK3,ID2,ASCL1,TLR4
GO: Biological Process	GO:0097529	myeloid leukocyte migration	1.906e-05	0.09143	0.0005644	0.005109	12	235	CHGA,SLIT2,PLCB1,HRH1,CCL2,CALCA,GPR35,MMP28,EDNRA,CSF1,PDGFD,SERPINE1
GO: Biological Process	GO:1903524	positive regulation of blood circulation	1.906e-05	0.09143	0.0005644	0.005109	8	99	GCH1,CHGA,CHRM3,ADM,HRH1,CD38,PDE5A,SMAD6
GO: Biological Process	GO:0007264	small GTPase mediated signal transduction	1.929e-05	0.09254	0.0005677	0.005139	20	594	STARD13,CDKN1A,SPRY1,SPRY2,PLK2,RHOU,SLIT2,ADRA2A,KITLG,AMOT,NGFR,ARHGAP20,RAB13,RAB27B,RAB31,GPR35,NTRK1,RAPGEF4,EDNRA,CSF1
GO: Biological Process	GO:0010769	regulation of cell morphogenesis involved in differentiation	1.988e-05	0.09535	0.0005814	0.005263	15	360	ENPP2,FSTL4,CHRNA3,NEFM,SLIT2,NGFR,SDC2,VIM,SGK1,NTRK3,ID1,SEMA5A,LRRC4C,SLIT1,HAS2
GO: Biological Process	GO:0061041	regulation of wound healing	2.001e-05	0.09596	0.0005816	0.005265	10	163	CDKN1A,PDGFRA,ADRA2A,CXCR4,CCL2,PLAT,ANXA2,HBEGF,TLR4,SERPINE1
GO: Biological Process	GO:0001775	cell activation	2.033e-05	0.09751	0.0005874	0.005318	37	1559	CDKN1A,SOX11,PDCD1,ATP7A,TOX,PDGFRA,INHBA,CHGA,ZP2,ULBP3,FZD7,ADRA2A,NDRG1,ZNF608,CXCR4,PLCB1,CCL2,MAFB,HES1,ATP11A,RAB31,ANXA2,TMIGD2,NTRK1,ID2,FAS,LFNG,AKAP12,CSF1,EFNB2,CD38,TLR4,FTH1,PDE5A,TPD52,SMAD7,PDCD1LG2
GO: Biological Process	GO:0043116	negative regulation of vascular permeability	2.117e-05	0.1015	0.0006079	0.005504	4	15	ADM,SLIT2,AMOT,AKAP12
GO: Biological Process	GO:0009611	response to wounding	2.277e-05	0.1092	0.00065	0.005884	23	756	STARD13,CDKN1A,ATP7A,PDGFRA,INHBA,MATN2,FZD7,ADM,ADRA2A,CXCR4,NGFR,CCL2,PLAT,TNC,ANXA2,HBEGF,NTRK1,NTRK3,ID3,MSX2,SCUBE1,TLR4,SERPINE1
GO: Biological Process	GO:0009967	positive regulation of signal transduction	2.405e-05	0.1154	0.0006826	0.00618	41	1823	SOX11,HGF,SPRY2,PLK2,PDGFRA,INHBA,IL20RA,LMO3,CHGA,FZD7,ADRA2A,BOK,KITLG,CXCR4,PLCB1,NGFR,CCL2,TNFRSF19,HES1,GPR35,GDF15,HBEGF,NTRK1,NTRK3,SEMA5A,FAS,LFNG,EDNRA,AKAP12,LIF,MSX2,SCUBE1,CSF1,DOK4,ASCL1,PDGFD,TLR4,AKR1C3,STEAP3,PDE5A,EDA2R
GO: Biological Process	GO:0007169	transmembrane receptor protein tyrosine kinase signaling pathway	2.852e-05	0.1368	0.0008046	0.007284	23	767	HGF,SPRY1,SPRY2,PDGFRA,FSTL4,CHRNA3,ADRA2A,PLCB1,NGFR,CCL2,PLAT,FGF14,SDC2,GDF15,HBEGF,NTRK1,NTRK3,TXNIP,EFNA2,CSF1,EFNB2,DOK4,PDGFD
GO: Biological Process	GO:0032270	positive regulation of cellular protein metabolic process	2.904e-05	0.1393	0.0008144	0.007373	40	1774	CDKN1A,HGF,SPRY2,PLK2,PDGFRA,INHBA,ENPP2,PACSIN3,CHGA,CHRNA3,FZD7,ADRA2A,BOK,KITLG,CXCR4,PLCB1,NGFR,CCL2,TNFRSF19,HES1,VIM,CALCA,ANXA2,GDF15,HBEGF,NTRK1,NTRK3,FAS,EDNRA,AKAP12,LIF,LRRN3,CSF1,DOK4,PDGFD,TLR4,PDE5A,EDA2R,SAMD4A,SMAD7
GO: Biological Process	GO:0042310	vasoconstriction	3.134e-05	0.1503	0.000874	0.007912	8	106	CHRM3,ADM,ADRA2A,HRH1,EDNRA,CD38,PDE5A,SMAD6
GO: Biological Process	GO:0071675	regulation of mononuclear cell migration	3.192e-05	0.1531	0.000885	0.008011	6	53	SLIT2,PLCB1,CCL2,CSF1,PDGFD,SERPINE1
GO: Biological Process	GO:0034097	response to cytokine	3.251e-05	0.1559	0.0008961	0.008112	32	1287	CDKN1A,HGF,SPRY2,HK2,IL20RA,RPS16,GCH1,HNRNPA2B1,RHOU,SLIT2,ALDH1A2,CXCR4,KCNJ11,SNX10,PLCB1,CCL2,TNFRSF19,VIM,GPR35,ANXA2,FAS,AKAP12,GREM2,LIF,CSF1,CD38,TLR4,SERPINE1,HAS2,IL17RD,EDA2R,SMAD7
GO: Biological Process	GO:0098916	anterograde trans-synaptic signaling	3.791e-05	0.1818	0.001033	0.009353	25	891	NAT8L,PLK2,CACNA2D2,SYT17,CHRM3,CHRNA3,ADRA2A,NQO1,PLCB1,NGFR,HRH1,CCL2,PLAT,FGF14,BEGAIN,PMP22,NPTX2,GPR35,NTRK1,NTRK3,RAPGEF4,LRRC4C,AKAP12,CD38,CDH11
GO: Biological Process	GO:0007268	chemical synaptic transmission	3.791e-05	0.1818	0.001033	0.009353	25	891	NAT8L,PLK2,CACNA2D2,SYT17,CHRM3,CHRNA3,ADRA2A,NQO1,PLCB1,NGFR,HRH1,CCL2,PLAT,FGF14,BEGAIN,PMP22,NPTX2,GPR35,NTRK1,NTRK3,RAPGEF4,LRRC4C,AKAP12,CD38,CDH11
GO: Biological Process	GO:0051101	regulation of DNA binding	3.822e-05	0.1833	0.001035	0.009368	9	141	SOX11,HES1,ID1,ID2,ID3,RUNX1T1,LIF,MSX2,TLR4
GO: Biological Process	GO:0009725	response to hormone	3.841e-05	0.1842	0.001035	0.009368	28	1062	CDKN1A,INHBA,LMO3,SSTR2,CHRM3,CHRNA3,ADM,SLIT2,ALDH1A2,ADRA2A,KCNJ11,NQO1,PLCB1,RAB13,RAB31,TNC,SGK1,ANXA2,GDF15,NTRK3,FAS,NR2F1,TXNIP,MSX2,CD38,MT-ND3,AKR1C3,CTSV
GO: Biological Process	GO:1904018	positive regulation of vasculature development	3.936e-05	0.1888	0.001055	0.009547	12	253	HGF,PLK2,HK2,ITGB8,ADM,CXCR4,TMIGD2,NTRK1,SEMA5A,EFNB2,PDGFD,SERPINE1
GO: Biological Process	GO:0099537	trans-synaptic signaling	4.463e-05	0.2141	0.001187	0.01074	25	900	NAT8L,PLK2,CACNA2D2,SYT17,CHRM3,CHRNA3,ADRA2A,NQO1,PLCB1,NGFR,HRH1,CCL2,PLAT,FGF14,BEGAIN,PMP22,NPTX2,GPR35,NTRK1,NTRK3,RAPGEF4,LRRC4C,AKAP12,CD38,CDH11
GO: Biological Process	GO:0060411	cardiac septum morphogenesis	4.479e-05	0.2148	0.001187	0.01074	7	82	SOX11,SLIT2,HES1,ID2,MSX2,SMAD6,SMAD7
GO: Biological Process	GO:0050961	detection of temperature stimulus involved in sensory perception	4.618e-05	0.2215	0.00121	0.01096	4	18	CXCR4,CALCA,NTRK1,TLR4
GO: Biological Process	GO:0050965	detection of temperature stimulus involved in sensory perception of pain	4.618e-05	0.2215	0.00121	0.01096	4	18	CXCR4,CALCA,NTRK1,TLR4
GO: Biological Process	GO:0031960	response to corticosteroid	4.678e-05	0.2244	0.001219	0.01104	10	180	CDKN1A,SSTR2,ADM,SLIT2,SGK1,NTRK3,FAS,MT-ND3,AKR1C3,CTSV
GO: Biological Process	GO:0003281	ventricular septum development	4.844e-05	0.2323	0.001251	0.01133	7	83	SOX11,SLIT2,CXCR4,HES1,ID2,SMAD6,SMAD7
GO: Biological Process	GO:0042493	response to drug	4.853e-05	0.2328	0.001251	0.01133	30	1194	CDKN1A,NAT8L,HGF,INHBA,SYT17,SLC10A4,CHRM3,CHRNA3,SLIT2,SLC35F3,CXCR4,KCNJ11,KCNK1,NQO1,PLCB1,HRH1,AK4,VIM,TNC,NTRK1,NTRK3,ID1,TFAP2B,EDNRA,TXNIP,ASCL1,PDGFD,CD38,TLR4,SERPINE1
GO: Biological Process	GO:0048145	regulation of fibroblast proliferation	4.964e-05	0.2381	0.001258	0.01139	8	113	CDKN1A,PDGFRA,DACH1,NGFR,ANXA2,PDGFD,SERPINE1,FTH1
GO: Biological Process	GO:0048709	oligodendrocyte differentiation	4.964e-05	0.2381	0.001258	0.01139	8	113	SOX11,ENPP2,PRDM8,BOK,CXCR4,HES1,ID2,ASCL1
GO: Biological Process	GO:0055065	metal ion homeostasis	4.969e-05	0.2383	0.001258	0.01139	22	741	ATP7A,PDGFRA,CHGA,ADM,BOK,CXCR4,SNX10,PLCB1,CCL2,C7,CNGB1,CALCA,CALCB,GPR35,SGK1,ANXA2,TFAP2B,EDNRA,SLC12A3,CD38,FTH1,STEAP3
GO: Biological Process	GO:0051247	positive regulation of protein metabolic process	4.985e-05	0.2391	0.001258	0.01139	41	1882	CDKN1A,HGF,SPRY2,PLK2,PDGFRA,INHBA,ENPP2,PACSIN3,CHGA,CHRNA3,FZD7,ADRA2A,BOK,KITLG,CXCR4,PLCB1,NGFR,CCL2,TNFRSF19,HES1,VIM,CALCA,ANXA2,GDF15,HBEGF,NTRK1,NTRK3,FAS,EDNRA,AKAP12,LIF,LRRN3,CSF1,DOK4,PDGFD,TLR4,MYLIP,PDE5A,EDA2R,SAMD4A,SMAD7
GO: Biological Process	GO:0060449	bud elongation involved in lung branching	5.099e-05	0.2445	0.00128	0.01159	3	7	SPRY1,SPRY2,RDH10
GO: Biological Process	GO:0019229	regulation of vasoconstriction	5.233e-05	0.251	0.001307	0.01183	7	84	CHRM3,ADM,ADRA2A,HRH1,CD38,PDE5A,SMAD6
GO: Biological Process	GO:0099536	synaptic signaling	5.624e-05	0.2697	0.001398	0.01265	25	913	NAT8L,PLK2,CACNA2D2,SYT17,CHRM3,CHRNA3,ADRA2A,NQO1,PLCB1,NGFR,HRH1,CCL2,PLAT,FGF14,BEGAIN,PMP22,NPTX2,GPR35,NTRK1,NTRK3,RAPGEF4,LRRC4C,AKAP12,CD38,CDH11
GO: Biological Process	GO:0090066	regulation of anatomical structure size	5.962e-05	0.2859	0.001474	0.01334	19	592	ATP7A,FSTL4,GCH1,CHGA,CHRM3,NEFM,ADM,SLIT2,ADRA2A,HRH1,CALCA,NTRK3,SEMA5A,EDNRA,SLC12A3,CD38,SLIT1,PDE5A,SMAD6
GO: Biological Process	GO:0030900	forebrain development	6.237e-05	0.2991	0.001534	0.01389	16	445	ATP7A,INHBA,SSTR2,SLIT2,PRDM8,ALDH1A2,CXCR4,PLCB1,HES1,ID2,SEMA5A,CRTAC1,NR2F1,EFNA2,ASCL1,SLIT1
GO: Biological Process	GO:0050921	positive regulation of chemotaxis	6.527e-05	0.313	0.001597	0.01446	9	151	SLIT2,CXCR4,CCL2,NTRK3,SEMA5A,EDNRA,CSF1,PDGFD,SERPINE1
GO: Biological Process	GO:0060047	heart contraction	6.914e-05	0.3316	0.001683	0.01524	13	311	IRX5,CACNA2D2,GCH1,CHGA,ADM,CXCR4,KCNJ11,SCN4B,KCNK1,CALCA,HBEGF,PDE5A,SMAD7
GO: Biological Process	GO:0014032	neural crest cell development	7.055e-05	0.3383	0.001709	0.01547	7	88	SOX11,ALDH1A2,KITLG,HES1,RDH10,SEMA5A,EDNRA
GO: Biological Process	GO:0048011	neurotrophin TRK receptor signaling pathway	7.14e-05	0.3424	0.00172	0.01557	5	38	SPRY1,SPRY2,NGFR,NTRK1,NTRK3
GO: Biological Process	GO:0014909	smooth muscle cell migration	7.172e-05	0.344	0.00172	0.01557	8	119	ATP7A,SLIT2,PLAT,ADAMTS1,RAPGEF4,PDGFD,SERPINE1,HAS2
GO: Biological Process	GO:0071396	cellular response to lipid	7.398e-05	0.3548	0.001765	0.01598	20	654	INHBA,LMO3,GCH1,SSTR2,FZD7,ALDH1A2,PLCB1,CCL2,VIM,TNC,SGK1,NTRK3,ID3,NR2F1,MSX2,MT-ND3,TLR4,SERPINE1,AKR1C3,PDCD1LG2
GO: Biological Process	GO:0001667	ameboidal-type cell migration	7.502e-05	0.3598	0.001781	0.01613	17	501	STARD13,PLK2,ENPP2,SLIT2,KITLG,CXCR4,AMOT,NANOS1,RAB13,PMP22,HBEGF,ID1,SEMA5A,AKAP12,EFNB2,SERPINE1,HAS2
GO: Biological Process	GO:0021772	olfactory bulb development	8.114e-05	0.3891	0.001917	0.01735	5	39	SLIT2,ID2,CRTAC1,EFNA2,SLIT1
GO: Biological Process	GO:0030855	epithelial cell differentiation	8.483e-05	0.4069	0.001994	0.01805	24	880	CDKN1A,SOX11,HNRNPH3,FZD7,CXCR4,INSC,HES1,RAB13,VIM,ANXA2,NTRK1,NTRK3,ID1,ID2,ID3,TXNIP,LIF,MSX2,SCUBE1,ASCL1,FRZB,SERPINE1,AKR1C3,CTSV
GO: Biological Process	GO:0014009	glial cell proliferation	8.585e-05	0.4117	0.002005	0.01815	6	63	SOX11,HES1,PMP22,VIM,FAS,CSF1
GO: Biological Process	GO:0071229	cellular response to acid chemical	8.613e-05	0.4131	0.002005	0.01815	11	233	ATP7A,PDGFRA,FZD7,ALDH1A2,PLCB1,TNC,ANXA2,NTRK3,ID3,PDGFD,AKR1C3
GO: Biological Process	GO:0014015	positive regulation of gliogenesis	8.736e-05	0.419	0.002021	0.0183	7	91	ENPP2,CXCR4,HES1,VIM,ID2,LIF,CSF1
GO: Biological Process	GO:0060560	developmental growth involved in morphogenesis	8.765e-05	0.4204	0.002021	0.0183	12	275	SPRY1,SPRY2,SYT17,FSTL4,SLIT2,CXCR4,TNC,NTRK3,RDH10,SEMA5A,CSF1,SLIT1
GO: Biological Process	GO:0072073	kidney epithelium development	8.816e-05	0.4228	0.002023	0.01831	9	157	SPRY1,SLIT2,HES1,IRX3,TFAP2B,LIF,EFNB2,SMAD6,SMAD7
GO: Biological Process	GO:0003015	heart process	9.215e-05	0.4419	0.002093	0.01895	13	320	IRX5,CACNA2D2,GCH1,CHGA,ADM,CXCR4,KCNJ11,SCN4B,KCNK1,CALCA,HBEGF,PDE5A,SMAD7
GO: Biological Process	GO:0010817	regulation of hormone levels	9.233e-05	0.4428	0.002093	0.01895	19	612	SOX11,PDGFRA,CACNA2D2,INHBA,CHGA,ADM,ALDH1A2,ADRA2A,KCNJ11,PRLHR,RAPGEF4,RDH10,MYRIP,TFAP2B,CHST8,LIF,CRYM,CD38,AKR1C3
GO: Biological Process	GO:0060322	head development	9.253e-05	0.4438	0.002093	0.01895	24	885	ATP7A,PDGFRA,INHBA,SSTR2,SLIT2,PRDM8,ALDH1A2,BOK,SYNJ2,CXCR4,PLCB1,AK4,MAFB,HES1,NANOS1,ID1,ID2,SEMA5A,CRTAC1,NR2F1,EDNRA,EFNA2,ASCL1,SLIT1
GO: Biological Process	GO:0008347	glial cell migration	9.383e-05	0.45	0.002104	0.01905	6	64	MATN2,CCL2,PMP22,VIM,FAS,CSF1
GO: Biological Process	GO:0008016	regulation of heart contraction	9.387e-05	0.4502	0.002104	0.01905	12	277	IRX5,CACNA2D2,GCH1,CHGA,ADM,KCNJ11,SCN4B,KCNK1,CALCA,HBEGF,PDE5A,SMAD7
GO: Biological Process	GO:0014031	mesenchymal cell development	0.0001003	0.481	0.002237	0.02025	7	93	SOX11,ALDH1A2,KITLG,HES1,RDH10,SEMA5A,EDNRA
GO: Biological Process	GO:0021988	olfactory lobe development	0.0001036	0.4971	0.002301	0.02083	5	41	SLIT2,ID2,CRTAC1,EFNA2,SLIT1
GO: Biological Process	GO:0060602	branch elongation of an epithelium	0.0001065	0.5107	0.002329	0.02108	4	22	SPRY1,SPRY2,TNC,RDH10
GO: Biological Process	GO:0045683	negative regulation of epidermis development	0.0001065	0.5107	0.002329	0.02108	4	22	INHBA,NGFR,HES1,MSX2
GO: Biological Process	GO:0003279	cardiac septum development	0.0001072	0.5142	0.002329	0.02108	8	126	SOX11,SLIT2,CXCR4,HES1,ID2,MSX2,SMAD6,SMAD7
GO: Biological Process	GO:2000243	positive regulation of reproductive process	0.0001073	0.5146	0.002329	0.02108	7	94	INHBA,PGAM4,PLCB1,PLAT,LFNG,MSX2,PDE5A
GO: Biological Process	GO:0048864	stem cell development	0.0001073	0.5146	0.002329	0.02108	7	94	SOX11,ALDH1A2,KITLG,HES1,RDH10,SEMA5A,EDNRA
GO: Biological Process	GO:0002573	myeloid leukocyte differentiation	0.0001079	0.5176	0.002332	0.02111	11	239	INHBA,KITLG,SNX10,PLCB1,MAFB,ANXA2,ID2,LIF,EFNA2,CSF1,TLR4
GO: Biological Process	GO:0071345	cellular response to cytokine stimulus	0.0001085	0.5203	0.002333	0.02112	29	1188	CDKN1A,HGF,SPRY2,HK2,IL20RA,RPS16,HNRNPA2B1,RHOU,SLIT2,CXCR4,KCNJ11,SNX10,PLCB1,CCL2,TNFRSF19,VIM,GPR35,ANXA2,FAS,AKAP12,GREM2,LIF,CSF1,TLR4,SERPINE1,HAS2,IL17RD,EDA2R,SMAD7
GO: Biological Process	GO:0048863	stem cell differentiation	0.0001111	0.533	0.002379	0.02154	12	282	SOX11,PDGFRA,ALDH1A2,KITLG,HES1,RDH10,SEMA5A,EDNRA,LIF,MSX2,ASCL1,FRZB
GO: Biological Process	GO:0043114	regulation of vascular permeability	0.0001166	0.559	0.002484	0.02249	5	42	ADM,SLIT2,AMOT,HRH1,AKAP12
GO: Biological Process	GO:0051384	response to glucocorticoid	0.0001174	0.5633	0.002492	0.02256	9	163	CDKN1A,SSTR2,ADM,SLIT2,SGK1,NTRK3,FAS,MT-ND3,CTSV
GO: Biological Process	GO:1901216	positive regulation of neuron death	0.0001197	0.574	0.002519	0.02281	8	128	NQO1,NGFR,FAS,TFAP2B,PPP2R2B,EFNB2,ASCL1,TLR4
GO: Biological Process	GO:0002138	retinoic acid biosynthetic process	0.0001203	0.5769	0.002519	0.02281	3	9	ALDH1A2,RDH10,AKR1C3
GO: Biological Process	GO:0021957	corticospinal tract morphogenesis	0.0001203	0.5769	0.002519	0.02281	3	9	SLIT2,PRDM8,CDH11
GO: Biological Process	GO:0021954	central nervous system neuron development	0.0001225	0.5877	0.002555	0.02313	7	96	ATP7A,SLIT2,PRDM8,NANOS1,ASCL1,SLIT1,CDH11
GO: Biological Process	GO:0030595	leukocyte chemotaxis	0.0001249	0.5992	0.002594	0.02348	11	243	CHGA,SLIT2,CXCR4,HRH1,CCL2,CALCA,GPR35,MMP28,EDNRA,CSF1,SERPINE1
GO: Biological Process	GO:0048485	sympathetic nervous system development	0.0001277	0.6126	0.002629	0.0238	4	23	SOX11,NTRK1,TFAP2B,ASCL1
GO: Biological Process	GO:0045649	regulation of macrophage differentiation	0.0001277	0.6126	0.002629	0.0238	4	23	INHBA,ID2,LIF,CSF1
GO: Biological Process	GO:0045321	leukocyte activation	0.0001314	0.6302	0.002658	0.02407	32	1386	CDKN1A,SOX11,PDCD1,ATP7A,TOX,INHBA,CHGA,ULBP3,FZD7,NDRG1,ZNF608,CXCR4,CCL2,MAFB,HES1,ATP11A,RAB31,ANXA2,TMIGD2,NTRK1,ID2,FAS,LFNG,CSF1,EFNB2,CD38,TLR4,FTH1,PDE5A,TPD52,SMAD7,PDCD1LG2
GO: Biological Process	GO:0035904	aorta development	0.0001318	0.6323	0.002658	0.02407	6	68	CXCR4,NGFR,HES1,TFAP2B,EFNB2,SMAD6
GO: Biological Process	GO:0090303	positive regulation of wound healing	0.0001318	0.6323	0.002658	0.02407	6	68	ADRA2A,CXCR4,CCL2,HBEGF,TLR4,SERPINE1
GO: Biological Process	GO:0045666	positive regulation of neuron differentiation	0.0001329	0.6376	0.002658	0.02407	16	475	SOX11,HGF,TGIF2,SYT17,SLIT2,CXCR4,NGFR,ADAMTS1,SGK1,NTRK1,NTRK3,ENC1,SEMA5A,IRX3,LIF,ASCL1
GO: Biological Process	GO:0046545	development of primary female sexual characteristics	0.0001333	0.6394	0.002658	0.02407	8	130	PDGFRA,INHBA,DACH1,SLIT2,KITLG,ADAMTS1,LFNG,SERPINE1
GO: Biological Process	GO:0061102	stomach neuroendocrine cell differentiation	0.0001336	0.6407	0.002658	0.02407	2	2	HES1,ASCL1
GO: Biological Process	GO:0051542	elastin biosynthetic process	0.0001336	0.6407	0.002658	0.02407	2	2	ATP7A,HBEGF
GO: Biological Process	GO:1900052	regulation of retinoic acid biosynthetic process	0.0001336	0.6407	0.002658	0.02407	2	2	RDH10,AKR1C3
GO: Biological Process	GO:0050801	ion homeostasis	0.0001389	0.6662	0.002753	0.02492	24	909	ATP7A,PDGFRA,CHGA,ADM,BOK,CXCR4,SNX10,PLCB1,NGFR,CCL2,C7,CNGB1,CALCA,CALCB,GPR35,SGK1,ANXA2,TFAP2B,EDNRA,SLC12A3,CD38,FTH1,STEAP3,SMAD7
GO: Biological Process	GO:0071674	mononuclear cell migration	0.0001395	0.6691	0.002753	0.02493	7	98	SLIT2,PLCB1,CCL2,CALCA,CSF1,PDGFD,SERPINE1
GO: Biological Process	GO:0007423	sensory organ development	0.0001429	0.6854	0.0028	0.02534	19	633	SOX11,BNC2,SPRY2,TGIF2,IRX5,PDGFRA,INHBA,MEIS1,ALDH1A2,MAFB,HES1,VIM,NTRK3,RDH10,TFAP2B,LIF,CRYGC,ASCL1,FRZB
GO: Biological Process	GO:0021879	forebrain neuron differentiation	0.000143	0.6859	0.0028	0.02534	6	69	ATP7A,INHBA,SLIT2,HES1,ASCL1,SLIT1
GO: Biological Process	GO:0042475	odontogenesis of dentin-containing tooth	0.0001487	0.713	0.002895	0.02621	7	99	PDGFRA,ADM,NGFR,TNC,MSX2,CSF1,SERPINE1
GO: Biological Process	GO:0021537	telencephalon development	0.0001491	0.715	0.002895	0.02621	12	291	INHBA,SLIT2,PRDM8,CXCR4,PLCB1,HES1,ID2,CRTAC1,NR2F1,EFNA2,ASCL1,SLIT1
GO: Biological Process	GO:0014812	muscle cell migration	0.0001562	0.7489	0.00302	0.02734	8	133	ATP7A,SLIT2,PLAT,ADAMTS1,RAPGEF4,PDGFD,SERPINE1,HAS2
GO: Biological Process	GO:0060251	regulation of glial cell proliferation	0.0001628	0.7807	0.003135	0.02838	5	45	SOX11,HES1,PMP22,VIM,FAS
GO: Biological Process	GO:0003007	heart morphogenesis	0.000164	0.7865	0.003146	0.02848	12	294	SOX11,SPRY1,ERG,SLIT2,ALDH1A2,HES1,ADAMTS1,ID2,MSX2,HAS2,SMAD6,SMAD7
GO: Biological Process	GO:0030509	BMP signaling pathway	0.0001688	0.8095	0.003225	0.0292	9	171	SOX11,HES1,GDF15,ID1,TFAP2B,GREM2,MSX2,SMAD6,SMAD7
GO: Biological Process	GO:0016102	diterpenoid biosynthetic process	0.0001704	0.8172	0.003243	0.02936	3	10	ALDH1A2,RDH10,AKR1C3
GO: Biological Process	GO:0006936	muscle contraction	0.0001733	0.8311	0.003285	0.02974	14	388	CHGA,SSTR2,CHRM3,CHRNA3,ADRA2A,CXCR4,SCN4B,VIM,CALCA,SYNM,EDNRA,CD38,PDE5A,SMAD7
GO: Biological Process	GO:0051249	regulation of lymphocyte activation	0.0001763	0.8456	0.003317	0.03003	17	538	CDKN1A,SOX11,PDCD1,TOX,INHBA,ZNF608,CCL2,HES1,TMIGD2,ID2,FAS,EFNB2,CD38,TLR4,PDE5A,SMAD7,PDCD1LG2
GO: Biological Process	GO:1903707	negative regulation of hemopoiesis	0.0001764	0.8458	0.003317	0.03003	9	172	INHBA,MEIS1,ZNF608,MAFB,HES1,TMEM176B,ID2,TLR4,SMAD7
GO: Biological Process	GO:0051130	positive regulation of cellular component organization	0.0001884	0.9037	0.00353	0.03196	31	1351	HGF,ATP7A,HK2,ENPP2,SYT17,HNRNPA2B1,RHOU,SLIT2,BOK,CXCR4,PLCB1,NGFR,RAB31,ADAMTS1,SGK1,ANXA2,GDF15,NTRK1,NTRK3,ENC1,ID1,SEMA5A,FAS,LIF,MSX2,LRRN3,TLR4,SERPINE1,LINGO4,HAS2,TPBG
GO: Biological Process	GO:0030510	regulation of BMP signaling pathway	0.0001903	0.9128	0.003552	0.03215	7	103	SOX11,HES1,TFAP2B,GREM2,MSX2,SMAD6,SMAD7
GO: Biological Process	GO:0010863	positive regulation of phospholipase C activity	0.0001915	0.9186	0.00356	0.03223	8	137	PDGFRA,CHGA,ADRA2A,HRH1,CALCA,GPR35,NTRK3,EDNRA
GO: Biological Process	GO:0031102	neuron projection regeneration	0.0001955	0.9375	0.0036	0.03259	6	73	HGF,MATN2,ADM,TNC,NTRK3,FAS
GO: Biological Process	GO:0048146	positive regulation of fibroblast proliferation	0.0001955	0.9375	0.0036	0.03259	6	73	CDKN1A,PDGFRA,NGFR,ANXA2,PDGFD,SERPINE1
GO: Biological Process	GO:0044092	negative regulation of molecular function	0.0001959	0.9397	0.0036	0.03259	31	1354	CDKN1A,SOX11,HGF,SPRY1,SPRY2,ATP7A,SSTR2,CHRM3,GEM,SLIT2,ADRA2A,AMOT,NQO1,NGFR,PZP,GPR35,ANXA2,DUSP2,ID1,ID2,ID3,CRTAC1,PI15,TFAP2B,SLC7A14,EDNRA,AKAP12,TXNIP,MSX2,SERPINE1,SMAD7
GO: Biological Process	GO:0038179	neurotrophin signaling pathway	0.0002006	0.962	0.003672	0.03324	5	47	SPRY1,SPRY2,NGFR,NTRK1,NTRK3
GO: Biological Process	GO:1901214	regulation of neuron death	0.0002029	0.9732	0.0037	0.0335	14	394	ATP7A,CHGA,BOK,NQO1,NGFR,CCL2,NTRK1,FAS,TFAP2B,PPP2R2B,CSF1,EFNB2,ASCL1,TLR4
GO: Biological Process	GO:0030225	macrophage differentiation	0.0002218	1	0.003999	0.03621	5	48	INHBA,PLCB1,ID2,LIF,CSF1
GO: Biological Process	GO:0045907	positive regulation of vasoconstriction	0.0002218	1	0.003999	0.03621	5	48	CHRM3,HRH1,CD38,PDE5A,SMAD6
GO: Biological Process	GO:0060412	ventricular septum morphogenesis	0.0002218	1	0.003999	0.03621	5	48	SOX11,SLIT2,HES1,ID2,SMAD7
GO: Biological Process	GO:0055080	cation homeostasis	0.0002317	1	0.004142	0.03749	22	825	ATP7A,PDGFRA,CHGA,ADM,BOK,CXCR4,SNX10,PLCB1,CCL2,C7,CNGB1,CALCA,CALCB,GPR35,SGK1,ANXA2,TFAP2B,EDNRA,SLC12A3,CD38,FTH1,STEAP3
GO: Biological Process	GO:0036135	Schwann cell migration	0.0002323	1	0.004142	0.03749	3	11	PMP22,VIM,FAS
GO: Biological Process	GO:0097084	vascular smooth muscle cell development	0.0002323	1	0.004142	0.03749	3	11	ADM,HES1,SMAD6
GO: Biological Process	GO:1900274	regulation of phospholipase C activity	0.0002332	1	0.004143	0.0375	8	141	PDGFRA,CHGA,ADRA2A,HRH1,CALCA,GPR35,NTRK3,EDNRA
GO: Biological Process	GO:0007420	brain development	0.0002519	1	0.004458	0.04036	22	830	ATP7A,INHBA,SSTR2,SLIT2,PRDM8,ALDH1A2,BOK,SYNJ2,CXCR4,PLCB1,AK4,MAFB,HES1,NANOS1,ID1,ID2,SEMA5A,CRTAC1,NR2F1,EFNA2,ASCL1,SLIT1
GO: Biological Process	GO:0003206	cardiac chamber morphogenesis	0.0002567	1	0.004527	0.04098	8	143	SOX11,SLIT2,HES1,ADAMTS1,ID2,MSX2,SMAD6,SMAD7
GO: Biological Process	GO:0010648	negative regulation of cell communication	0.0002583	1	0.004538	0.04108	35	1632	HGF,SPRY1,SPRY2,PLK2,INHBA,FSTL4,LMO3,CHGA,SSTR2,CHRM3,ADM,SLIT2,ADRA2A,BOK,KCNJ11,NGFR,GPR35,GDF15,HBEGF,DUSP2,RAPGEF4,FAS,RGS13,LFNG,EDNRA,AKAP12,GREM2,LIF,TLE1,FRZB,CD38,TLR4,SERPINE1,SMAD6,SMAD7
GO: Biological Process	GO:0060548	negative regulation of cell death	0.0002704	1	0.004717	0.0427	28	1192	CDKN1A,SOX11,HGF,SPRY2,PDCD1,PLK2,ATP7A,CHGA,BOK,KITLG,NQO1,NGFR,CCL2,SGK1,NTRK1,NTRK3,ID1,SEMA5A,FAS,TFAP2B,EDNRA,MSX2,CSF1,ASCL1,TLE1,CD38,SERPINE1,SMAD6
GO: Biological Process	GO:0023057	negative regulation of signaling	0.0002705	1	0.004717	0.0427	35	1636	HGF,SPRY1,SPRY2,PLK2,INHBA,FSTL4,LMO3,CHGA,SSTR2,CHRM3,ADM,SLIT2,ADRA2A,BOK,KCNJ11,NGFR,GPR35,GDF15,HBEGF,DUSP2,RAPGEF4,FAS,RGS13,LFNG,EDNRA,AKAP12,GREM2,LIF,TLE1,FRZB,CD38,TLR4,SERPINE1,SMAD6,SMAD7
GO: Biological Process	GO:0007187	G protein-coupled receptor signaling pathway, coupled to cyclic nucleotide second messenger	0.0002738	1	0.004758	0.04308	11	266	CHGA,SSTR2,CHRM3,ADM,ADRA2A,HRH1,CCL2,CALCA,CALCB,EDNRA,AKAP12
GO: Biological Process	GO:0048545	response to steroid hormone	0.0002755	1	0.00477	0.04318	14	406	CDKN1A,LMO3,SSTR2,ADM,SLIT2,SGK1,NTRK3,FAS,NR2F1,TXNIP,CD38,MT-ND3,AKR1C3,CTSV
GO: Biological Process	GO:0046660	female sex differentiation	0.0002821	1	0.004853	0.04393	8	145	PDGFRA,INHBA,DACH1,SLIT2,KITLG,ADAMTS1,LFNG,SERPINE1
GO: Biological Process	GO:0036120	cellular response to platelet-derived growth factor stimulus	0.0002823	1	0.004853	0.04393	4	28	ATP7A,PDGFRA,PDGFD,HAS2
GO: Biological Process	GO:0098771	inorganic ion homeostasis	0.0002875	1	0.004925	0.04459	22	838	ATP7A,PDGFRA,CHGA,ADM,BOK,CXCR4,SNX10,PLCB1,CCL2,C7,CNGB1,CALCA,CALCB,GPR35,SGK1,ANXA2,TFAP2B,EDNRA,SLC12A3,CD38,FTH1,STEAP3
GO: Biological Process	GO:0045687	positive regulation of glial cell differentiation	0.0002959	1	0.00505	0.04572	5	51	ENPP2,CXCR4,HES1,ID2,LIF
GO: Biological Process	GO:0071772	response to BMP	0.0003033	1	0.005114	0.0463	9	185	SOX11,HES1,GDF15,ID1,TFAP2B,GREM2,MSX2,SMAD6,SMAD7
GO: Biological Process	GO:0071773	cellular response to BMP stimulus	0.0003033	1	0.005114	0.0463	9	185	SOX11,HES1,GDF15,ID1,TFAP2B,GREM2,MSX2,SMAD6,SMAD7
GO: Biological Process	GO:0045766	positive regulation of angiogenesis	0.0003035	1	0.005114	0.0463	10	226	HGF,PLK2,HK2,ITGB8,ADM,CXCR4,TMIGD2,NTRK1,SEMA5A,SERPINE1
GO: Biological Process	GO:0030097	hemopoiesis	0.000304	1	0.005114	0.0463	25	1018	ATP7A,TOX,PDGFRA,INHBA,MEIS1,FZD7,SAMD9L,KITLG,ZNF608,SNX10,PLCB1,MAFB,HES1,TMEM176B,ANXA2,NTRK1,ID2,FAS,LFNG,LIF,EFNA2,CSF1,TLR4,TPD52,SMAD7
GO: Biological Process	GO:0009790	embryo development	0.000305	1	0.005114	0.0463	29	1263	SOX11,SPRY2,TGIF2,IRX5,ATP7A,PDGFRA,INHBA,FZD7,ADM,SLIT2,ALDH1A2,KITLG,AMOT,PLCB1,MAFB,HES1,ATP11A,HBEGF,RDH10,ID2,ID3,IRX3,LFNG,EDNRA,GREM2,LIF,MSX2,FRZB,SMAD6
GO: Biological Process	GO:0051897	positive regulation of protein kinase B signaling	0.0003156	1	0.005275	0.04775	9	186	HGF,SPRY2,PDGFRA,KITLG,NGFR,GDF15,HBEGF,SEMA5A,AKR1C3
GO: Biological Process	GO:0043010	camera-type eye development	0.0003169	1	0.005276	0.04777	13	363	SOX11,TGIF2,IRX5,PDGFRA,INHBA,MEIS1,ALDH1A2,VIM,NTRK3,RDH10,TFAP2B,LIF,CRYGC
GO: Biological Process	GO:0014910	regulation of smooth muscle cell migration	0.0003189	1	0.005293	0.04791	7	112	ATP7A,SLIT2,ADAMTS1,RAPGEF4,PDGFD,SERPINE1,HAS2
GO: Biological Process	GO:0036119	response to platelet-derived growth factor	0.0003245	1	0.005367	0.04859	4	29	ATP7A,PDGFRA,PDGFD,HAS2
GO: Biological Process	GO:0010959	regulation of metal ion transport	0.0003411	1	0.005622	0.05089	15	465	ATP7A,PACSIN3,GEM,ADRA2A,CXCR4,SCN4B,PLCB1,CCL2,HES1,FGF14,GPR35,SGK1,ANXA2,EDNRA,SERPINE1
GO: Biological Process	GO:0031099	regeneration	0.0003488	1	0.005729	0.05186	10	230	CDKN1A,HGF,MATN2,FZD7,ADM,TNC,NTRK3,FAS,LIF,SERPINE1
GO: Biological Process	GO:0016525	negative regulation of angiogenesis	0.000355	1	0.005796	0.05247	9	189	STARD13,SPRY2,PLK2,AMOT,NGFR,CCL2,ADAMTS1,LIF,SERPINE1
GO: Biological Process	GO:1902106	negative regulation of leukocyte differentiation	0.0003553	1	0.005796	0.05247	7	114	INHBA,ZNF608,MAFB,TMEM176B,ID2,TLR4,SMAD7
GO: Biological Process	GO:0021872	forebrain generation of neurons	0.000369	1	0.005999	0.05431	6	82	ATP7A,INHBA,SLIT2,HES1,ASCL1,SLIT1
GO: Biological Process	GO:1990090	cellular response to nerve growth factor stimulus	0.0003874	1	0.006243	0.05652	5	54	HES1,CALCA,NTRK1,NTRK3,ID1
GO: Biological Process	GO:0010518	positive regulation of phospholipase activity	0.0003876	1	0.006243	0.05652	8	152	PDGFRA,CHGA,ADRA2A,HRH1,CALCA,GPR35,NTRK3,EDNRA
GO: Biological Process	GO:0021834	chemorepulsion involved in embryonic olfactory bulb interneuron precursor migration	0.0003931	1	0.006243	0.05652	2	3	SLIT2,SLIT1
GO: Biological Process	GO:0031104	dendrite regeneration	0.0003931	1	0.006243	0.05652	2	3	MATN2,FAS
GO: Biological Process	GO:0062094	stomach development	0.0003931	1	0.006243	0.05652	2	3	HES1,ASCL1
GO: Biological Process	GO:1903971	positive regulation of response to macrophage colony-stimulating factor	0.0003931	1	0.006243	0.05652	2	3	CSF1,TLR4
GO: Biological Process	GO:1903974	positive regulation of cellular response to macrophage colony-stimulating factor stimulus	0.0003931	1	0.006243	0.05652	2	3	CSF1,TLR4
GO: Biological Process	GO:0034350	regulation of glial cell apoptotic process	0.0003958	1	0.006245	0.05654	3	13	CCL2,PMP22,AKAP12
GO: Biological Process	GO:0051549	positive regulation of keratinocyte migration	0.0003958	1	0.006245	0.05654	3	13	HBEGF,SERPINE1,HAS2
GO: Biological Process	GO:0010631	epithelial cell migration	0.0004	1	0.006269	0.05676	13	372	STARD13,PLK2,ENPP2,SLIT2,AMOT,NANOS1,RAB13,HBEGF,ID1,SEMA5A,EFNB2,SERPINE1,HAS2
GO: Biological Process	GO:0043405	regulation of MAP kinase activity	0.0004	1	0.006269	0.05676	13	372	HGF,SPRY1,SPRY2,ADRA2A,KITLG,CXCR4,GDF15,NTRK1,DUSP2,NTRK3,PDGFD,TLR4,PDE5A
GO: Biological Process	GO:0040008	regulation of growth	0.0004031	1	0.006297	0.057	21	801	CDKN1A,CACNA2D2,INHBA,SYT17,FSTL4,MEIS1,SLIT2,CXCR4,PLCB1,NANOS1,OSGIN1,SGK1,GDF15,HBEGF,NTRK3,SEMA5A,CSF1,FRZB,CD38,SLIT1,SERPINE1
GO: Biological Process	GO:2000181	negative regulation of blood vessel morphogenesis	0.0004137	1	0.006421	0.05813	9	193	STARD13,SPRY2,PLK2,AMOT,NGFR,CCL2,ADAMTS1,LIF,SERPINE1
GO: Biological Process	GO:0003205	cardiac chamber development	0.0004137	1	0.006421	0.05813	9	193	SOX11,SLIT2,CXCR4,HES1,ADAMTS1,ID2,MSX2,SMAD6,SMAD7
GO: Biological Process	GO:1902105	regulation of leukocyte differentiation	0.0004202	1	0.00646	0.05848	12	326	TOX,INHBA,KITLG,ZNF608,MAFB,TMEM176B,ID2,FAS,LIF,CSF1,TLR4,SMAD7
GO: Biological Process	GO:0090287	regulation of cellular response to growth factor stimulus	0.0004202	1	0.00646	0.05848	12	326	SOX11,SPRY1,SPRY2,SLIT2,NGFR,HES1,NTRK3,TFAP2B,GREM2,MSX2,SMAD6,SMAD7
GO: Biological Process	GO:0021675	nerve development	0.0004202	1	0.00646	0.05848	6	84	DRGX,NGFR,MAFB,HES1,NTRK1,CTSV
GO: Biological Process	GO:0048638	regulation of developmental growth	0.0004257	1	0.006523	0.05906	14	424	CDKN1A,CACNA2D2,SYT17,FSTL4,MEIS1,SLIT2,CXCR4,PLCB1,GDF15,NTRK3,SEMA5A,CSF1,SLIT1,SERPINE1
GO: Biological Process	GO:2000241	regulation of reproductive process	0.0004296	1	0.006561	0.0594	9	194	INHBA,ZP2,PGAM4,PLCB1,PLAT,LFNG,LIF,MSX2,PDE5A
GO: Biological Process	GO:0090132	epithelium migration	0.0004316	1	0.006571	0.05948	13	375	STARD13,PLK2,ENPP2,SLIT2,AMOT,NANOS1,RAB13,HBEGF,ID1,SEMA5A,EFNB2,SERPINE1,HAS2
GO: Biological Process	GO:0060840	artery development	0.0004379	1	0.006646	0.06017	7	118	CXCR4,NGFR,HES1,TFAP2B,EFNB2,SMAD6,SMAD7
GO: Biological Process	GO:0030278	regulation of ossification	0.0004417	1	0.006682	0.06049	10	237	SOX11,HGF,MGP,CALCA,ID1,ID2,ID3,MSX2,CSF1,SMAD6
GO: Biological Process	GO:0007265	Ras protein signal transduction	0.0004453	1	0.006716	0.0608	15	477	CDKN1A,SPRY1,SPRY2,PLK2,RHOU,ADRA2A,KITLG,NGFR,RAB13,RAB27B,RAB31,GPR35,NTRK1,EDNRA,CSF1
GO: Biological Process	GO:0055082	cellular chemical homeostasis	0.0004561	1	0.006857	0.06207	23	926	ATP7A,HK2,PDGFRA,CHGA,ADM,ADRA2A,BOK,CXCR4,KCNJ11,PLCB1,NGFR,CCL2,C7,CNGB1,CALCA,CALCB,GPR35,SGK1,ANXA2,TFAP2B,EDNRA,CD38,FTH1
GO: Biological Process	GO:0014014	negative regulation of gliogenesis	0.0004593	1	0.006883	0.06231	5	56	SOX11,HES1,NTRK3,ID2,FAS
GO: Biological Process	GO:0008584	male gonad development	0.0004811	1	0.007188	0.06507	8	157	PDGFRA,INHBA,BOK,KITLG,RAB13,NTRK1,AKR1C3,CTSV
GO: Biological Process	GO:1990089	response to nerve growth factor	0.0004987	1	0.007383	0.06683	5	57	HES1,CALCA,NTRK1,NTRK3,ID1
GO: Biological Process	GO:0042482	positive regulation of odontogenesis	0.0004995	1	0.007383	0.06683	3	14	NGFR,EDNRA,CSF1
GO: Biological Process	GO:0045651	positive regulation of macrophage differentiation	0.0004995	1	0.007383	0.06683	3	14	ID2,LIF,CSF1
GO: Biological Process	GO:0090130	tissue migration	0.000501	1	0.007383	0.06683	13	381	STARD13,PLK2,ENPP2,SLIT2,AMOT,NANOS1,RAB13,HBEGF,ID1,SEMA5A,EFNB2,SERPINE1,HAS2
GO: Biological Process	GO:0046546	development of primary male sexual characteristics	0.0005018	1	0.007383	0.06683	8	158	PDGFRA,INHBA,BOK,KITLG,RAB13,NTRK1,AKR1C3,CTSV
GO: Biological Process	GO:0042698	ovulation cycle	0.0005074	1	0.007441	0.06736	6	87	PDGFRA,INHBA,ENPP2,SLIT2,ADAMTS1,HAS2
GO: Biological Process	GO:0051129	negative regulation of cellular component organization	0.0005299	1	0.007748	0.07014	21	818	HGF,SPRY2,PLK2,FSTL4,PACSIN3,SLIT2,BOK,NGFR,HES1,PMP22,VIM,SGK1,ID1,SEMA5A,NR2F1,LIF,EFNB2,CD38,SLIT1,MYLIP,SMAD6
GO: Biological Process	GO:0070997	neuron death	0.0005361	1	0.007815	0.07075	14	434	ATP7A,CHGA,BOK,NQO1,NGFR,CCL2,NTRK1,FAS,TFAP2B,PPP2R2B,CSF1,EFNB2,ASCL1,TLR4
GO: Biological Process	GO:0009914	hormone transport	0.0005525	1	0.008029	0.07268	13	385	SOX11,CACNA2D2,INHBA,CHGA,ADM,ADRA2A,KCNJ11,RAPGEF4,MYRIP,TFAP2B,LIF,CRYM,CD38
GO: Biological Process	GO:0009628	response to abiotic stimulus	0.0005594	1	0.008105	0.07337	30	1375	CDKN1A,ATP7A,HK2,PDK1,DRGX,ADM,NDRG1,CXCR4,NQO1,NGFR,HRH1,CCL2,AK4,PLAT,CNGB1,PMP22,CALCA,TNC,SGK1,NTRK1,ID2,SEMA5A,FAS,EDNRA,AKAP12,TXNIP,ASCL1,CD38,MT-ND3,TLR4
GO: Biological Process	GO:0055074	calcium ion homeostasis	0.0005633	1	0.008137	0.07367	16	541	PDGFRA,CHGA,ADM,BOK,CXCR4,SNX10,PLCB1,CCL2,CNGB1,CALCA,CALCB,GPR35,ANXA2,TFAP2B,EDNRA,CD38
GO: Biological Process	GO:0051098	regulation of binding	0.0005736	1	0.008261	0.07479	14	437	SOX11,PLK2,HES1,ANXA2,ID1,ID2,ID3,CRTAC1,RUNX1T1,LFNG,GREM2,LIF,MSX2,TLR4
GO: Biological Process	GO:0007178	transmembrane receptor protein serine/threonine kinase signaling pathway	0.0005798	1	0.008325	0.07537	13	387	SOX11,TGIF2,INHBA,CCL2,HES1,VIM,GDF15,ID1,TFAP2B,GREM2,MSX2,SMAD6,SMAD7
GO: Biological Process	GO:0048534	hematopoietic or lymphoid organ development	0.0005899	1	0.008401	0.07605	25	1065	ATP7A,TOX,PDGFRA,INHBA,MEIS1,FZD7,SAMD9L,KITLG,ZNF608,SNX10,PLCB1,MAFB,HES1,TMEM176B,ANXA2,NTRK1,ID2,FAS,LFNG,LIF,EFNA2,CSF1,TLR4,TPD52,SMAD7
GO: Biological Process	GO:0032526	response to retinoic acid	0.00059	1	0.008401	0.07605	7	124	FZD7,MEST,ALDH1A2,TNC,NTRK3,ASCL1,CD38
GO: Biological Process	GO:0002520	immune system development	0.0005919	1	0.008401	0.07605	26	1127	PDCD1,ATP7A,TOX,PDGFRA,INHBA,MEIS1,FZD7,SAMD9L,KITLG,ZNF608,SNX10,PLCB1,MAFB,HES1,TMEM176B,ANXA2,NTRK1,ID2,FAS,LFNG,LIF,EFNA2,CSF1,TLR4,TPD52,SMAD7
GO: Biological Process	GO:0070665	positive regulation of leukocyte proliferation	0.0005921	1	0.008401	0.07605	8	162	CDKN1A,KITLG,HES1,TMIGD2,CSF1,CD38,TLR4,PDCD1LG2
GO: Biological Process	GO:0019935	cyclic-nucleotide-mediated signaling	0.00061	1	0.00863	0.07813	12	340	CHGA,SSTR2,CHRM3,ADM,ADRA2A,HRH1,CCL2,CALCA,CALCB,RAPGEF4,EDNRA,AKAP12
GO: Biological Process	GO:0008585	female gonad development	0.000619	1	0.008657	0.07837	7	125	PDGFRA,INHBA,SLIT2,KITLG,ADAMTS1,LFNG,SERPINE1
GO: Biological Process	GO:0051547	regulation of keratinocyte migration	0.0006191	1	0.008657	0.07837	3	15	HBEGF,SERPINE1,HAS2
GO: Biological Process	GO:0042574	retinal metabolic process	0.0006191	1	0.008657	0.07837	3	15	ALDH1A2,RDH10,AKR1C3
GO: Biological Process	GO:0048711	positive regulation of astrocyte differentiation	0.0006191	1	0.008657	0.07837	3	15	HES1,ID2,LIF
GO: Biological Process	GO:0072511	divalent inorganic cation transport	0.0006217	1	0.008667	0.07846	16	546	ATP7A,CACNA2D2,PACSIN3,GEM,ADRA2A,CXCR4,PLCB1,HRH1,CCL2,HES1,FGF14,GPR35,ANXA2,EDNRA,SERPINE1,NIPAL1
GO: Biological Process	GO:0050819	negative regulation of coagulation	0.0006326	1	0.008769	0.07938	5	60	PDGFRA,PLAT,ANXA2,HS3ST5,SERPINE1
GO: Biological Process	GO:0043392	negative regulation of DNA binding	0.0006326	1	0.008769	0.07938	5	60	SOX11,ID1,ID2,ID3,MSX2
GO: Biological Process	GO:0016358	dendrite development	0.0006351	1	0.008778	0.07946	11	294	PLK2,ATP7A,MATN2,FSTL4,CHRNA3,NGFR,SDC2,SGK1,RAPGEF4,ID1,FAS
GO: Biological Process	GO:0001558	regulation of cell growth	0.0006389	1	0.008784	0.07952	15	494	CDKN1A,INHBA,SYT17,FSTL4,SLIT2,CXCR4,NANOS1,OSGIN1,SGK1,HBEGF,NTRK3,SEMA5A,FRZB,CD38,SLIT1
GO: Biological Process	GO:0051250	negative regulation of lymphocyte activation	0.0006419	1	0.008784	0.07952	8	164	SOX11,INHBA,ZNF608,ID2,FAS,PDE5A,SMAD7,PDCD1LG2
GO: Biological Process	GO:0009581	detection of external stimulus	0.0006419	1	0.008784	0.07952	8	164	DRGX,CXCR4,NGFR,CNGB1,CALCA,NTRK1,SEMA5A,TLR4
GO: Biological Process	GO:0006875	cellular metal ion homeostasis	0.000644	1	0.008784	0.07952	18	658	ATP7A,PDGFRA,CHGA,ADM,BOK,CXCR4,PLCB1,CCL2,C7,CNGB1,CALCA,CALCB,GPR35,SGK1,ANXA2,EDNRA,CD38,FTH1
GO: Biological Process	GO:0050818	regulation of coagulation	0.0006447	1	0.008784	0.07952	6	91	PDGFRA,PLAT,ANXA2,HS3ST5,TLR4,SERPINE1
GO: Biological Process	GO:0060193	positive regulation of lipase activity	0.000668	1	0.00905	0.08193	8	165	PDGFRA,CHGA,ADRA2A,HRH1,CALCA,GPR35,NTRK3,EDNRA
GO: Biological Process	GO:0010517	regulation of phospholipase activity	0.000668	1	0.00905	0.08193	8	165	PDGFRA,CHGA,ADRA2A,HRH1,CALCA,GPR35,NTRK3,EDNRA
GO: Biological Process	GO:0003401	axis elongation	0.0006778	1	0.009157	0.0829	4	35	SPRY1,SPRY2,TNC,RDH10
GO: Biological Process	GO:0007528	neuromuscular junction development	0.0006827	1	0.009198	0.08326	5	61	CACNA2D2,PMP22,CALCA,TNC,PDZRN3
GO: Biological Process	GO:1901343	negative regulation of vasculature development	0.0006855	1	0.009209	0.08337	9	207	STARD13,SPRY2,PLK2,AMOT,NGFR,CCL2,ADAMTS1,LIF,SERPINE1
GO: Biological Process	GO:0070372	regulation of ERK1 and ERK2 cascade	0.0006932	1	0.009242	0.08366	12	345	SPRY1,SPRY2,PDGFRA,LMO3,CCL2,NTRK1,NTRK3,EDNRA,AKAP12,LIF,PDGFD,TLR4
GO: Biological Process	GO:0043270	positive regulation of ion transport	0.0006932	1	0.009242	0.08366	12	345	NAT8L,ADRA2A,CXCR4,KCNJ11,SCN4B,PLCB1,CCL2,FGF14,SGK1,ANXA2,EDNRA,SERPINE1
GO: Biological Process	GO:0050808	synapse organization	0.0006937	1	0.009242	0.08366	15	498	CACNA2D2,NDRG1,PMP22,CALCA,TNC,NTRK1,NTRK3,RAPGEF4,LRRC4C,LRRN3,EFNB2,SLIT1,LINGO4,PDZRN3,TPBG
GO: Biological Process	GO:0030155	regulation of cell adhesion	0.0006961	1	0.009248	0.08372	20	777	PDCD1,MYO10,ENPP2,EMILIN3,FZD7,ZNF608,CXCR4,CCL2,HES1,CALCA,TNC,TMIGD2,SEMA5A,CSF1,EFNB2,SERPINE1,PDE5A,HAS2,SMAD7,PDCD1LG2
GO: Biological Process	GO:0006939	smooth muscle contraction	0.0007128	1	0.009443	0.08549	7	128	SSTR2,CHRM3,CHRNA3,ADRA2A,CALCA,EDNRA,CD38
GO: Biological Process	GO:0048585	negative regulation of response to stimulus	0.0007165	1	0.009467	0.0857	38	1928	CDKN1A,HGF,SPRY1,SPRY2,PDCD1,PLK2,PDGFRA,FSTL4,LMO3,SSTR2,CHRM3,ADM,SLIT2,ADRA2A,BOK,NGFR,CCL2,PLAT,MMP28,ANXA2,GDF15,HBEGF,DUSP2,SEMA5A,FAS,RGS13,LFNG,EDNRA,AKAP12,GREM2,LIF,TLE1,FRZB,SLIT1,TLR4,SERPINE1,SMAD6,SMAD7
GO: Biological Process	GO:0050673	epithelial cell proliferation	0.0007226	1	0.009478	0.0858	15	500	SOX11,HGF,ATP7A,FZD7,ALDH1A2,NGFR,CCL2,HES1,ID1,ID2,SEMA5A,EDNRA,EFNB2,HAS2,CTSV
GO: Biological Process	GO:0009582	detection of abiotic stimulus	0.0007229	1	0.009478	0.0858	8	167	DRGX,CXCR4,NGFR,CNGB1,CALCA,NTRK1,SEMA5A,TLR4
GO: Biological Process	GO:0045685	regulation of glial cell differentiation	0.0007233	1	0.009478	0.0858	6	93	ENPP2,CXCR4,HES1,NTRK3,ID2,LIF
GO: Biological Process	GO:0048878	chemical homeostasis	0.0007359	1	0.009617	0.08706	29	1334	ATP7A,HK2,PDGFRA,CHGA,ADM,ADRA2A,BOK,CXCR4,KCNJ11,SNX10,PLCB1,NGFR,CCL2,C7,CNGB1,CALCA,CALCB,GPR35,SGK1,ANXA2,TFAP2B,EDNRA,SLC12A3,CD38,MYLIP,FTH1,STEAP3,HAS2,SMAD7
GO: Biological Process	GO:0016114	terpenoid biosynthetic process	0.0007555	1	0.009811	0.08882	3	16	ALDH1A2,RDH10,AKR1C3
GO: Biological Process	GO:0061000	negative regulation of dendritic spine development	0.0007555	1	0.009811	0.08882	3	16	PLK2,FSTL4,NGFR
GO: Biological Process	GO:0030001	metal ion transport	0.0007569	1	0.009811	0.08882	24	1022	ATP7A,CACNA2D2,SLC10A4,PACSIN3,GEM,ADRA2A,CXCR4,KCNJ11,SCN4B,KCNK1,PLCB1,HRH1,CCL2,HES1,FGF14,GPR35,SGK1,ANXA2,EDNRA,SLC12A3,SERPINE1,FTH1,NIPAL1,STEAP3
GO: Biological Process	GO:0030198	extracellular matrix organization	0.000769	1	0.009941	0.08999	13	399	ATP7A,PDGFRA,ITGB8,PMP22,COL17A1,TNC,MMP28,ANXA2,SEMA5A,SCUBE1,SERPINE1,HAS2,CTSV
GO: Biological Process	GO:0070663	regulation of leukocyte proliferation	0.0007786	1	0.009952	0.09009	10	255	CDKN1A,SOX11,KITLG,HES1,TMIGD2,CSF1,CD38,TLR4,PDE5A,PDCD1LG2
GO: Biological Process	GO:0060279	positive regulation of ovulation	0.0007802	1	0.009952	0.09009	2	4	INHBA,PLAT
GO: Biological Process	GO:2000437	regulation of monocyte extravasation	0.0007802	1	0.009952	0.09009	2	4	PLCB1,PDGFD
GO: Biological Process	GO:0090427	activation of meiosis	0.0007802	1	0.009952	0.09009	2	4	PLCB1,MSX2
GO: Biological Process	GO:0033563	dorsal/ventral axon guidance	0.0007802	1	0.009952	0.09009	2	4	SLIT2,SLIT1
GO: Biological Process	GO:0048708	astrocyte differentiation	0.0008092	1	0.01029	0.09319	6	95	HES1,VIM,NTRK3,ID2,LIF,TLR4
GO: Biological Process	GO:0043086	negative regulation of catalytic activity	0.0008232	1	0.01044	0.09455	23	967	CDKN1A,HGF,SPRY1,SPRY2,ATP7A,SSTR2,CHRM3,SLIT2,ADRA2A,AMOT,NQO1,NGFR,PZP,ANXA2,DUSP2,PI15,TFAP2B,SLC7A14,EDNRA,AKAP12,TXNIP,SERPINE1,SMAD7
GO: Biological Process	GO:0051924	regulation of calcium ion transport	0.0008356	1	0.01057	0.0957	11	304	PACSIN3,GEM,ADRA2A,CXCR4,CCL2,HES1,FGF14,GPR35,ANXA2,EDNRA,SERPINE1
GO: Biological Process	GO:2000171	negative regulation of dendrite development	0.0008398	1	0.01057	0.0957	4	37	PLK2,FSTL4,NGFR,ID1
GO: Biological Process	GO:0060317	cardiac epithelial to mesenchymal transition	0.0008398	1	0.01057	0.0957	4	37	SPRY1,ERG,MSX2,HAS2
GO: Biological Process	GO:0051056	regulation of small GTPase mediated signal transduction	0.0008885	1	0.01115	0.101	12	355	STARD13,SPRY1,SPRY2,RHOU,SLIT2,KITLG,AMOT,NGFR,ARHGAP20,GPR35,NTRK1,CSF1
GO: Biological Process	GO:0050770	regulation of axonogenesis	0.0008971	1	0.01123	0.1017	9	215	FSTL4,NEFM,SLIT2,NGFR,VIM,NTRK3,SEMA5A,LRRC4C,SLIT1
GO: Biological Process	GO:0007411	axon guidance	0.0009051	1	0.0113	0.1023	11	307	MATN2,DRGX,SLIT2,CXCR4,NGFR,NTRK1,SEMA5A,EFNA2,EFNB2,DOK4,SLIT1
GO: Biological Process	GO:0060253	negative regulation of glial cell proliferation	0.0009097	1	0.01133	0.1026	3	17	SOX11,HES1,FAS
GO: Biological Process	GO:0050877	nervous system process	0.0009211	1	0.01144	0.1036	33	1616	HGF,SPRY2,PLK2,IRX5,DRGX,GCH1,CHRM3,CHRNA3,ADRA2A,CXCR4,KCNJ11,PLCB1,NGFR,HRH1,CCL2,FGF14,CNGB1,BEGAIN,PMP22,NPTX2,CALCA,GPR35,SGK1,NTRK1,NTRK3,RAPGEF4,RDH10,SEMA5A,EDNRA,CRYGC,CRYM,TLR4,PDE5A
GO: Biological Process	GO:0097485	neuron projection guidance	0.0009293	1	0.0115	0.1041	11	308	MATN2,DRGX,SLIT2,CXCR4,NGFR,NTRK1,SEMA5A,EFNA2,EFNB2,DOK4,SLIT1
GO: Biological Process	GO:0048566	embryonic digestive tract development	0.0009301	1	0.0115	0.1041	4	38	SOX11,PDGFRA,ALDH1A2,ID2
GO: Biological Process	GO:0048598	embryonic morphogenesis	0.0009538	1	0.01176	0.1065	18	681	SOX11,SPRY2,TGIF2,IRX5,PDGFRA,INHBA,FZD7,ADM,ALDH1A2,AMOT,MAFB,HES1,RDH10,ID2,IRX3,GREM2,MSX2,FRZB
GO: Biological Process	GO:0006812	cation transport	0.0009711	1	0.01194	0.1081	30	1423	NAT8L,ATP7A,CACNA2D2,SYT17,SLC10A4,PACSIN3,GEM,CHRNA3,ADRA2A,CXCR4,KCNJ11,SCN4B,KCNK1,PLCB1,HRH1,CCL2,AK4,HES1,FGF14,CNGB1,GPR35,SGK1,ANXA2,EDNRA,SLC12A3,MT-ND3,SERPINE1,FTH1,NIPAL1,STEAP3
GO: Biological Process	GO:0050922	negative regulation of chemotaxis	0.000979	1	0.01201	0.1087	5	66	SLIT2,CCL2,MMP28,SEMA5A,SLIT1
GO: Biological Process	GO:0050731	positive regulation of peptidyl-tyrosine phosphorylation	0.001021	1	0.0125	0.1131	9	219	HGF,PDGFRA,ENPP2,ADRA2A,KITLG,HES1,HBEGF,LIF,TLR4
GO: Biological Process	GO:0048732	gland development	0.001032	1	0.01259	0.114	15	518	HGF,ATP7A,HK2,PDGFRA,SLIT2,ALDH1A2,AK4,MAFB,HES1,TNC,ID2,MSX2,CSF1,ASCL1,FRZB
GO: Biological Process	GO:0070371	ERK1 and ERK2 cascade	0.001051	1	0.01277	0.1156	12	362	SPRY1,SPRY2,PDGFRA,LMO3,CCL2,NTRK1,NTRK3,EDNRA,AKAP12,LIF,PDGFD,TLR4
GO: Biological Process	GO:0051480	regulation of cytosolic calcium ion concentration	0.001053	1	0.01277	0.1156	13	413	PDGFRA,CHGA,ADM,BOK,CXCR4,PLCB1,CNGB1,CALCA,CALCB,GPR35,ANXA2,EDNRA,CD38
GO: Biological Process	GO:0021953	central nervous system neuron differentiation	0.001054	1	0.01277	0.1156	9	220	ATP7A,INHBA,SLIT2,PRDM8,HES1,NANOS1,ASCL1,SLIT1,CDH11
GO: Biological Process	GO:0048640	negative regulation of developmental growth	0.001063	1	0.01284	0.1163	7	137	CDKN1A,FSTL4,MEIS1,SLIT2,GDF15,SEMA5A,SLIT1
GO: Biological Process	GO:0043066	negative regulation of apoptotic process	0.001069	1	0.01288	0.1166	24	1048	CDKN1A,HGF,SPRY2,PDCD1,PLK2,ATP7A,BOK,KITLG,NQO1,NGFR,CCL2,SGK1,NTRK1,ID1,SEMA5A,FAS,TFAP2B,EDNRA,MSX2,ASCL1,TLE1,CD38,SERPINE1,SMAD6
GO: Biological Process	GO:0051386	regulation of neurotrophin TRK receptor signaling pathway	0.001082	1	0.01298	0.1175	3	18	SPRY1,SPRY2,NTRK3
GO: Biological Process	GO:0034349	glial cell apoptotic process	0.001082	1	0.01298	0.1175	3	18	CCL2,PMP22,AKAP12
GO: Biological Process	GO:0061448	connective tissue development	0.001086	1	0.01299	0.1176	11	314	ZNF219,ATP7A,MATN2,ITGB8,MGP,ANXA2,ID2,MSX2,CSF1,PDGFD,FRZB
GO: Biological Process	GO:0031644	regulation of nervous system process	0.001093	1	0.01304	0.1181	8	178	HGF,NGFR,BEGAIN,NPTX2,CALCA,GPR35,RAPGEF4,TLR4
GO: Biological Process	GO:0050865	regulation of cell activation	0.001106	1	0.01316	0.1191	18	690	CDKN1A,SOX11,PDCD1,TOX,PDGFRA,INHBA,ZNF608,CCL2,HES1,TMIGD2,ID2,FAS,EFNB2,CD38,TLR4,PDE5A,SMAD7,PDCD1LG2
GO: Biological Process	GO:0110110	positive regulation of animal organ morphogenesis	0.001115	1	0.01323	0.1198	6	101	SPRY1,PDGFRA,NGFR,EDNRA,LIF,CSF1
GO: Biological Process	GO:0002685	regulation of leukocyte migration	0.001123	1	0.0133	0.1204	9	222	SLIT2,KITLG,PLCB1,CCL2,MMP28,EDNRA,CSF1,PDGFD,SERPINE1
GO: Biological Process	GO:0048710	regulation of astrocyte differentiation	0.001131	1	0.01336	0.121	4	40	HES1,NTRK3,ID2,LIF
GO: Biological Process	GO:0002761	regulation of myeloid leukocyte differentiation	0.001157	1	0.01362	0.1233	7	139	INHBA,KITLG,MAFB,ID2,LIF,CSF1,TLR4
GO: Biological Process	GO:0050866	negative regulation of cell activation	0.001159	1	0.01362	0.1233	9	223	SOX11,PDGFRA,INHBA,ZNF608,ID2,FAS,PDE5A,SMAD7,PDCD1LG2
GO: Biological Process	GO:0001654	eye development	0.001174	1	0.01374	0.1244	13	418	SOX11,TGIF2,IRX5,PDGFRA,INHBA,MEIS1,ALDH1A2,VIM,NTRK3,RDH10,TFAP2B,LIF,CRYGC
GO: Biological Process	GO:0030856	regulation of epithelial cell differentiation	0.001174	1	0.01374	0.1244	8	180	HES1,ID1,LIF,MSX2,ASCL1,FRZB,SERPINE1,CTSV
GO: Biological Process	GO:0043269	regulation of ion transport	0.00119	1	0.01388	0.1257	20	812	NAT8L,ATP7A,CACNA2D2,SYT17,PACSIN3,GEM,CHRNA3,ADRA2A,CXCR4,KCNJ11,SCN4B,PLCB1,CCL2,HES1,FGF14,GPR35,SGK1,ANXA2,EDNRA,SERPINE1
GO: Biological Process	GO:0003014	renal system process	0.001206	1	0.01404	0.1271	7	140	CHRNA3,ADM,SGK1,TFAP2B,EDNRA,AKR1C3,HAS2
GO: Biological Process	GO:0018108	peptidyl-tyrosine phosphorylation	0.001225	1	0.01423	0.1288	13	420	HGF,PDGFRA,ENPP2,ADRA2A,KITLG,HES1,HBEGF,NTRK1,NTRK3,EDNRA,LIF,PDGFD,TLR4
GO: Biological Process	GO:0009266	response to temperature stimulus	0.001234	1	0.0143	0.1294	10	271	CDKN1A,DRGX,ADM,CXCR4,NGFR,CCL2,PMP22,CALCA,NTRK1,TLR4
GO: Biological Process	GO:0002694	regulation of leukocyte activation	0.001248	1	0.01443	0.1306	17	640	CDKN1A,SOX11,PDCD1,TOX,INHBA,ZNF608,CCL2,HES1,TMIGD2,ID2,FAS,EFNB2,CD38,TLR4,PDE5A,SMAD7,PDCD1LG2
GO: Biological Process	GO:0002689	negative regulation of leukocyte chemotaxis	0.001274	1	0.01449	0.1312	3	19	SLIT2,CCL2,MMP28
GO: Biological Process	GO:0150063	visual system development	0.001278	1	0.01449	0.1312	13	422	SOX11,TGIF2,IRX5,PDGFRA,INHBA,MEIS1,ALDH1A2,VIM,NTRK3,RDH10,TFAP2B,LIF,CRYGC
GO: Biological Process	GO:0072507	divalent inorganic cation homeostasis	0.001282	1	0.01449	0.1312	16	585	PDGFRA,CHGA,ADM,BOK,CXCR4,SNX10,PLCB1,CCL2,CNGB1,CALCA,CALCB,GPR35,ANXA2,TFAP2B,EDNRA,CD38
GO: Biological Process	GO:0060164	regulation of timing of neuron differentiation	0.00129	1	0.01449	0.1312	2	5	HES1,ASCL1
GO: Biological Process	GO:0051387	negative regulation of neurotrophin TRK receptor signaling pathway	0.00129	1	0.01449	0.1312	2	5	SPRY1,SPRY2
GO: Biological Process	GO:0060278	regulation of ovulation	0.00129	1	0.01449	0.1312	2	5	INHBA,PLAT
GO: Biological Process	GO:0071798	response to prostaglandin D	0.00129	1	0.01449	0.1312	2	5	TNC,AKR1C3
GO: Biological Process	GO:0071799	cellular response to prostaglandin D stimulus	0.00129	1	0.01449	0.1312	2	5	TNC,AKR1C3
GO: Biological Process	GO:0019747	regulation of isoprenoid metabolic process	0.00129	1	0.01449	0.1312	2	5	RDH10,AKR1C3
GO: Biological Process	GO:0021831	embryonic olfactory bulb interneuron precursor migration	0.00129	1	0.01449	0.1312	2	5	SLIT2,SLIT1
GO: Biological Process	GO:1903972	regulation of cellular response to macrophage colony-stimulating factor stimulus	0.00129	1	0.01449	0.1312	2	5	CSF1,TLR4
GO: Biological Process	GO:1903969	regulation of response to macrophage colony-stimulating factor	0.00129	1	0.01449	0.1312	2	5	CSF1,TLR4
GO: Biological Process	GO:0010976	positive regulation of neuron projection development	0.001295	1	0.01451	0.1314	12	371	HGF,SYT17,SLIT2,CXCR4,NGFR,ADAMTS1,SGK1,NTRK1,NTRK3,ENC1,SEMA5A,LIF
GO: Biological Process	GO:0018212	peptidyl-tyrosine modification	0.001306	1	0.0146	0.1321	13	423	HGF,PDGFRA,ENPP2,ADRA2A,KITLG,HES1,HBEGF,NTRK1,NTRK3,EDNRA,LIF,PDGFD,TLR4
GO: Biological Process	GO:0046883	regulation of hormone secretion	0.001328	1	0.01482	0.1341	11	322	SOX11,CACNA2D2,INHBA,CHGA,ADRA2A,KCNJ11,RAPGEF4,MYRIP,TFAP2B,LIF,CD38
GO: Biological Process	GO:0043523	regulation of neuron apoptotic process	0.00134	1	0.01491	0.135	10	274	ATP7A,BOK,NQO1,NGFR,CCL2,NTRK1,FAS,TFAP2B,PPP2R2B,ASCL1
GO: Biological Process	GO:0050900	leukocyte migration	0.001394	1	0.01547	0.1401	15	534	CHGA,SLIT2,KITLG,CXCR4,PLCB1,HRH1,CCL2,SDC2,CALCA,GPR35,MMP28,EDNRA,CSF1,PDGFD,SERPINE1
GO: Biological Process	GO:0046661	male sex differentiation	0.001398	1	0.01549	0.1402	8	185	PDGFRA,INHBA,BOK,KITLG,RAB13,NTRK1,AKR1C3,CTSV
GO: Biological Process	GO:0031346	positive regulation of cell projection organization	0.00141	1	0.01558	0.141	14	480	HGF,ATP7A,ENPP2,SYT17,SLIT2,CXCR4,NGFR,ADAMTS1,SGK1,NTRK1,NTRK3,ENC1,SEMA5A,LIF
GO: Biological Process	GO:0045667	regulation of osteoblast differentiation	0.001419	1	0.01558	0.1411	7	144	SOX11,HGF,ID1,ID2,ID3,MSX2,SMAD6
GO: Biological Process	GO:0032355	response to estradiol	0.001419	1	0.01558	0.1411	7	144	SSTR2,ALDH1A2,KCNJ11,NQO1,TXNIP,MSX2,CD38
GO: Biological Process	GO:0048880	sensory system development	0.00142	1	0.01558	0.1411	13	427	SOX11,TGIF2,IRX5,PDGFRA,INHBA,MEIS1,ALDH1A2,VIM,NTRK3,RDH10,TFAP2B,LIF,CRYGC
GO: Biological Process	GO:0043069	negative regulation of programmed cell death	0.001431	1	0.01567	0.1419	24	1071	CDKN1A,HGF,SPRY2,PDCD1,PLK2,ATP7A,BOK,KITLG,NQO1,NGFR,CCL2,SGK1,NTRK1,ID1,SEMA5A,FAS,TFAP2B,EDNRA,MSX2,ASCL1,TLE1,CD38,SERPINE1,SMAD6
GO: Biological Process	GO:0042110	T cell activation	0.001472	1	0.01602	0.1451	15	537	PDCD1,ATP7A,FZD7,ZNF608,CXCR4,CCL2,MAFB,HES1,TMIGD2,FAS,LFNG,EFNB2,PDE5A,SMAD7,PDCD1LG2
GO: Biological Process	GO:0048871	multicellular organismal homeostasis	0.001472	1	0.01602	0.1451	15	537	IL20RA,CXCR4,SLC35D3,SNX10,NANOS1,CNGB1,CALCA,ID1,IRX3,TFAP2B,CSF1,CD38,TLR4,POTEI,HAS2
GO: Biological Process	GO:0048565	digestive tract development	0.001477	1	0.01602	0.1451	7	145	CDKN1A,SOX11,PDGFRA,ALDH1A2,HES1,ID2,ASCL1
GO: Biological Process	GO:0003231	cardiac ventricle development	0.001477	1	0.01602	0.1451	7	145	SOX11,SLIT2,CXCR4,HES1,ID2,SMAD6,SMAD7
GO: Biological Process	GO:0051546	keratinocyte migration	0.001487	1	0.01602	0.1451	3	20	HBEGF,SERPINE1,HAS2
GO: Biological Process	GO:0072210	metanephric nephron development	0.001487	1	0.01602	0.1451	4	43	PDGFRA,HES1,TFAP2B,LIF
GO: Biological Process	GO:0010765	positive regulation of sodium ion transport	0.001487	1	0.01602	0.1451	4	43	SCN4B,PLCB1,FGF14,SGK1
GO: Biological Process	GO:0019933	cAMP-mediated signaling	0.001492	1	0.01604	0.1453	10	278	CHGA,SSTR2,CHRM3,ADM,ADRA2A,CALCA,CALCB,RAPGEF4,EDNRA,AKAP12
GO: Biological Process	GO:0033674	positive regulation of kinase activity	0.001497	1	0.01606	0.1454	17	651	CDKN1A,HGF,SPRY2,PDGFRA,CHRNA3,ADRA2A,KITLG,CXCR4,CALCA,GDF15,NTRK1,NTRK3,EDNRA,CSF1,PDGFD,TLR4,PDE5A
GO: Biological Process	GO:0007200	phospholipase C-activating G protein-coupled receptor signaling pathway	0.001501	1	0.01607	0.1455	6	107	CHGA,ADRA2A,HRH1,CALCA,GPR35,EDNRA
GO: Biological Process	GO:0046879	hormone secretion	0.001516	1	0.0162	0.1466	12	378	SOX11,CACNA2D2,INHBA,CHGA,ADM,ADRA2A,KCNJ11,RAPGEF4,MYRIP,TFAP2B,LIF,CD38
GO: Biological Process	GO:0007188	adenylate cyclase-modulating G protein-coupled receptor signaling pathway	0.001524	1	0.01623	0.147	9	232	CHGA,SSTR2,CHRM3,ADM,ADRA2A,CALCA,CALCB,EDNRA,AKAP12
GO: Biological Process	GO:0070838	divalent metal ion transport	0.001527	1	0.01623	0.147	15	539	CACNA2D2,PACSIN3,GEM,ADRA2A,CXCR4,PLCB1,HRH1,CCL2,HES1,FGF14,GPR35,ANXA2,EDNRA,SERPINE1,NIPAL1
GO: Biological Process	GO:0014911	positive regulation of smooth muscle cell migration	0.001542	1	0.01636	0.1481	5	73	ATP7A,ADAMTS1,RAPGEF4,PDGFD,HAS2
GO: Biological Process	GO:0035690	cellular response to drug	0.001553	1	0.01644	0.1488	14	485	HGF,CHRM3,CHRNA3,SLIT2,CXCR4,KCNJ11,NQO1,PLCB1,HRH1,VIM,NTRK1,ID1,PDGFD,SERPINE1
GO: Biological Process	GO:0001942	hair follicle development	0.001575	1	0.01663	0.1506	6	108	ATP7A,INHBA,NGFR,TNFRSF19,MSX2,CTSV
GO: Biological Process	GO:0019233	sensory perception of pain	0.001598	1	0.01684	0.1525	7	147	CXCR4,NGFR,CCL2,CALCA,NTRK1,EDNRA,TLR4
GO: Biological Process	GO:0050678	regulation of epithelial cell proliferation	0.001607	1	0.0169	0.153	13	433	SOX11,ATP7A,FZD7,ALDH1A2,NGFR,CCL2,HES1,ID1,SEMA5A,EDNRA,EFNB2,HAS2,CTSV
GO: Biological Process	GO:0046579	positive regulation of Ras protein signal transduction	0.001638	1	0.01719	0.1556	5	74	KITLG,NGFR,GPR35,NTRK1,CSF1
GO: Biological Process	GO:0010771	negative regulation of cell morphogenesis involved in differentiation	0.001651	1	0.01727	0.1563	6	109	FSTL4,SLIT2,NGFR,ID1,SEMA5A,SLIT1
GO: Biological Process	GO:0045927	positive regulation of growth	0.001652	1	0.01727	0.1563	11	331	CACNA2D2,SYT17,CXCR4,PLCB1,SGK1,HBEGF,NTRK3,SEMA5A,CSF1,CD38,SERPINE1
GO: Biological Process	GO:0050773	regulation of dendrite development	0.001711	1	0.01779	0.1611	8	191	PLK2,FSTL4,CHRNA3,NGFR,SDC2,SGK1,RAPGEF4,ID1
GO: Biological Process	GO:0048557	embryonic digestive tract morphogenesis	0.00172	1	0.01779	0.1611	3	21	SOX11,PDGFRA,ID2
GO: Biological Process	GO:0070293	renal absorption	0.00172	1	0.01779	0.1611	3	21	SGK1,AKR1C3,HAS2
GO: Biological Process	GO:0051770	positive regulation of nitric-oxide synthase biosynthetic process	0.00172	1	0.01779	0.1611	3	21	CCL2,AKAP12,TLR4
GO: Biological Process	GO:0098773	skin epidermis development	0.001729	1	0.01779	0.1611	6	110	ATP7A,INHBA,NGFR,TNFRSF19,MSX2,CTSV
GO: Biological Process	GO:0022404	molting cycle process	0.001729	1	0.01779	0.1611	6	110	ATP7A,INHBA,NGFR,TNFRSF19,MSX2,CTSV
GO: Biological Process	GO:0022405	hair cycle process	0.001729	1	0.01779	0.1611	6	110	ATP7A,INHBA,NGFR,TNFRSF19,MSX2,CTSV
GO: Biological Process	GO:0021700	developmental maturation	0.001733	1	0.01779	0.1611	11	333	CDKN1A,IRX5,ALDH1A2,PLCB1,HES1,PMP22,CALCA,ID2,MSX2,ASCL1,CTSV
GO: Biological Process	GO:0043406	positive regulation of MAP kinase activity	0.001747	1	0.0179	0.162	10	284	HGF,ADRA2A,KITLG,CXCR4,GDF15,NTRK1,NTRK3,PDGFD,TLR4,PDE5A
GO: Biological Process	GO:0019725	cellular homeostasis	0.001764	1	0.01804	0.1633	24	1088	ATP7A,HK2,PDGFRA,CHGA,ADM,ADRA2A,BOK,CXCR4,KCNJ11,PLCB1,NGFR,CCL2,C7,CNGB1,CALCA,CALCB,GPR35,SGK1,ANXA2,TFAP2B,EDNRA,SLC12A3,CD38,FTH1
GO: Biological Process	GO:0006816	calcium ion transport	0.001774	1	0.0181	0.1638	14	492	CACNA2D2,PACSIN3,GEM,ADRA2A,CXCR4,PLCB1,HRH1,CCL2,HES1,FGF14,GPR35,ANXA2,EDNRA,SERPINE1
GO: Biological Process	GO:0060191	regulation of lipase activity	0.001827	1	0.01856	0.168	8	193	PDGFRA,CHGA,ADRA2A,HRH1,CALCA,GPR35,NTRK3,EDNRA
GO: Biological Process	GO:0006937	regulation of muscle contraction	0.001827	1	0.01856	0.168	8	193	CHGA,SSTR2,CHRM3,CHRNA3,ADRA2A,CALCA,PDE5A,SMAD7
GO: Biological Process	GO:0043491	protein kinase B signaling	0.001839	1	0.01865	0.1688	10	286	HGF,SPRY2,PDGFRA,KITLG,NGFR,CCL2,GDF15,HBEGF,SEMA5A,AKR1C3
GO: Biological Process	GO:0050771	negative regulation of axonogenesis	0.001844	1	0.01866	0.1689	5	76	FSTL4,SLIT2,NGFR,SEMA5A,SLIT1
GO: Biological Process	GO:0051050	positive regulation of transport	0.001875	1	0.01893	0.1714	25	1157	SOX11,NAT8L,INHBA,RHOU,ADRA2A,BOK,CXCR4,KCNJ11,SLC35D3,SCN4B,PLCB1,CCL2,FGF14,RAB27B,RAB31,SGK1,ANXA2,RAPGEF4,MYRIP,EDNRA,AKAP12,LIF,CD38,TLR4,SERPINE1
GO: Biological Process	GO:0035136	forelimb morphogenesis	0.001914	1	0.01912	0.1731	4	46	ALDH1A2,RDH10,TFAP2B,MSX2
GO: Biological Process	GO:0048246	macrophage chemotaxis	0.001914	1	0.01912	0.1731	4	46	CCL2,GPR35,MMP28,CSF1
GO: Biological Process	GO:0032803	regulation of low-density lipoprotein particle receptor catabolic process	0.001921	1	0.01912	0.1731	2	6	ANXA2,MYLIP
GO: Biological Process	GO:0051799	negative regulation of hair follicle development	0.001921	1	0.01912	0.1731	2	6	INHBA,NGFR
GO: Biological Process	GO:0042488	positive regulation of odontogenesis of dentin-containing tooth	0.001921	1	0.01912	0.1731	2	6	NGFR,CSF1
GO: Biological Process	GO:0045578	negative regulation of B cell differentiation	0.001921	1	0.01912	0.1731	2	6	INHBA,ID2
GO: Biological Process	GO:0032944	regulation of mononuclear cell proliferation	0.001922	1	0.01912	0.1731	9	240	CDKN1A,SOX11,HES1,TMIGD2,CSF1,CD38,TLR4,PDE5A,PDCD1LG2
GO: Biological Process	GO:0032946	positive regulation of mononuclear cell proliferation	0.001934	1	0.0192	0.1738	7	152	CDKN1A,HES1,TMIGD2,CSF1,CD38,TLR4,PDCD1LG2
GO: Biological Process	GO:0051965	positive regulation of synapse assembly	0.001954	1	0.01937	0.1753	5	77	NTRK1,NTRK3,LRRN3,LINGO4,TPBG
GO: Biological Process	GO:0051797	regulation of hair follicle development	0.001975	1	0.01953	0.1768	3	22	INHBA,NGFR,MSX2
GO: Biological Process	GO:0045860	positive regulation of protein kinase activity	0.001994	1	0.01968	0.1781	16	611	CDKN1A,HGF,SPRY2,CHRNA3,ADRA2A,KITLG,CXCR4,CALCA,GDF15,NTRK1,NTRK3,EDNRA,CSF1,PDGFD,TLR4,PDE5A
GO: Biological Process	GO:0001503	ossification	0.002003	1	0.01972	0.1786	13	444	SOX11,HGF,MGP,SNX10,CALCA,TNC,ID1,ID2,ID3,MSX2,CSF1,CDH11,SMAD6
GO: Biological Process	GO:0002695	negative regulation of leukocyte activation	0.002012	1	0.01977	0.179	8	196	SOX11,INHBA,ZNF608,ID2,FAS,PDE5A,SMAD7,PDCD1LG2
GO: Biological Process	GO:0030316	osteoclast differentiation	0.002073	1	0.02025	0.1833	6	114	SNX10,MAFB,ANXA2,EFNA2,CSF1,TLR4
GO: Biological Process	GO:0014003	oligodendrocyte development	0.002073	1	0.02025	0.1833	4	47	SOX11,PRDM8,ID2,ASCL1
GO: Biological Process	GO:0030517	negative regulation of axon extension	0.002073	1	0.02025	0.1833	4	47	FSTL4,SLIT2,SEMA5A,SLIT1
GO: Biological Process	GO:0051347	positive regulation of transferase activity	0.002088	1	0.02035	0.1842	18	731	CDKN1A,HGF,SPRY2,PDGFRA,HNRNPA2B1,CHRNA3,ADRA2A,KITLG,CXCR4,CALCA,GDF15,NTRK1,NTRK3,EDNRA,CSF1,PDGFD,TLR4,PDE5A
GO: Biological Process	GO:0030003	cellular cation homeostasis	0.002182	1	0.02123	0.1922	18	734	ATP7A,PDGFRA,CHGA,ADM,BOK,CXCR4,PLCB1,CCL2,C7,CNGB1,CALCA,CALCB,GPR35,SGK1,ANXA2,EDNRA,CD38,FTH1
GO: Biological Process	GO:0071900	regulation of protein serine/threonine kinase activity	0.002207	1	0.02143	0.194	15	560	CDKN1A,HGF,SPRY1,SPRY2,ADRA2A,KITLG,CXCR4,PMP22,GDF15,NTRK1,DUSP2,NTRK3,PDGFD,TLR4,PDE5A
GO: Biological Process	GO:0003416	endochondral bone growth	0.002242	1	0.02167	0.1962	4	48	BNC2,MATN2,ANXA2,MSX2
GO: Biological Process	GO:0048713	regulation of oligodendrocyte differentiation	0.002242	1	0.02167	0.1962	4	48	ENPP2,CXCR4,HES1,ID2
GO: Biological Process	GO:0050966	detection of mechanical stimulus involved in sensory perception of pain	0.002252	1	0.02168	0.1963	3	23	CXCR4,NTRK1,TLR4
GO: Biological Process	GO:1903975	regulation of glial cell migration	0.002252	1	0.02168	0.1963	3	23	VIM,FAS,CSF1
GO: Biological Process	GO:0002682	regulation of immune system process	0.00227	1	0.02178	0.1972	34	1776	CDKN1A,SOX11,PDCD1,TOX,INHBA,MYO10,ULBP3,MEIS1,SLIT2,KITLG,ZNF608,PLCB1,CCL2,MAFB,HES1,C7,COL17A1,TMEM176B,MMP28,TMIGD2,ID2,CFI,FAS,EDNRA,LIF,CSF1,EFNB2,PDGFD,CD38,TLR4,SERPINE1,PDE5A,SMAD7,PDCD1LG2
GO: Biological Process	GO:0070374	positive regulation of ERK1 and ERK2 cascade	0.002271	1	0.02178	0.1972	9	246	SPRY2,PDGFRA,CCL2,NTRK1,NTRK3,EDNRA,AKAP12,PDGFD,TLR4
GO: Biological Process	GO:0048568	embryonic organ development	0.002294	1	0.02196	0.1988	14	506	SOX11,SPRY2,IRX5,PDGFRA,ADM,ALDH1A2,KITLG,MAFB,HES1,RDH10,ID2,ID3,LIF,FRZB
GO: Biological Process	GO:0045926	negative regulation of growth	0.002305	1	0.02202	0.1993	10	295	CDKN1A,INHBA,FSTL4,MEIS1,SLIT2,OSGIN1,GDF15,SEMA5A,FRZB,SLIT1
GO: Biological Process	GO:0007610	behavior	0.002347	1	0.02238	0.2026	18	739	PLK2,ATP7A,SLC10A4,DACH1,CHRNA3,MEIS1,PLCB1,HRH1,FGF14,PMP22,PRLHR,NPTX2,CALCA,SGK1,GDF15,NTRK1,ID2,PDE5A
GO: Biological Process	GO:0050730	regulation of peptidyl-tyrosine phosphorylation	0.002362	1	0.02247	0.2035	10	296	HGF,PDGFRA,ENPP2,ADRA2A,KITLG,HES1,HBEGF,LIF,PDGFD,TLR4
GO: Biological Process	GO:0002686	negative regulation of leukocyte migration	0.002419	1	0.02297	0.208	4	49	SLIT2,PLCB1,CCL2,MMP28
GO: Biological Process	GO:0070661	leukocyte proliferation	0.002441	1	0.02301	0.2083	11	348	CDKN1A,SOX11,KITLG,CXCR4,HES1,TMIGD2,CSF1,CD38,TLR4,PDE5A,PDCD1LG2
GO: Biological Process	GO:0051057	positive regulation of small GTPase mediated signal transduction	0.002442	1	0.02301	0.2083	5	81	KITLG,NGFR,GPR35,NTRK1,CSF1
GO: Biological Process	GO:0051926	negative regulation of calcium ion transport	0.002442	1	0.02301	0.2083	5	81	PACSIN3,GEM,ADRA2A,HES1,GPR35
GO: Biological Process	GO:0061045	negative regulation of wound healing	0.002442	1	0.02301	0.2083	5	81	CDKN1A,PDGFRA,PLAT,ANXA2,SERPINE1
GO: Biological Process	GO:0055123	digestive system development	0.002493	1	0.02345	0.2123	7	159	CDKN1A,SOX11,PDGFRA,ALDH1A2,HES1,ID2,ASCL1
GO: Biological Process	GO:0043062	extracellular structure organization	0.002507	1	0.02353	0.213	14	511	ATP7A,PDGFRA,ITGB8,PMP22,COL17A1,TNC,MMP28,ANXA2,SEMA5A,SCUBE1,MYLIP,SERPINE1,HAS2,CTSV
GO: Biological Process	GO:0045761	regulation of adenylate cyclase activity	0.002531	1	0.02371	0.2146	9	250	CHGA,SSTR2,CHRM3,ADM,ADRA2A,CALCA,CALCB,EDNRA,AKAP12
GO: Biological Process	GO:0045444	fat cell differentiation	0.002599	1	0.0243	0.22	9	251	LMO3,PLCB1,HES1,ID2,RUNX1T1,TFAP2B,MSX2,FRZB,SMAD6
GO: Biological Process	GO:0030098	lymphocyte differentiation	0.002627	1	0.02452	0.2219	12	404	ATP7A,TOX,INHBA,FZD7,ZNF608,MAFB,NTRK1,ID2,FAS,LFNG,TPD52,SMAD7
GO: Biological Process	GO:0003357	noradrenergic neuron differentiation	0.002669	1	0.02463	0.223	2	7	SOX11,ASCL1
GO: Biological Process	GO:0060763	mammary duct terminal end bud growth	0.002669	1	0.02463	0.223	2	7	SLIT2,CSF1
GO: Biological Process	GO:0042636	negative regulation of hair cycle	0.002669	1	0.02463	0.223	2	7	INHBA,NGFR
GO: Biological Process	GO:0042637	catagen	0.002669	1	0.02463	0.223	2	7	MSX2,CTSV
GO: Biological Process	GO:0090276	regulation of peptide hormone secretion	0.002669	1	0.02463	0.223	9	252	CACNA2D2,CHGA,ADRA2A,KCNJ11,RAPGEF4,MYRIP,TFAP2B,LIF,CD38
GO: Biological Process	GO:0006873	cellular ion homeostasis	0.002671	1	0.02463	0.223	18	748	ATP7A,PDGFRA,CHGA,ADM,BOK,CXCR4,PLCB1,CCL2,C7,CNGB1,CALCA,CALCB,GPR35,SGK1,ANXA2,EDNRA,CD38,FTH1
GO: Biological Process	GO:0070373	negative regulation of ERK1 and ERK2 cascade	0.002717	1	0.02501	0.2264	5	83	SPRY1,SPRY2,LMO3,LIF,TLR4
GO: Biological Process	GO:0098868	bone growth	0.002803	1	0.0257	0.2327	4	51	BNC2,MATN2,ANXA2,MSX2
GO: Biological Process	GO:0090279	regulation of calcium ion import	0.002803	1	0.0257	0.2327	4	51	CXCR4,CCL2,HES1,SERPINE1
GO: Biological Process	GO:0050796	regulation of insulin secretion	0.002819	1	0.0258	0.2336	8	207	CACNA2D2,CHGA,ADRA2A,KCNJ11,RAPGEF4,MYRIP,TFAP2B,CD38
GO: Biological Process	GO:0019221	cytokine-mediated signaling pathway	0.002869	1	0.02616	0.2369	19	814	CDKN1A,HGF,IL20RA,HNRNPA2B1,RHOU,SLIT2,CXCR4,PLCB1,CCL2,TNFRSF19,VIM,GPR35,ANXA2,FAS,GREM2,LIF,CSF1,IL17RD,EDA2R
GO: Biological Process	GO:0060055	angiogenesis involved in wound healing	0.002875	1	0.02616	0.2369	3	25	STARD13,CXCR4,SERPINE1
GO: Biological Process	GO:0019430	removal of superoxide radicals	0.002875	1	0.02616	0.2369	3	25	ATP7A,GCH1,NQO1
GO: Biological Process	GO:0051963	regulation of synapse assembly	0.002913	1	0.02646	0.2395	6	122	NTRK1,NTRK3,LRRN3,SLIT1,LINGO4,TPBG
GO: Biological Process	GO:0016049	cell growth	0.002928	1	0.02655	0.2404	15	577	CDKN1A,INHBA,SYT17,FSTL4,SLIT2,CXCR4,NANOS1,OSGIN1,SGK1,HBEGF,NTRK3,SEMA5A,FRZB,CD38,SLIT1
GO: Biological Process	GO:0045785	positive regulation of cell adhesion	0.002982	1	0.02696	0.2441	13	465	PDCD1,MYO10,ENPP2,EMILIN3,CCL2,HES1,CALCA,TMIGD2,CSF1,EFNB2,HAS2,SMAD7,PDCD1LG2
GO: Biological Process	GO:0048469	cell maturation	0.00299	1	0.02696	0.2441	8	209	CDKN1A,IRX5,PLCB1,HES1,PMP22,CALCA,ID2,ASCL1
GO: Biological Process	GO:0051402	neuron apoptotic process	0.002998	1	0.02696	0.2441	10	306	ATP7A,BOK,NQO1,NGFR,CCL2,NTRK1,FAS,TFAP2B,PPP2R2B,ASCL1
GO: Biological Process	GO:0035094	response to nicotine	0.003009	1	0.02696	0.2441	4	52	CHRNA3,KCNJ11,KCNK1,NTRK1
GO: Biological Process	GO:0034260	negative regulation of GTPase activity	0.003009	1	0.02696	0.2441	4	52	SPRY1,SPRY2,SLIT2,AMOT
GO: Biological Process	GO:0043525	positive regulation of neuron apoptotic process	0.003013	1	0.02696	0.2441	5	85	NQO1,FAS,TFAP2B,PPP2R2B,ASCL1
GO: Biological Process	GO:0030193	regulation of blood coagulation	0.003013	1	0.02696	0.2441	5	85	PDGFRA,PLAT,ANXA2,TLR4,SERPINE1
GO: Biological Process	GO:0002688	regulation of leukocyte chemotaxis	0.003034	1	0.02709	0.2453	6	123	SLIT2,CCL2,MMP28,EDNRA,CSF1,SERPINE1
GO: Biological Process	GO:0003012	muscle system process	0.003088	1	0.02753	0.2492	14	523	CHGA,SSTR2,CHRM3,CHRNA3,ADRA2A,CXCR4,SCN4B,VIM,CALCA,SYNM,EDNRA,CD38,PDE5A,SMAD7
GO: Biological Process	GO:0051896	regulation of protein kinase B signaling	0.003121	1	0.02777	0.2514	9	258	HGF,SPRY2,PDGFRA,KITLG,NGFR,GDF15,HBEGF,SEMA5A,AKR1C3
GO: Biological Process	GO:0006874	cellular calcium ion homeostasis	0.003141	1	0.0279	0.2526	14	524	PDGFRA,CHGA,ADM,BOK,CXCR4,PLCB1,CCL2,CNGB1,CALCA,CALCB,GPR35,ANXA2,EDNRA,CD38
GO: Biological Process	GO:0098655	cation transmembrane transport	0.003151	1	0.02793	0.2529	24	1138	ATP7A,CACNA2D2,SLC10A4,PACSIN3,GEM,CHRNA3,ADRA2A,KCNJ11,SCN4B,KCNK1,PLCB1,HRH1,CCL2,AK4,FGF14,CNGB1,GPR35,SGK1,ANXA2,EDNRA,SLC12A3,MT-ND3,NIPAL1,STEAP3
GO: Biological Process	GO:1900046	regulation of hemostasis	0.003169	1	0.02804	0.2538	5	86	PDGFRA,PLAT,ANXA2,TLR4,SERPINE1
GO: Biological Process	GO:0001501	skeletal system development	0.003174	1	0.02804	0.2538	15	582	SOX11,ZNF219,IRX5,ATP7A,PDGFRA,MATN2,ITGB8,MEIS1,MGP,ANXA2,RDH10,MSX2,FRZB,HAS2,CDH11
GO: Biological Process	GO:0010226	response to lithium ion	0.003223	1	0.02828	0.256	3	26	ID2,FAS,ASCL1
GO: Biological Process	GO:0040037	negative regulation of fibroblast growth factor receptor signaling pathway	0.003223	1	0.02828	0.256	3	26	SPRY1,SPRY2,NGFR
GO: Biological Process	GO:0090280	positive regulation of calcium ion import	0.003223	1	0.02828	0.256	3	26	CXCR4,CCL2,SERPINE1
GO: Biological Process	GO:0021545	cranial nerve development	0.003226	1	0.02828	0.256	4	53	DRGX,MAFB,HES1,NTRK1
GO: Biological Process	GO:0009636	response to toxic substance	0.00333	1	0.02911	0.2635	15	585	CDKN1A,HGF,ATP7A,GCH1,CHRNA3,KCNJ11,KCNK1,NQO1,TNC,NTRK1,NTRK3,FAS,TXNIP,PDGFD,TLR4
GO: Biological Process	GO:0048013	ephrin receptor signaling pathway	0.003332	1	0.02911	0.2635	5	87	SDC2,NTRK1,NTRK3,EFNA2,EFNB2
GO: Biological Process	GO:1901654	response to ketone	0.003356	1	0.02926	0.2649	8	213	CDKN1A,SLIT2,KCNJ11,TNC,NTRK3,TXNIP,CD38,AKR1C3
GO: Biological Process	GO:0007202	activation of phospholipase C activity	0.003418	1	0.02975	0.2693	6	126	CHGA,ADRA2A,HRH1,CALCA,GPR35,EDNRA
GO: Biological Process	GO:0071622	regulation of granulocyte chemotaxis	0.003453	1	0.02995	0.2712	4	54	SLIT2,CCL2,EDNRA,CSF1
GO: Biological Process	GO:0043949	regulation of cAMP-mediated signaling	0.003454	1	0.02995	0.2712	9	262	CHGA,SSTR2,CHRM3,ADM,ADRA2A,CALCA,CALCB,EDNRA,AKAP12
GO: Biological Process	GO:0030099	myeloid cell differentiation	0.003508	1	0.03014	0.2728	13	474	INHBA,MEIS1,KITLG,SNX10,PLCB1,MAFB,ANXA2,ID2,FAS,LIF,EFNA2,CSF1,TLR4
GO: Biological Process	GO:0071671	regulation of smooth muscle cell chemotaxis	0.003532	1	0.03014	0.2728	2	8	SLIT2,PDGFD
GO: Biological Process	GO:0071676	negative regulation of mononuclear cell migration	0.003532	1	0.03014	0.2728	2	8	SLIT2,PLCB1
GO: Biological Process	GO:0015677	copper ion import	0.003532	1	0.03014	0.2728	2	8	ATP7A,STEAP3
GO: Biological Process	GO:0051902	negative regulation of mitochondrial depolarization	0.003532	1	0.03014	0.2728	2	8	BOK,NGFR
GO: Biological Process	GO:0090500	endocardial cushion to mesenchymal transition	0.003532	1	0.03014	0.2728	2	8	ERG,HAS2
GO: Biological Process	GO:0035696	monocyte extravasation	0.003532	1	0.03014	0.2728	2	8	PLCB1,PDGFD
GO: Biological Process	GO:0007343	egg activation	0.003532	1	0.03014	0.2728	2	8	ZP2,PLCB1
GO: Biological Process	GO:0060437	lung growth	0.003532	1	0.03014	0.2728	2	8	SPRY2,PDGFRA
GO: Biological Process	GO:0090092	regulation of transmembrane receptor protein serine/threonine kinase signaling pathway	0.003541	1	0.03017	0.2731	9	263	SOX11,INHBA,HES1,GDF15,TFAP2B,GREM2,MSX2,SMAD6,SMAD7
GO: Biological Process	GO:0031639	plasminogen activation	0.003595	1	0.03035	0.2748	3	27	PLAT,ANXA2,SERPINE1
GO: Biological Process	GO:0071677	positive regulation of mononuclear cell migration	0.003595	1	0.03035	0.2748	3	27	CCL2,PDGFD,SERPINE1
GO: Biological Process	GO:0090025	regulation of monocyte chemotaxis	0.003595	1	0.03035	0.2748	3	27	SLIT2,CCL2,SERPINE1
GO: Biological Process	GO:0051769	regulation of nitric-oxide synthase biosynthetic process	0.003595	1	0.03035	0.2748	3	27	CCL2,AKAP12,TLR4
GO: Biological Process	GO:0051767	nitric-oxide synthase biosynthetic process	0.003595	1	0.03035	0.2748	3	27	CCL2,AKAP12,TLR4
GO: Biological Process	GO:0002088	lens development in camera-type eye	0.003674	1	0.03092	0.2799	5	89	SOX11,MEIS1,VIM,NTRK3,CRYGC
GO: Biological Process	GO:0046888	negative regulation of hormone secretion	0.003674	1	0.03092	0.2799	5	89	INHBA,CHGA,ADRA2A,KCNJ11,LIF
GO: Biological Process	GO:0071902	positive regulation of protein serine/threonine kinase activity	0.003732	1	0.03134	0.2838	11	368	HGF,SPRY2,ADRA2A,KITLG,CXCR4,GDF15,NTRK1,NTRK3,PDGFD,TLR4,PDE5A
GO: Biological Process	GO:0030308	negative regulation of cell growth	0.003755	1	0.03148	0.285	8	217	CDKN1A,INHBA,FSTL4,SLIT2,OSGIN1,SEMA5A,FRZB,SLIT1
GO: Biological Process	GO:1901698	response to nitrogen compound	0.003765	1	0.03151	0.2853	25	1220	CDKN1A,ATP7A,PDGFRA,CHRM3,CHRNA3,ADM,SLIT2,CXCR4,KCNJ11,NQO1,PLCB1,NGFR,HRH1,RAB13,VIM,RAB31,SGK1,GDF15,NTRK1,ID1,EDNRA,ASCL1,PDGFD,TLR4,MYLIP
GO: Biological Process	GO:0031279	regulation of cyclase activity	0.003814	1	0.03187	0.2885	9	266	CHGA,SSTR2,CHRM3,ADM,ADRA2A,CALCA,CALCB,EDNRA,AKAP12
GO: Biological Process	GO:0045682	regulation of epidermis development	0.003855	1	0.03215	0.2911	5	90	INHBA,NGFR,HES1,MSX2,CTSV
GO: Biological Process	GO:0030195	negative regulation of blood coagulation	0.003939	1	0.03273	0.2963	4	56	PDGFRA,PLAT,ANXA2,SERPINE1
GO: Biological Process	GO:0070482	response to oxygen levels	0.003946	1	0.03273	0.2963	12	425	CDKN1A,ATP7A,HK2,PDK1,ADM,NDRG1,CXCR4,AK4,PLAT,FAS,EDNRA,CD38
GO: Biological Process	GO:1903706	regulation of hemopoiesis	0.003966	1	0.03273	0.2963	14	538	TOX,INHBA,MEIS1,KITLG,ZNF608,MAFB,HES1,TMEM176B,ID2,FAS,LIF,CSF1,TLR4,SMAD7
GO: Biological Process	GO:0071450	cellular response to oxygen radical	0.003993	1	0.03273	0.2963	3	28	ATP7A,GCH1,NQO1
GO: Biological Process	GO:0071451	cellular response to superoxide	0.003993	1	0.03273	0.2963	3	28	ATP7A,GCH1,NQO1
GO: Biological Process	GO:0014829	vascular smooth muscle contraction	0.003993	1	0.03273	0.2963	3	28	CHRM3,EDNRA,CD38
GO: Biological Process	GO:0030728	ovulation	0.003993	1	0.03273	0.2963	3	28	INHBA,PLAT,ADAMTS1
GO: Biological Process	GO:0042730	fibrinolysis	0.003993	1	0.03273	0.2963	3	28	PLAT,ANXA2,SERPINE1
GO: Biological Process	GO:0021952	central nervous system projection neuron axonogenesis	0.003993	1	0.03273	0.2963	3	28	SLIT2,PRDM8,CDH11
GO: Biological Process	GO:1900120	regulation of receptor binding	0.003993	1	0.03273	0.2963	3	28	ANXA2,CRTAC1,GREM2
GO: Biological Process	GO:0001894	tissue homeostasis	0.004005	1	0.03278	0.2967	9	268	IL20RA,SNX10,NANOS1,CNGB1,CALCA,CSF1,CD38,TLR4,POTEI
GO: Biological Process	GO:0032147	activation of protein kinase activity	0.00402	1	0.03284	0.2973	12	426	CDKN1A,HGF,SPRY2,CHRNA3,ADRA2A,CXCR4,CALCA,GDF15,NTRK1,NTRK3,EDNRA,TLR4
GO: Biological Process	GO:0007565	female pregnancy	0.004078	1	0.03326	0.3011	8	220	ADM,ADRA2A,PZP,PRLHR,CALCA,LIF,CD38,CTSV
GO: Biological Process	GO:0032409	regulation of transporter activity	0.00411	1	0.03347	0.303	10	320	ATP7A,GEM,ADRA2A,KCNJ11,SCN4B,PLCB1,CCL2,FGF14,GPR35,SGK1
GO: Biological Process	GO:0048771	tissue remodeling	0.00419	1	0.034	0.3078	8	221	ATP7A,ERG,IL20RA,SNX10,CALCA,LIF,EFNA2,CD38
GO: Biological Process	GO:1900047	negative regulation of hemostasis	0.004199	1	0.034	0.3078	4	57	PDGFRA,PLAT,ANXA2,SERPINE1
GO: Biological Process	GO:0051339	regulation of lyase activity	0.004203	1	0.034	0.3078	9	270	CHGA,SSTR2,CHRM3,ADM,ADRA2A,CALCA,CALCB,EDNRA,AKAP12
GO: Biological Process	GO:0048705	skeletal system morphogenesis	0.004203	1	0.034	0.3078	9	270	SOX11,IRX5,PDGFRA,MATN2,MGP,ANXA2,RDH10,MSX2,HAS2
GO: Biological Process	GO:0070509	calcium ion import	0.004234	1	0.03408	0.3085	5	92	CXCR4,HRH1,CCL2,HES1,SERPINE1
GO: Biological Process	GO:0035107	appendage morphogenesis	0.004235	1	0.03408	0.3085	7	175	SOX11,ZNF219,ATP7A,ALDH1A2,RDH10,TFAP2B,MSX2
GO: Biological Process	GO:0035108	limb morphogenesis	0.004235	1	0.03408	0.3085	7	175	SOX11,ZNF219,ATP7A,ALDH1A2,RDH10,TFAP2B,MSX2
GO: Biological Process	GO:0032943	mononuclear cell proliferation	0.004293	1	0.03449	0.3122	10	322	CDKN1A,SOX11,CXCR4,HES1,TMIGD2,CSF1,CD38,TLR4,PDE5A,PDCD1LG2
GO: Biological Process	GO:0060008	Sertoli cell differentiation	0.004416	1	0.03509	0.3176	3	29	RAB13,NTRK1,CTSV
GO: Biological Process	GO:0035809	regulation of urine volume	0.004416	1	0.03509	0.3176	3	29	ADM,TFAP2B,HAS2
GO: Biological Process	GO:0051446	positive regulation of meiotic cell cycle	0.004416	1	0.03509	0.3176	3	29	PLCB1,LFNG,MSX2
GO: Biological Process	GO:1902668	negative regulation of axon guidance	0.004416	1	0.03509	0.3176	3	29	SLIT2,SEMA5A,SLIT1
GO: Biological Process	GO:0007193	adenylate cyclase-inhibiting G protein-coupled receptor signaling pathway	0.004434	1	0.03509	0.3176	5	93	SSTR2,CHRM3,ADRA2A,EDNRA,AKAP12
GO: Biological Process	GO:0014068	positive regulation of phosphatidylinositol 3-kinase signaling	0.004434	1	0.03509	0.3176	5	93	HGF,PDGFRA,NTRK1,NTRK3,PDGFD
GO: Biological Process	GO:0070542	response to fatty acid	0.004434	1	0.03509	0.3176	5	93	PLCB1,TNC,ID3,TLR4,AKR1C3
GO: Biological Process	GO:0022602	ovulation cycle process	0.00447	1	0.03509	0.3176	4	58	PDGFRA,INHBA,SLIT2,ADAMTS1
GO: Biological Process	GO:0051445	regulation of meiotic cell cycle	0.00447	1	0.03509	0.3176	4	58	PLCB1,LFNG,LIF,MSX2
GO: Biological Process	GO:0007271	synaptic transmission, cholinergic	0.00447	1	0.03509	0.3176	4	58	CHRM3,CHRNA3,NQO1,NGFR
GO: Biological Process	GO:0045668	negative regulation of osteoblast differentiation	0.00447	1	0.03509	0.3176	4	58	ID1,ID2,ID3,SMAD6
GO: Biological Process	GO:0090288	negative regulation of cellular response to growth factor stimulus	0.004505	1	0.03509	0.3176	7	177	SPRY1,SPRY2,SLIT2,NGFR,GREM2,SMAD6,SMAD7
GO: Biological Process	GO:1904180	negative regulation of membrane depolarization	0.004507	1	0.03509	0.3176	2	9	BOK,NGFR
GO: Biological Process	GO:0061043	regulation of vascular wound healing	0.004507	1	0.03509	0.3176	2	9	CXCR4,SERPINE1
GO: Biological Process	GO:0061101	neuroendocrine cell differentiation	0.004507	1	0.03509	0.3176	2	9	HES1,ASCL1
GO: Biological Process	GO:0060638	mesenchymal-epithelial cell signaling	0.004507	1	0.03509	0.3176	2	9	HGF,TNC
GO: Biological Process	GO:0071316	cellular response to nicotine	0.004507	1	0.03509	0.3176	2	9	KCNJ11,NTRK1
GO: Biological Process	GO:0051541	elastin metabolic process	0.004507	1	0.03509	0.3176	2	9	ATP7A,HBEGF
GO: Biological Process	GO:0060426	lung vasculature development	0.004507	1	0.03509	0.3176	2	9	ID1,LIF
GO: Biological Process	GO:0035637	multicellular organismal signaling	0.004541	1	0.0353	0.3196	8	224	CACNA2D2,KCNJ11,SCN4B,KCNK1,PMP22,GPR35,NTRK3,RAPGEF4
GO: Biological Process	GO:1904019	epithelial cell apoptotic process	0.004619	1	0.03584	0.3245	6	134	BOK,CCL2,SEMA5A,FAS,SERPINE1,AKR1C3
GO: Biological Process	GO:0030857	negative regulation of epithelial cell differentiation	0.004752	1	0.03682	0.3333	4	59	HES1,ID1,MSX2,FRZB
GO: Biological Process	GO:0042303	molting cycle	0.004788	1	0.03698	0.3348	6	135	ATP7A,INHBA,NGFR,TNFRSF19,MSX2,CTSV
GO: Biological Process	GO:0042633	hair cycle	0.004788	1	0.03698	0.3348	6	135	ATP7A,INHBA,NGFR,TNFRSF19,MSX2,CTSV
GO: Biological Process	GO:0097190	apoptotic signaling pathway	0.004818	1	0.03715	0.3363	16	669	CDKN1A,HGF,ATP7A,INHBA,PDK1,IL20RA,BOK,KITLG,NGFR,PMP22,FAS,CD38,TLR4,SERPINE1,STEAP3,EDA2R
GO: Biological Process	GO:0030279	negative regulation of ossification	0.004853	1	0.03733	0.338	5	95	CALCA,ID1,ID2,ID3,SMAD6
GO: Biological Process	GO:0032292	peripheral nervous system axon ensheathment	0.004865	1	0.03733	0.338	3	30	NDRG1,PMP22,NTRK3
GO: Biological Process	GO:0022011	myelination in peripheral nervous system	0.004865	1	0.03733	0.338	3	30	NDRG1,PMP22,NTRK3
GO: Biological Process	GO:0009890	negative regulation of biosynthetic process	0.005007	1	0.03836	0.3473	33	1797	SOX11,TGIF2,ZNF219,INHBA,DACH1,HNRNPA2B1,PRDM8,ZNF608,PLCB1,HRH1,INSM2,HES1,NANOS1,PCGF1,CALCA,HBEGF,ENC1,ID1,ID2,ID3,RUNX1T1,TFAP2B,NR2F1,TXNIP,MSX2,CRYM,SAMD11,ASCL1,TLE1,CD38,AKR1C3,SAMD4A,SMAD7
GO: Biological Process	GO:0031295	T cell costimulation	0.005046	1	0.0386	0.3494	4	60	PDCD1,TMIGD2,EFNB2,PDCD1LG2
GO: Biological Process	GO:0045892	negative regulation of transcription, DNA-templated	0.005064	1	0.03867	0.3501	26	1316	SOX11,TGIF2,ZNF219,DACH1,HNRNPA2B1,PRDM8,ZNF608,PLCB1,INSM2,HES1,PCGF1,CALCA,ID1,ID2,ID3,RUNX1T1,TFAP2B,NR2F1,TXNIP,MSX2,CRYM,SAMD11,ASCL1,TLE1,CD38,SMAD7
GO: Biological Process	GO:0031589	cell-substrate adhesion	0.005117	1	0.03902	0.3532	11	384	ENPP2,EMILIN3,ITGB8,FZD7,ITGBL1,COL17A1,ID1,CSF1,SERPINE1,HAS2,SMAD6
GO: Biological Process	GO:0010634	positive regulation of epithelial cell migration	0.005237	1	0.03986	0.3609	7	182	PLK2,ENPP2,AMOT,HBEGF,SEMA5A,SERPINE1,HAS2
GO: Biological Process	GO:0003002	regionalization	0.005316	1	0.04005	0.3626	11	386	SPRY1,ALDH1A2,MAFB,HES1,IRX3,NR2F1,LFNG,GREM2,MSX2,ASCL1,SMAD6
GO: Biological Process	GO:0072012	glomerulus vasculature development	0.005341	1	0.04005	0.3626	3	31	PDGFRA,HES1,PDGFD
GO: Biological Process	GO:0000303	response to superoxide	0.005341	1	0.04005	0.3626	3	31	ATP7A,GCH1,NQO1
GO: Biological Process	GO:0095500	acetylcholine receptor signaling pathway	0.005341	1	0.04005	0.3626	3	31	CHRM3,CHRNA3,PLCB1
GO: Biological Process	GO:0008299	isoprenoid biosynthetic process	0.005341	1	0.04005	0.3626	3	31	ALDH1A2,RDH10,AKR1C3
GO: Biological Process	GO:0000132	establishment of mitotic spindle orientation	0.005341	1	0.04005	0.3626	3	31	SPRY1,SPRY2,INSC
GO: Biological Process	GO:0042634	regulation of hair cycle	0.005341	1	0.04005	0.3626	3	31	INHBA,NGFR,MSX2
GO: Biological Process	GO:0031069	hair follicle morphogenesis	0.005341	1	0.04005	0.3626	3	31	ATP7A,NGFR,CTSV
GO: Biological Process	GO:1905517	macrophage migration	0.005353	1	0.04005	0.3626	4	61	CCL2,GPR35,MMP28,CSF1
GO: Biological Process	GO:0071398	cellular response to fatty acid	0.005353	1	0.04005	0.3626	4	61	PLCB1,TNC,ID3,AKR1C3
GO: Biological Process	GO:0045620	negative regulation of lymphocyte differentiation	0.005353	1	0.04005	0.3626	4	61	INHBA,ZNF608,ID2,SMAD7
GO: Biological Process	GO:0042060	wound healing	0.005413	1	0.04044	0.3661	15	617	STARD13,CDKN1A,PDGFRA,FZD7,ADRA2A,CXCR4,CCL2,PLAT,TNC,ANXA2,HBEGF,MSX2,SCUBE1,TLR4,SERPINE1
GO: Biological Process	GO:0098662	inorganic cation transmembrane transport	0.005481	1	0.04088	0.3701	21	993	ATP7A,CACNA2D2,SLC10A4,PACSIN3,GEM,ADRA2A,KCNJ11,SCN4B,KCNK1,PLCB1,HRH1,AK4,FGF14,GPR35,SGK1,ANXA2,EDNRA,SLC12A3,MT-ND3,NIPAL1,STEAP3
GO: Biological Process	GO:0072503	cellular divalent inorganic cation homeostasis	0.005525	1	0.04109	0.372	14	559	PDGFRA,CHGA,ADM,BOK,CXCR4,PLCB1,CCL2,CNGB1,CALCA,CALCB,GPR35,ANXA2,EDNRA,CD38
GO: Biological Process	GO:0048562	embryonic organ morphogenesis	0.005527	1	0.04109	0.372	10	334	SOX11,SPRY2,IRX5,PDGFRA,ALDH1A2,MAFB,HES1,RDH10,ID2,FRZB
GO: Biological Process	GO:0010668	ectodermal cell differentiation	0.005591	1	0.04125	0.3734	2	10	FZD7,EDA2R
GO: Biological Process	GO:0071670	smooth muscle cell chemotaxis	0.005591	1	0.04125	0.3734	2	10	SLIT2,PDGFD
GO: Biological Process	GO:1900147	regulation of Schwann cell migration	0.005591	1	0.04125	0.3734	2	10	VIM,FAS
GO: Biological Process	GO:0098908	regulation of neuronal action potential	0.005591	1	0.04125	0.3734	2	10	GPR35,RAPGEF4
GO: Biological Process	GO:0022028	tangential migration from the subventricular zone to the olfactory bulb	0.005591	1	0.04125	0.3734	2	10	SLIT2,SLIT1
GO: Biological Process	GO:0000122	negative regulation of transcription by RNA polymerase II	0.005638	1	0.04154	0.376	20	931	SOX11,TGIF2,ZNF219,DACH1,HNRNPA2B1,ZNF608,INSM2,HES1,PCGF1,ID1,ID2,ID3,TFAP2B,NR2F1,TXNIP,MSX2,CRYM,SAMD11,ASCL1,SMAD7
GO: Biological Process	GO:0031294	lymphocyte costimulation	0.005671	1	0.04165	0.3771	4	62	PDCD1,TMIGD2,EFNB2,PDCD1LG2
GO: Biological Process	GO:0055078	sodium ion homeostasis	0.005671	1	0.04165	0.3771	4	62	C7,SGK1,TFAP2B,SLC12A3
GO: Biological Process	GO:0045637	regulation of myeloid cell differentiation	0.005686	1	0.0417	0.3775	9	283	INHBA,MEIS1,KITLG,MAFB,ID2,FAS,LIF,CSF1,TLR4
GO: Biological Process	GO:0032870	cellular response to hormone stimulus	0.00573	1	0.04184	0.3788	17	743	INHBA,LMO3,SSTR2,CHRM3,CHRNA3,SLIT2,ADRA2A,PLCB1,RAB13,RAB31,TNC,SGK1,GDF15,NR2F1,MSX2,MT-ND3,AKR1C3
GO: Biological Process	GO:0051216	cartilage development	0.005732	1	0.04184	0.3788	8	233	ZNF219,ATP7A,MATN2,ITGB8,MGP,ANXA2,MSX2,FRZB
GO: Biological Process	GO:0048639	positive regulation of developmental growth	0.005732	1	0.04184	0.3788	8	233	CACNA2D2,SYT17,CXCR4,PLCB1,NTRK3,SEMA5A,CSF1,SERPINE1
GO: Biological Process	GO:1903037	regulation of leukocyte cell-cell adhesion	0.005757	1	0.0419	0.3793	10	336	PDCD1,ZNF608,CCL2,HES1,TMIGD2,EFNB2,PDE5A,HAS2,SMAD7,PDCD1LG2
GO: Biological Process	GO:0034599	cellular response to oxidative stress	0.005757	1	0.0419	0.3793	10	336	HGF,ATP7A,PDGFRA,PDK1,GCH1,NQO1,NGFR,PDGFD,TLR4,AKR1C3
GO: Biological Process	GO:1903035	negative regulation of response to wounding	0.005773	1	0.04195	0.3798	5	99	CDKN1A,PDGFRA,PLAT,ANXA2,SERPINE1
GO: Biological Process	GO:0023061	signal release	0.005783	1	0.04196	0.3799	14	562	SOX11,CACNA2D2,INHBA,SYT17,CHGA,CHRNA3,ADM,ADRA2A,KCNJ11,RAPGEF4,MYRIP,TFAP2B,LIF,CD38
GO: Biological Process	GO:2000113	negative regulation of cellular macromolecule biosynthetic process	0.005819	1	0.04209	0.381	30	1605	SOX11,TGIF2,ZNF219,DACH1,HNRNPA2B1,PRDM8,ZNF608,PLCB1,INSM2,HES1,NANOS1,PCGF1,CALCA,HBEGF,ENC1,ID1,ID2,ID3,RUNX1T1,TFAP2B,NR2F1,TXNIP,MSX2,CRYM,SAMD11,ASCL1,TLE1,CD38,SAMD4A,SMAD7
GO: Biological Process	GO:0010758	regulation of macrophage chemotaxis	0.005844	1	0.04209	0.381	3	32	CCL2,MMP28,CSF1
GO: Biological Process	GO:0000305	response to oxygen radical	0.005844	1	0.04209	0.381	3	32	ATP7A,GCH1,NQO1
GO: Biological Process	GO:0042481	regulation of odontogenesis	0.005844	1	0.04209	0.381	3	32	NGFR,EDNRA,CSF1
GO: Biological Process	GO:0042573	retinoic acid metabolic process	0.005844	1	0.04209	0.381	3	32	ALDH1A2,RDH10,AKR1C3
GO: Biological Process	GO:0007623	circadian rhythm	0.006026	1	0.04332	0.3921	8	235	NGFR,NTRK1,NTRK3,ID1,ID2,ID3,FAS,SERPINE1
GO: Biological Process	GO:0010243	response to organonitrogen compound	0.006033	1	0.04332	0.3921	23	1133	CDKN1A,ATP7A,PDGFRA,CHRM3,ADM,SLIT2,CXCR4,KCNJ11,PLCB1,NGFR,HRH1,RAB13,VIM,RAB31,SGK1,GDF15,NTRK1,ID1,EDNRA,ASCL1,PDGFD,TLR4,MYLIP
GO: Biological Process	GO:0008637	apoptotic mitochondrial changes	0.006105	1	0.04376	0.3962	6	142	HGF,ATP7A,HK2,BOK,FAS,PPP2R2B
GO: Biological Process	GO:0006979	response to oxidative stress	0.006113	1	0.04376	0.3962	13	507	HGF,ATP7A,PDGFRA,PDK1,GCH1,NQO1,NGFR,TXNIP,PDGFD,CD38,MT-ND3,TLR4,AKR1C3
GO: Biological Process	GO:0043085	positive regulation of catalytic activity	0.006128	1	0.0438	0.3965	30	1611	STARD13,CDKN1A,HGF,SPRY2,ATP7A,PDGFRA,GCH1,CHGA,HNRNPA2B1,CHRNA3,ADRA2A,BOK,KITLG,CXCR4,PLCB1,NGFR,HRH1,CCL2,ARHGAP20,CALCA,GPR35,GDF15,NTRK1,NTRK3,FAS,EDNRA,CSF1,PDGFD,TLR4,PDE5A
GO: Biological Process	GO:0030902	hindbrain development	0.006228	1	0.04445	0.4024	7	188	ATP7A,SSTR2,ALDH1A2,MAFB,HES1,NANOS1,ASCL1
GO: Biological Process	GO:0045995	regulation of embryonic development	0.006313	1	0.04483	0.4058	6	143	TGIF2,FZD7,AMOT,PLCB1,HES1,LFNG
GO: Biological Process	GO:0001836	release of cytochrome c from mitochondria	0.006345	1	0.04483	0.4058	4	64	HGF,ATP7A,BOK,FAS
GO: Biological Process	GO:0060393	regulation of pathway-restricted SMAD protein phosphorylation	0.006345	1	0.04483	0.4058	4	64	INHBA,GDF15,SMAD6,SMAD7
GO: Biological Process	GO:0061440	kidney vasculature development	0.006375	1	0.04483	0.4058	3	33	PDGFRA,HES1,PDGFD
GO: Biological Process	GO:0061437	renal system vasculature development	0.006375	1	0.04483	0.4058	3	33	PDGFRA,HES1,PDGFD
GO: Biological Process	GO:0007097	nuclear migration	0.006375	1	0.04483	0.4058	3	33	SYNE3,CLMN,SLIT1
GO: Biological Process	GO:0002026	regulation of the force of heart contraction	0.006375	1	0.04483	0.4058	3	33	CHGA,ADM,PDE5A
GO: Biological Process	GO:0014044	Schwann cell development	0.006375	1	0.04483	0.4058	3	33	NDRG1,PMP22,NTRK3
GO: Biological Process	GO:1905145	cellular response to acetylcholine	0.006375	1	0.04483	0.4058	3	33	CHRM3,CHRNA3,PLCB1
GO: Biological Process	GO:1905144	response to acetylcholine	0.006375	1	0.04483	0.4058	3	33	CHRM3,CHRNA3,PLCB1
GO: Biological Process	GO:0034614	cellular response to reactive oxygen species	0.006406	1	0.04498	0.4072	7	189	HGF,ATP7A,PDGFRA,GCH1,NQO1,PDGFD,AKR1C3
GO: Biological Process	GO:0050670	regulation of lymphocyte proliferation	0.006489	1	0.04547	0.4116	8	238	CDKN1A,SOX11,HES1,TMIGD2,CD38,TLR4,PDE5A,PDCD1LG2
GO: Biological Process	GO:2000027	regulation of animal organ morphogenesis	0.006494	1	0.04547	0.4116	9	289	HGF,SPRY1,PDGFRA,FZD7,NGFR,HES1,EDNRA,LIF,CSF1
GO: Biological Process	GO:0022409	positive regulation of cell-cell adhesion	0.006637	1	0.0464	0.4201	9	290	PDCD1,MYO10,CCL2,HES1,TMIGD2,EFNB2,HAS2,SMAD7,PDCD1LG2
GO: Biological Process	GO:0031327	negative regulation of cellular biosynthetic process	0.006648	1	0.04641	0.4201	32	1761	SOX11,TGIF2,ZNF219,INHBA,DACH1,HNRNPA2B1,PRDM8,ZNF608,PLCB1,INSM2,HES1,NANOS1,PCGF1,CALCA,HBEGF,ENC1,ID1,ID2,ID3,RUNX1T1,TFAP2B,NR2F1,TXNIP,MSX2,CRYM,SAMD11,ASCL1,TLE1,CD38,AKR1C3,SAMD4A,SMAD7
GO: Biological Process	GO:0002763	positive regulation of myeloid leukocyte differentiation	0.006701	1	0.04672	0.4229	4	65	KITLG,ID2,LIF,CSF1
GO: Biological Process	GO:0018209	peptidyl-serine modification	0.006754	1	0.04673	0.423	10	344	HGF,SPRY2,PLK2,PDK1,GALNT13,SGK1,NTRK3,LIF,DCLK3,SMAD7
GO: Biological Process	GO:0060174	limb bud formation	0.006781	1	0.04673	0.423	2	11	SOX11,ZNF219
GO: Biological Process	GO:0098870	action potential propagation	0.006781	1	0.04673	0.423	2	11	PMP22,NTRK3
GO: Biological Process	GO:0010624	regulation of Schwann cell proliferation	0.006781	1	0.04673	0.423	2	11	PMP22,FAS
GO: Biological Process	GO:2000644	regulation of receptor catabolic process	0.006781	1	0.04673	0.423	2	11	ANXA2,MYLIP
GO: Biological Process	GO:0021891	olfactory bulb interneuron development	0.006781	1	0.04673	0.423	2	11	SLIT2,SLIT1
GO: Biological Process	GO:0010944	negative regulation of transcription by competitive promoter binding	0.006781	1	0.04673	0.423	2	11	DACH1,SMAD7
GO: Biological Process	GO:0019227	neuronal action potential propagation	0.006781	1	0.04673	0.423	2	11	PMP22,NTRK3
GO: Biological Process	GO:0019932	second-messenger-mediated signaling	0.00689	1	0.04741	0.4292	15	634	CHGA,SSTR2,CHRM3,ADM,ADRA2A,CXCR4,HRH1,CCL2,CALCA,CALCB,GPR35,RAPGEF4,EDNRA,AKAP12,PDE5A
GO: Biological Process	GO:1901699	cellular response to nitrogen compound	0.006941	1	0.04769	0.4318	17	758	ATP7A,PDGFRA,CHRM3,CHRNA3,SLIT2,PLCB1,NGFR,HRH1,RAB13,VIM,RAB31,SGK1,GDF15,NTRK1,ID1,PDGFD,TLR4
GO: Biological Process	GO:0048008	platelet-derived growth factor receptor signaling pathway	0.007071	1	0.04851	0.4392	4	66	PDGFRA,PLAT,TXNIP,PDGFD
GO: Biological Process	GO:0042391	regulation of membrane potential	0.007152	1	0.049	0.4436	13	517	CHRNA3,BOK,KCNJ11,SCN4B,KCNK1,NGFR,FGF14,BEGAIN,PMP22,GPR35,NTRK3,RAPGEF4,SMAD7
GO: Biological Process	GO:0010558	negative regulation of macromolecule biosynthetic process	0.007184	1	0.04915	0.445	31	1700	SOX11,TGIF2,ZNF219,INHBA,DACH1,HNRNPA2B1,PRDM8,ZNF608,PLCB1,INSM2,HES1,NANOS1,PCGF1,CALCA,HBEGF,ENC1,ID1,ID2,ID3,RUNX1T1,TFAP2B,NR2F1,TXNIP,MSX2,CRYM,SAMD11,ASCL1,TLE1,CD38,SAMD4A,SMAD7
GO: Biological Process	GO:0035265	organ growth	0.007319	1	0.04993	0.452	8	243	BNC2,SPRY2,PDGFRA,CACNA2D2,MATN2,MEIS1,ANXA2,MSX2
GO: Biological Process	GO:0030073	insulin secretion	0.007319	1	0.04993	0.452	8	243	CACNA2D2,CHGA,ADRA2A,KCNJ11,RAPGEF4,MYRIP,TFAP2B,CD38
Enriched Cellular Components
GO: Cellular Component	GO:0043025	neuronal cell body	3.237e-06	0.001454	0.001239	0.008286	24	732	ATP7A,MYO10,HNRNPA2B1,CHRNA3,NEFM,ADRA2A,KCNJ11,KCNK1,NQO1,NGFR,CCL2,SDC2,BEGAIN,NPTX2,CALCA,NTRK1,ENC1,RAPGEF4,FAS,AKAP12,EFNA2,ASCL1,NRSN1,CTSV
GO: Cellular Component	GO:0044297	cell body	7.117e-06	0.003196	0.001239	0.008286	25	820	ATP7A,MYO10,HNRNPA2B1,CHRNA3,NEFM,ADRA2A,KCNJ11,KCNK1,NQO1,NGFR,CCL2,SDC2,BEGAIN,VIM,NPTX2,CALCA,NTRK1,ENC1,RAPGEF4,FAS,AKAP12,EFNA2,ASCL1,NRSN1,CTSV
GO: Cellular Component	GO:0062023	collagen-containing extracellular matrix	8.282e-06	0.003718	0.001239	0.008286	18	474	MATN2,EMILIN3,ZP2,SLIT2,MGP,PLAT,PZP,SDC2,PMP22,COL17A1,COL6A6,ADAMTS1,TNC,MMP28,ANXA2,GDF15,SERPINE1,CTSV
GO: Cellular Component	GO:0045202	synapse	1.13e-05	0.005073	0.001268	0.008479	36	1482	NAT8L,SYT17,SLC10A4,CHRM3,HNRNPA2B1,CHRNA3,PPM1H,NEFM,ADRA2A,NDRG1,SYNJ2,MPP4,KCNK1,PLCB1,NGFR,CCL2,PLAT,FGF14,CNGB1,SDC2,RAB27B,BEGAIN,NPTX2,CALCA,NTRK3,RAPGEF4,MYRIP,LRRC4C,AKAP12,EFNA2,EFNB2,PLCXD3,PDZRN3,CDH11,SAMD4A,TPD52
GO: Cellular Component	GO:0031012	extracellular matrix	1.669e-05	0.007492	0.001498	0.01002	20	598	MATN2,EMILIN3,ZP2,SLIT2,MGP,PLAT,PZP,SDC2,PMP22,COL17A1,COL6A6,ADAMTS1,TNC,MMP28,ANXA2,GDF15,LRRN3,SERPINE1,LINGO4,CTSV
GO: Cellular Component	GO:0043005	neuron projection	3.408e-05	0.0153	0.002551	0.01705	37	1624	PLK2,ATP7A,PDGFRA,MYO10,GCH1,CHRM3,HNRNPA2B1,CHRNA3,NEFM,ADRA2A,SYNJ2,MPP4,CXCR4,KCNJ11,KCNK1,NQO1,NGFR,HRH1,CCL2,CNGB1,RAB13,RAB27B,BEGAIN,VIM,NPTX2,CALCA,SGK1,NTRK1,NTRK3,RAPGEF4,MYRIP,CRTAC1,IRX3,FAS,NRSN1,CTSV,SAMD4A
GO: Cellular Component	GO:0036477	somatodendritic compartment	4.961e-05	0.02227	0.003182	0.02127	28	1096	PLK2,ATP7A,MYO10,CHRM3,HNRNPA2B1,CHRNA3,NEFM,ADRA2A,KCNJ11,KCNK1,NQO1,NGFR,HRH1,CCL2,SDC2,BEGAIN,NPTX2,CALCA,NTRK1,ENC1,RAPGEF4,FAS,AKAP12,EFNA2,ASCL1,NRSN1,CTSV,SAMD4A
GO: Cellular Component	GO:0098978	glutamatergic synapse	0.0002507	0.1125	0.01407	0.09405	16	511	CHRM3,HNRNPA2B1,PPM1H,ADRA2A,NDRG1,PLCB1,PLAT,BEGAIN,NPTX2,NTRK3,RAPGEF4,LRRC4C,EFNB2,PLCXD3,CDH11,TPD52
GO: Cellular Component	GO:0030054	cell junction	0.0003195	0.1434	0.01594	0.1065	30	1352	PDGFRA,RPS16,CHRM3,RHOU,ITGB8,CHRNA3,ITGBL1,NDRG1,MPP4,CXCR4,AMOT,KCNJ11,SCN4B,KCNK1,NGFR,RAB13,PMP22,VIM,COL17A1,SYNM,TNC,ANXA2,PPFIBP1,LRRC4C,AKAP12,EFNB2,PDZRN3,CDH11,SAMD4A,SMAD7
GO: Cellular Component	GO:0098691	dopaminergic synapse	0.000719	0.3228	0.03228	0.2158	3	16	SLC10A4,CHRNA3,ADRA2A
GO: Cellular Component	GO:0030424	axon	0.001045	0.469	0.04264	0.285	20	817	PDGFRA,CHRM3,NEFM,ADRA2A,SYNJ2,MPP4,CXCR4,KCNJ11,CCL2,CNGB1,RAB27B,VIM,NPTX2,CALCA,NTRK1,NTRK3,RAPGEF4,CRTAC1,IRX3,NRSN1
GO: Cellular Component	GO:0043204	perikaryon	0.001172	0.5261	0.04309	0.288	8	183	ATP7A,HNRNPA2B1,NEFM,KCNK1,NGFR,CCL2,EFNA2,CTSV
GO: Cellular Component	GO:0044316	cone cell pedicle	0.001247	0.5601	0.04309	0.288	2	5	MPP4,RAPGEF4
Enriched Signalling Pathways
Pathway	M5889	Ensemble of genes encoding extracellular matrix and extracellular matrix-associated proteins	2.586e-06	0.003408	0.003408	0.02645	31	1026	VWA5B2,HGF,INHBA,MATN2,EMILIN3,ZP2,SLIT2,KITLG,MGP,CCL2,PLAT,FGF14,PZP,SDC2,COL17A1,COL6A6,ADAMTS1,TNC,MMP28,ANXA2,GDF15,HBEGF,SEMA5A,LIF,SCUBE1,CSF1,PDGFD,FRZB,SLIT1,SERPINE1,CTSV
Pathway	692234	PI3K-Akt signaling pathway	2.228e-05	0.02937	0.01013	0.07865	15	342	CDKN1A,HGF,PDGFRA,ITGB8,KITLG,NGFR,FGF14,COL6A6,TNC,SGK1,PPP2R2B,EFNA2,CSF1,PDGFD,TLR4
Pathway	M9809	Cytokine-cytokine receptor interaction	2.529e-05	0.03334	0.01013	0.07865	13	265	HGF,PDGFRA,INHBA,IL20RA,KITLG,CXCR4,NGFR,CCL2,TNFRSF19,FAS,LIF,CSF1,EDA2R
Pathway	83051	Cytokine-cytokine receptor interaction	3.075e-05	0.04053	0.01013	0.07865	13	270	HGF,PDGFRA,INHBA,IL20RA,KITLG,CXCR4,NGFR,CCL2,TNFRSF19,FAS,LIF,CSF1,EDA2R
Pathway	868086	Rap1 signaling pathway	6.006e-05	0.07916	0.01583	0.1229	11	210	HGF,PDGFRA,KITLG,PLCB1,NGFR,FGF14,RAPGEF4,ID1,EFNA2,CSF1,PDGFD
Pathway	83064	TGF-beta signaling pathway	7.973e-05	0.1051	0.01751	0.1359	7	84	TGIF2,INHBA,ID1,ID2,ID3,SMAD6,SMAD7
Pathway	1059538	Central carbon metabolism in cancer	0.0001484	0.1956	0.02366	0.1836	6	65	HK2,PDGFRA,PDK1,PGAM4,NTRK1,NTRK3
Pathway	138045	HIF-1-alpha transcription factor network	0.0001484	0.1956	0.02366	0.1836	6	65	HK2,ADM,NDRG1,CXCR4,ID2,SERPINE1
Pathway	M255	HIF-1-alpha transcription factor network	0.0001616	0.2129	0.02366	0.1836	6	66	HK2,ADM,NDRG1,CXCR4,ID2,SERPINE1
Pathway	1269571	Calcitonin-like ligand receptors	0.00021	0.2767	0.02767	0.2148	3	10	ADM,CALCA,CALCB
Pathway	137939	Direct p53 effectors	0.000233	0.3071	0.02792	0.2167	8	132	CDKN1A,HGF,NDRG1,GDF15,FAS,LIF,SERPINE1,STEAP3
Pathway	M145	Direct p53 effectors	0.0003003	0.3958	0.03298	0.256	8	137	CDKN1A,HGF,NDRG1,GDF15,FAS,LIF,SERPINE1,STEAP3
Pathway	1026136	Signaling pathways regulating pluripotency of stem cells	0.0003313	0.4366	0.03358	0.2607	8	139	INHBA,MEIS1,FZD7,PCGF1,ID1,ID2,ID3,LIF
Pathway	M5885	Ensemble of genes encoding ECM-associated proteins including ECM-affilaited proteins, ECM regulators and secreted factors	0.0003802	0.5012	0.0358	0.2778	21	751	HGF,INHBA,KITLG,CCL2,PLAT,FGF14,PZP,SDC2,ADAMTS1,MMP28,ANXA2,GDF15,HBEGF,SEMA5A,LIF,SCUBE1,CSF1,PDGFD,FRZB,SERPINE1,CTSV
Pathway	1270102	Regulation of insulin secretion	0.0004635	0.6109	0.04011	0.3113	6	80	CACNA2D2,CHRM3,ADRA2A,KCNJ11,PLCB1,RAPGEF4
Pathway	1269372	Dissolution of Fibrin Clot	0.0004869	0.6418	0.04011	0.3113	3	13	PLAT,ANXA2,SERPINE1
Pathway	M256	Validated transcriptional targets of TAp63 isoforms	0.0005305	0.6992	0.04113	0.3192	5	54	CDKN1A,SPATA18,NQO1,GDF15,FAS

## Sheet: Table S5
Table S5: Gene-Set Enrichment Analysis (GSEA) for pre-treatment experiment
Category	ID	Name	p-value	q-value Bonferroni	q-value FDR B&H	q-value FDR B&Y	Hit Count in Query List	Hit Count in Genome	Hit in Query List
Enriched Biological Processes
GO: Biological Process	GO:0007155	cell adhesion	2.315e-21	2.069e-17	1.823e-17	1.763e-16	210	1509	FZD7,NLGN2,SPARCL1,SRPX,PCDH10,ANK3,ANXA2,ANXA3,CAMSAP3,PCDHB16,ARHGDIA,ARHGDIB,ARHGDIG,PCDHGB4,DCHS1,PDE5A,ZFHX3,ATP1B2,ATP2A2,CEACAM1,NRP1,C1QBP,CLDN20,SDK1,TBX18,CD5,PDLIM1,CD36,CD44,IL32,SLIT2,NRXN2,GRAP2,COL1A1,COL3A1,ONECUT2,PRKD2,COL17A1,MAP3K8,PTPN23,TENM4,PCDHGA12,VCAN,NCAN,SDC3,PCDHGA8,SEMA3E,MYADM,DAG1,SIRPA,NUAK1,DPP4,CELSR3,CELSR2,EGR3,SORBS3,TRPV4,GREM1,EPHB3,FSTL3,PAK4,COL6A5,FAP,F…
GO: Biological Process	GO:0022610	biological adhesion	4.08e-21	3.645e-17	1.823e-17	1.763e-16	210	1516	FZD7,NLGN2,SPARCL1,SRPX,PCDH10,ANK3,ANXA2,ANXA3,CAMSAP3,PCDHB16,ARHGDIA,ARHGDIB,ARHGDIG,PCDHGB4,DCHS1,PDE5A,ZFHX3,ATP1B2,ATP2A2,CEACAM1,NRP1,C1QBP,CLDN20,SDK1,TBX18,CD5,PDLIM1,CD36,CD44,IL32,SLIT2,NRXN2,GRAP2,COL1A1,COL3A1,ONECUT2,PRKD2,COL17A1,MAP3K8,PTPN23,TENM4,PCDHGA12,VCAN,NCAN,SDC3,PCDHGA8,SEMA3E,MYADM,DAG1,SIRPA,NUAK1,DPP4,CELSR3,CELSR2,EGR3,SORBS3,TRPV4,GREM1,EPHB3,FSTL3,PAK4,COL6A5,FAP,F…
GO: Biological Process	GO:0098742	cell-cell adhesion via plasma-membrane adhesion molecules	4.33e-17	3.869e-13	1.29e-13	1.248e-12	66	292	SPARCL1,PCDH10,ANXA3,PCDHB16,PCDHGB4,DCHS1,CEACAM1,CLDN20,SDK1,PTPN23,TENM4,PCDHGA12,PCDHGA8,MYADM,CELSR3,CELSR2,FAT2,CNTN6,ICAM1,ITGA4,L1CAM,LRRC4B,FGFRL1,CDHR5,CLDN11,PCDH1,PCDHGC3,PIK3CB,PLXNB3,FAT3,CDHR2,LRFN3,PTPRF,PTPRS,RET,CLSTN1,TENM3,IGSF9B,LRRC4,CNTN2,PCDHGC5,PCDHGC4,PCDHGB7,PCDHGB6,PCDHGB3,PCDHGB2,PCDHGB1,PCDHGA11,PCDHGA10,PCDHGA9,PCDHGA7,PCDHGA6,PCDHGA5,PCDHGA4,PCDHGA3,PCDHB13,PCDHB12…
GO: Biological Process	GO:0007156	homophilic cell adhesion via plasma membrane adhesion molecules	7.189e-17	6.423e-13	1.606e-13	1.554e-12	49	176	PCDH10,ANXA3,PCDHB16,PCDHGB4,DCHS1,CEACAM1,SDK1,PTPN23,PCDHGA12,PCDHGA8,CELSR3,CELSR2,FAT2,CNTN6,L1CAM,CDHR5,PCDH1,PCDHGC3,PIK3CB,PLXNB3,FAT3,CDHR2,PTPRF,RET,CLSTN1,TENM3,IGSF9B,CNTN2,PCDHGC5,PCDHGC4,PCDHGB7,PCDHGB6,PCDHGB3,PCDHGB2,PCDHGB1,PCDHGA11,PCDHGA10,PCDHGA9,PCDHGA7,PCDHGA6,PCDHGA5,PCDHGA4,PCDHGA3,PCDHB13,PCDHB12,PCDHB11,PCDHA10,PCDHA6,PCDHA5
GO: Biological Process	GO:0098609	cell-cell adhesion	5.865e-15	5.24e-11	1.048e-11	1.014e-10	132	911	NLGN2,SPARCL1,PCDH10,ANK3,ANXA2,ANXA3,CAMSAP3,PCDHB16,PCDHGB4,DCHS1,PDE5A,CEACAM1,CLDN20,SDK1,TBX18,CD5,PDLIM1,CD44,SLIT2,NRXN2,GRAP2,MAP3K8,PTPN23,TENM4,PCDHGA12,PCDHGA8,MYADM,SIRPA,DPP4,CELSR3,CELSR2,EGR3,TRPV4,EPHB3,FSTL3,PAK4,FAT2,GPNMB,SEMA4D,NFAT5,GATA3,CNTN6,FGL2,GP1BA,HAS2,ICAM1,IGF2,IL1B,IL7R,IL18,ITGA6,ITGA4,JUP,KIT,KRT18,L1CAM,LAMA5,LRRC4B,FGFRL1,CDHR5,NODAL,PNP,CLDN11,PAK2,PCDH1,PCDHG…
GO: Biological Process	GO:0016477	cell migration	1.177e-13	1.052e-09	1.753e-10	1.696e-09	209	1757	ACTA2,ADORA2B,SRGAP1,AGTR1,ULK1,ANXA3,CAMSAP3,LMO4,FAS,ARHGDIA,ARHGDIB,PHACTR4,DCHS1,IRS2,RERE,ATP1B2,PHACTR1,GBF1,CEACAM1,NRP1,BMPR2,SPHK1,C1QBP,CDK5R2,IL33,PSTPIP2,CD44,MIR505,SLIT2,ACKR2,CMKLR1,COL1A1,COL1A2,COL3A1,ONECUT2,PRKD2,PTPN23,VCAN,CSPG4,AUTS2,SDC3,SEMA3E,MYADM,EPPK1,SCRT1,HDAC4,DACH1,DAG1,DBH,SIRPA,DCC,DCN,ACE,DIAPH1,IQSEC1,DPP4,DRD4,ATN1,HBEGF,EDN1,EDNRA,SEMA3D,CELSR3,CELSR2,MEGF8,E…
GO: Biological Process	GO:0050808	synapse organization	1.965e-13	1.756e-09	2.508e-10	2.427e-09	84	498	NLGN2,SPARCL1,LRFN1,ANK3,PCDHB16,NRP1,SYNGAP1,BSN,SDK1,SHISA7,ARHGAP33,CACNA2D2,DLGAP3,NRXN2,COL4A1,NCAN,SEMA3E,DAG1,ARHGAP44,SHANK1,SEZ6L2,FARP1,WASF2,SEZ6,EPHB3,CACNG2,DACT1,FGFR2,SLITRK6,SEMA4D,GAP43,DNER,PCLO,RAPGEF4,GSK3B,SYNPO,HSPA8,SHISA6,TNC,IGF1R,L1CAM,LRRC4B,LRP4,MAP1B,MECP2,NPAS4,NEUROD2,NFIA,NTRK3,PCDHGC3,NLGN3,SSH1,PMP22,LRRN3,LRFN3,PTPRF,PTPRS,IQSEC3,LRRTM4,CLSTN1,SHANK2,SLIT1,IGSF9…
GO: Biological Process	GO:0007267	cell-cell signaling	1.195e-12	1.068e-08	1.334e-09	1.291e-08	218	1899	ASIC1,FZD7,FZD8,ADORA2B,ARID1B,RPTOR,AGTR1,NLGN2,ALK,TSHZ3,ANK3,RNF213,CPZ,TNRC6C,PCDHB16,KLF7,TNKS,IRS2,ATP2A2,BCL9,NRP1,SYNGAP1,SPHK1,CACNA1G,BSN,DAGLA,CACNA1C,SHISA7,TBX18,USP14,LATS1,CD38,CD44,ALPK2,LGI1,RAB11B,CACNA2D2,CHRM2,CHRM3,CHRM5,NRXN2,GRAP2,COL1A1,RPH3AL,PTPN23,NR1D1,CRHR2,DAG1,DBH,DCC,SOX7,KCNG2,DNM1,MED12,SHANK1,DPP4,DRD4,HCN4,EDN1,KLF16,CACNG8,CACNG7,CELSR3,CELSR2,EGR1,EGR3,FARP1,…
GO: Biological Process	GO:0072359	circulatory system development	1.034e-11	9.24e-08	1.027e-08	9.933e-08	162	1323	ACTA2,ARID1A,FZD7,FZD8,AGTR1,ALPK3,ANXA2,ANXA2P2,ANXA3,RNF213,LMO4,DCHS1,RBM24,CEACAM1,NRP1,BMPR2,ALDH1A2,SPHK1,CACNA1C,SOCS3,TBX18,PDLIM1,CD36,ALPK2,MIR505,SLIT2,COL1A1,COL1A2,COL3A1,COL4A1,COL4A4,PRKD2,CRHR2,NCOR2,FOXP4,TENM4,VCAN,CSPG4,SEMA3E,ISM1,MAML1,DAG1,DCN,ACE,MED12,HBEGF,ECE1,EDN1,EDNRA,MEGF8,EGR1,EGR3,WASF2,GREM1,EP300,EPAS1,PLCE1,EPHB3,PAK4,FAP,YAP1,ANTXR1,FGFR2,GPNMB,FOXM1,SEMA3C,FOL…
GO: Biological Process	GO:0099537	trans-synaptic signaling	1.518e-11	1.356e-07	1.356e-08	1.312e-07	121	900	ASIC1,ADORA2B,ARID1B,NLGN2,ALK,TSHZ3,ANK3,PCDHB16,ATP2A2,SYNGAP1,SPHK1,CACNA1G,BSN,DAGLA,CACNA1C,SHISA7,USP14,CD38,LGI1,CACNA2D2,CHRM2,CHRM3,CHRM5,NRXN2,CRHR2,DAG1,DBH,DCC,DNM1,SHANK1,DRD4,EDN1,KLF16,CACNG8,CACNG7,EGR1,EGR3,FARP1,HRH4,SEZ6,CACNG2,CACNG5,CACNG4,GNAO1,PCLO,RAPGEF4,GRIK5,GRIN2C,GRIN2D,GRM6,GSK3B,LZTS1,HTT,SLC5A7,SYNPO,HRH1,HSPA8,SHISA6,HTR1E,IL1B,KCNB1,KCNC3,KCNC4,KCNMA1,KIT,L1CAM,M…
GO: Biological Process	GO:0099536	synaptic signaling	1.868e-11	1.669e-07	1.517e-08	1.468e-07	122	913	ASIC1,ADORA2B,ARID1B,NLGN2,ALK,TSHZ3,ANK3,PCDHB16,ATP2A2,SYNGAP1,SPHK1,CACNA1G,BSN,DAGLA,CACNA1C,SHISA7,USP14,CD38,LGI1,CACNA2D2,CHRM2,CHRM3,CHRM5,NRXN2,CRHR2,DAG1,DBH,DCC,DNM1,SHANK1,DRD4,EDN1,KLF16,CACNG8,CACNG7,EGR1,EGR3,FARP1,HRH4,SEZ6,CACNG2,CACNG5,CACNG4,GNAO1,PCLO,RAPGEF4,GRIK5,GRIN2C,GRIN2D,GRM6,GSK3B,LZTS1,HTT,SLC5A7,SYNPO,HRH1,HSPA8,SHISA6,HTR1E,IL1B,KCNB1,KCNC3,KCNC4,KCNMA1,KIT,L1CAM,M…
GO: Biological Process	GO:0035295	tube development	2.949e-11	2.635e-07	2.196e-08	2.124e-07	156	1276	ARID1A,FZD8,AGTR1,TSHZ3,ANXA2,ANXA2P2,ANXA3,RNF213,TRIM71,LMO4,PHACTR4,DCHS1,CEACAM1,NRP1,PROM1,BMPR2,ALDH1A2,SPHK1,TBX18,CD36,CD44,MIR505,SLIT2,COL3A1,COL4A1,COL4A4,PRKD2,CRHR2,NCOR2,FOXP4,VCAN,CSPG4,CUX1,SEMA3E,ISM1,DAG1,DCN,ACE,MED12,HBEGF,RDH10,EDN1,EDNRA,MEGF8,EGR3,WASF2,GREM1,EP300,EPAS1,EPHB3,FSTL3,PAK4,DACT1,FAP,YAP1,FGFR2,GPNMB,FOXM1,SEMA3C,FOLR1,SUFU,SIX2,AGO2,GATA3,GBX2,B4GALT1,GJA1,HA…
GO: Biological Process	GO:0006614	SRP-dependent cotranslational protein targeting to membrane	3.502e-11	3.129e-07	2.407e-08	2.329e-07	30	105	RPL23,RPL36,TRAM2,RN7SL3,RN7SL2,RPL35,RPL10A,RN7SL1,RPL5,RPL7A,RPL9,RPL11,RPL12,RPL17,RPL18A,RPL26,RPL27,RPL27A,RPL29,RPL35A,RPL39,RPL41,RPL36A,RPS3,RPS3A,RPS4X,RPS7,RPS12,RPS15A,RPS17
GO: Biological Process	GO:0048870	cell motility	5.978e-11	5.342e-07	3.403e-08	3.292e-07	214	1932	ACTA2,ADORA2B,SRGAP1,AGTR1,ULK1,ANXA3,CAMSAP3,LMO4,FAS,ARHGDIA,ARHGDIB,PHACTR4,DCHS1,IRS2,RERE,ATP1B2,ATP2B4,PHACTR1,GBF1,CEACAM1,NRP1,BMPR2,SPHK1,C1QBP,CDK5R2,IL33,PSTPIP2,CD44,MIR505,SLIT2,ACKR2,CMKLR1,COL1A1,COL1A2,COL3A1,ONECUT2,PRKD2,PTPN23,VCAN,CSPG4,AUTS2,SDC3,SEMA3E,MYADM,EPPK1,SCRT1,HDAC4,DACH1,DAG1,DBH,SIRPA,DCC,DCN,ACE,DIAPH1,IQSEC1,DPP4,DRD4,ATN1,HBEGF,EDN1,EDNRA,SEMA3D,CELSR3,CELSR2,…
GO: Biological Process	GO:0051674	localization of cell	5.978e-11	5.342e-07	3.403e-08	3.292e-07	214	1932	ACTA2,ADORA2B,SRGAP1,AGTR1,ULK1,ANXA3,CAMSAP3,LMO4,FAS,ARHGDIA,ARHGDIB,PHACTR4,DCHS1,IRS2,RERE,ATP1B2,ATP2B4,PHACTR1,GBF1,CEACAM1,NRP1,BMPR2,SPHK1,C1QBP,CDK5R2,IL33,PSTPIP2,CD44,MIR505,SLIT2,ACKR2,CMKLR1,COL1A1,COL1A2,COL3A1,ONECUT2,PRKD2,PTPN23,VCAN,CSPG4,AUTS2,SDC3,SEMA3E,MYADM,EPPK1,SCRT1,HDAC4,DACH1,DAG1,DBH,SIRPA,DCC,DCN,ACE,DIAPH1,IQSEC1,DPP4,DRD4,ATN1,HBEGF,EDN1,EDNRA,SEMA3D,CELSR3,CELSR2,…
GO: Biological Process	GO:0022008	neurogenesis	6.965e-11	6.223e-07	3.403e-08	3.292e-07	208	1867	FZD7,FZD8,ARID1B,BEND6,NLGN2,ULK1,ALK,ISLR2,NYAP2,ANK3,CAMSAP3,LMO4,FAS,BHLHE40,ARHGDIA,DUOXA1,KLF7,DCHS1,ZFHX3,IRS2,RERE,PHACTR1,NRP1,SYNGAP1,PROM1,BMPR2,ALDH1A2,SPHK1,DAGLA,SDK1,CDK5R2,IL33,CD38,CD44,ARHGAP33,LGI1,SLIT2,CLU,COL3A1,ONECUT2,NR1D1,TENM4,VCAN,CSPG4,AUTS2,CUX1,SEMA3E,SCRT1,DAG1,BRINP1,DCC,ACE,ASAP1,ARHGAP44,DIAPH1,MED12,TRAPPC9,SHANK1,EEF1A1,SEMA3D,CACNG7,CELSR3,CELSR2,MEGF8,FARP1,T…
GO: Biological Process	GO:0051960	regulation of nervous system development	7.068e-11	6.316e-07	3.403e-08	3.292e-07	137	1088	BEND6,NLGN2,ULK1,ALK,ISLR2,LRFN1,FAS,BHLHE40,ARHGDIA,DUOXA1,ZFHX3,PHACTR1,NRP1,SYNGAP1,BMPR2,SPHK1,SDK1,CD38,ARHGAP33,SLIT2,COL3A1,NR1D1,TENM4,CSPG4,CUX1,SEMA3E,SCRT1,DAG1,BRINP1,DCC,ACE,ASAP1,ARHGAP44,SHANK1,EEF1A1,SEMA3D,CACNG7,MEGF8,FARP1,TRPV4,MARK2,EP300,SEZ6,EPHB3,SEMA3A,YAP1,SLITRK6,SEMA4D,SEMA3C,ANKRD1,SUFU,GAP43,GATA3,GBX2,TTBK1,RAPGEF4,CIT,GSK3B,LINGO1,LZTS1,ID4,IGF1R,IL1B,SCRT2,ITGA6,K…
GO: Biological Process	GO:0098916	anterograde trans-synaptic signaling	7.236e-11	6.465e-07	3.403e-08	3.292e-07	118	891	ASIC1,ADORA2B,ARID1B,NLGN2,ALK,TSHZ3,ANK3,PCDHB16,ATP2A2,SYNGAP1,SPHK1,CACNA1G,BSN,CACNA1C,SHISA7,USP14,CD38,LGI1,CACNA2D2,CHRM2,CHRM3,CHRM5,NRXN2,CRHR2,DBH,DCC,DNM1,SHANK1,DRD4,EDN1,KLF16,CACNG8,CACNG7,EGR1,EGR3,HRH4,SEZ6,CACNG2,CACNG5,CACNG4,GNAO1,PCLO,RAPGEF4,GRIK5,GRIN2C,GRIN2D,GRM6,GSK3B,LZTS1,HTT,SLC5A7,SYNPO,HRH1,HSPA8,SHISA6,HTR1E,IL1B,KCNB1,KCNC3,KCNC4,KCNMA1,KIT,L1CAM,MAP1A,MAP1B,SYT9,M…
GO: Biological Process	GO:0007268	chemical synaptic transmission	7.236e-11	6.465e-07	3.403e-08	3.292e-07	118	891	ASIC1,ADORA2B,ARID1B,NLGN2,ALK,TSHZ3,ANK3,PCDHB16,ATP2A2,SYNGAP1,SPHK1,CACNA1G,BSN,CACNA1C,SHISA7,USP14,CD38,LGI1,CACNA2D2,CHRM2,CHRM3,CHRM5,NRXN2,CRHR2,DBH,DCC,DNM1,SHANK1,DRD4,EDN1,KLF16,CACNG8,CACNG7,EGR1,EGR3,HRH4,SEZ6,CACNG2,CACNG5,CACNG4,GNAO1,PCLO,RAPGEF4,GRIK5,GRIN2C,GRIN2D,GRM6,GSK3B,LZTS1,HTT,SLC5A7,SYNPO,HRH1,HSPA8,SHISA6,HTR1E,IL1B,KCNB1,KCNC3,KCNC4,KCNMA1,KIT,L1CAM,MAP1A,MAP1B,SYT9,M…
GO: Biological Process	GO:0070972	protein localization to endoplasmic reticulum	8.126e-11	7.261e-07	3.63e-08	3.512e-07	36	149	GBF1,RPL23,RPL36,TRAM2,SEC16A,RN7SL3,RN7SL2,FOLR1,GRIK5,RPL35,RPL10A,RN7SL1,RPL5,RPL7A,RPL9,RPL11,RPL12,RPL17,RPL18A,RPL26,RPL27,RPL27A,RPL29,RPL35A,RPL39,RPL41,RPL36A,RPS3,RPS3A,RPS4X,RPS7,RPS12,RPS15A,RPS17,RYR2,PDIA2
GO: Biological Process	GO:0050804	modulation of chemical synaptic transmission	9.022e-11	8.061e-07	3.839e-08	3.714e-07	82	539	ASIC1,ADORA2B,NLGN2,TSHZ3,ATP2A2,SYNGAP1,SPHK1,SHISA7,CD38,LGI1,CACNA2D2,CHRM2,CRHR2,DCC,DNM1,SHANK1,DRD4,EDN1,CACNG8,CACNG7,EGR1,CACNG2,CACNG5,CACNG4,RAPGEF4,GRIK5,GRIN2C,GRIN2D,GRM6,GSK3B,LZTS1,HTT,SYNPO,HRH1,SHISA6,IL1B,KCNB1,KCNC3,KCNC4,KIT,L1CAM,MAP1A,MAP1B,SYT9,MECP2,KMT2A,NPAS4,NEUROD2,NF1,NOS1,NRGN,ROR2,SYT2,P2RY4,PDE4A,NLGN3,SERPINE2,SSH1,PLAT,PRKACA,PTGER4,PTPRS,RARA,SCT,CCL2,CLSTN1,SLC…
GO: Biological Process	GO:0006613	cotranslational protein targeting to membrane	9.769e-11	8.729e-07	3.849e-08	3.724e-07	30	109	RPL23,RPL36,TRAM2,RN7SL3,RN7SL2,RPL35,RPL10A,RN7SL1,RPL5,RPL7A,RPL9,RPL11,RPL12,RPL17,RPL18A,RPL26,RPL27,RPL27A,RPL29,RPL35A,RPL39,RPL41,RPL36A,RPS3,RPS3A,RPS4X,RPS7,RPS12,RPS15A,RPS17
GO: Biological Process	GO:0099177	regulation of trans-synaptic signaling	9.908e-11	8.853e-07	3.849e-08	3.724e-07	82	540	ASIC1,ADORA2B,NLGN2,TSHZ3,ATP2A2,SYNGAP1,SPHK1,SHISA7,CD38,LGI1,CACNA2D2,CHRM2,CRHR2,DCC,DNM1,SHANK1,DRD4,EDN1,CACNG8,CACNG7,EGR1,CACNG2,CACNG5,CACNG4,RAPGEF4,GRIK5,GRIN2C,GRIN2D,GRM6,GSK3B,LZTS1,HTT,SYNPO,HRH1,SHISA6,IL1B,KCNB1,KCNC3,KCNC4,KIT,L1CAM,MAP1A,MAP1B,SYT9,MECP2,KMT2A,NPAS4,NEUROD2,NF1,NOS1,NRGN,ROR2,SYT2,P2RY4,PDE4A,NLGN3,SERPINE2,SSH1,PLAT,PRKACA,PTGER4,PTPRS,RARA,SCT,CCL2,CLSTN1,SLC…
GO: Biological Process	GO:0048699	generation of neurons	1.101e-10	9.84e-07	4.1e-08	3.967e-07	197	1752	FZD7,FZD8,ARID1B,BEND6,NLGN2,ULK1,ALK,ISLR2,NYAP2,ANK3,CAMSAP3,LMO4,FAS,BHLHE40,ARHGDIA,DUOXA1,KLF7,ZFHX3,IRS2,RERE,PHACTR1,NRP1,SYNGAP1,PROM1,BMPR2,ALDH1A2,SPHK1,DAGLA,SDK1,CDK5R2,CD38,CD44,ARHGAP33,LGI1,SLIT2,CLU,COL3A1,ONECUT2,NR1D1,TENM4,CSPG4,AUTS2,CUX1,SEMA3E,SCRT1,DAG1,BRINP1,DCC,ACE,ASAP1,ARHGAP44,DIAPH1,TRAPPC9,SHANK1,EEF1A1,SEMA3D,CACNG7,CELSR3,CELSR2,MEGF8,FARP1,TRPV4,MARK2,EP300,SEZ6,…
GO: Biological Process	GO:0044057	regulation of system process	1.263e-10	1.128e-06	4.504e-08	4.358e-07	101	727	ADORA2B,AGTR1,NLGN2,TSHZ3,PDE5A,ATP1A3,ATP1B2,ATP2A2,ATP2B3,ATP2B4,AVPR1B,BDKRB2,BMPR2,SPHK1,CACNA1G,CACNA1C,SHISA7,CD38,CACNA2D2,CHRM2,CHRM3,CNN1,ISX,CRHR2,TENM4,HDAC4,DAG1,DBH,ACE,KCNG2,SHANK1,DRD4,HCN4,HBEGF,ECE1,EDN1,CACNG8,CACNG7,EP300,EPAS1,PLCE1,F2RL1,CACNG2,SEMA3A,CACNG5,CACNG4,GJA1,GNAO1,RAPGEF4,GRIN2D,GSK3B,KCNK15,HRH1,SHISA6,ICAM1,ZFHX2,IL1B,JUP,KCNC4,KCND1,KCND3,KCNJ14,KCNMA1,KIT,LIF,…
GO: Biological Process	GO:0035239	tube morphogenesis	1.311e-10	1.171e-06	4.504e-08	4.358e-07	132	1045	ARID1A,FZD8,AGTR1,ANXA2,ANXA2P2,ANXA3,RNF213,TRIM71,LMO4,PHACTR4,DCHS1,CEACAM1,NRP1,BMPR2,ALDH1A2,SPHK1,CD36,CD44,MIR505,SLIT2,COL3A1,COL4A1,COL4A4,PRKD2,CRHR2,FOXP4,CSPG4,SEMA3E,ISM1,DAG1,DCN,ACE,MED12,HBEGF,RDH10,EDN1,EDNRA,MEGF8,EGR3,WASF2,GREM1,EPAS1,EPHB3,PAK4,DACT1,FAP,YAP1,FGFR2,GPNMB,FOXM1,FOLR1,SUFU,SIX2,AGO2,GATA3,GBX2,B4GALT1,GJA1,HAS2,HK2,HMOX1,HOXD11,HPGD,HSPG2,TNC,IGF2,IL1B,IL18,JUP…
GO: Biological Process	GO:0072599	establishment of protein localization to endoplasmic reticulum	1.465e-10	1.309e-06	4.849e-08	4.691e-07	32	124	RPL23,RPL36,TRAM2,RN7SL3,RN7SL2,FOLR1,RPL35,RPL10A,RN7SL1,RPL5,RPL7A,RPL9,RPL11,RPL12,RPL17,RPL18A,RPL26,RPL27,RPL27A,RPL29,RPL35A,RPL39,RPL41,RPL36A,RPS3,RPS3A,RPS4X,RPS7,RPS12,RPS15A,RPS17,RYR2
GO: Biological Process	GO:0000353	formation of quadruple SL/U4/U5/U6 snRNP	2.163e-10	1.932e-06	6.441e-08	6.232e-07	10	12	RNU5E-1,RNU5D-1,RNU5A-1,RNU5B-1,RNU4-2,RNU4-1,RNU6-9,RNU6-7,RNU6-8,RNU6-2
GO: Biological Process	GO:0000365	mRNA trans splicing, via spliceosome	2.163e-10	1.932e-06	6.441e-08	6.232e-07	10	12	RNU5E-1,RNU5D-1,RNU5A-1,RNU5B-1,RNU4-2,RNU4-1,RNU6-9,RNU6-7,RNU6-8,RNU6-2
GO: Biological Process	GO:0045291	mRNA trans splicing, SL addition	2.163e-10	1.932e-06	6.441e-08	6.232e-07	10	12	RNU5E-1,RNU5D-1,RNU5A-1,RNU5B-1,RNU4-2,RNU4-1,RNU6-9,RNU6-7,RNU6-8,RNU6-2
GO: Biological Process	GO:0045047	protein targeting to ER	2.751e-10	2.458e-06	7.93e-08	7.672e-07	31	120	RPL23,RPL36,TRAM2,RN7SL3,RN7SL2,FOLR1,RPL35,RPL10A,RN7SL1,RPL5,RPL7A,RPL9,RPL11,RPL12,RPL17,RPL18A,RPL26,RPL27,RPL27A,RPL29,RPL35A,RPL39,RPL41,RPL36A,RPS3,RPS3A,RPS4X,RPS7,RPS12,RPS15A,RPS17
GO: Biological Process	GO:0009719	response to endogenous stimulus	3.713e-10	3.318e-06	1.037e-07	1.003e-06	202	1834	ABCA2,ARID1A,ARID1B,RPTOR,AGTR1,ALDH3A1,ALDOB,ALK,ANXA2,VASN,ANXA3,TRIM71,FAS,AQP9,AKR1C3,ZFHX3,IRS2,ATP1A3,ATP2A2,ATP2B4,AVPR1B,BCL9,CEACAM1,BMPR2,ALDH1A2,ZFP36L2,TMPRSS6,SOCS3,CASP4,CBL,LATS1,CD36,CD38,CD44,CDO1,CHRM2,CHRM3,CHRM5,RPL23,SLIT2,COL1A1,COL1A2,COL3A1,COL4A1,ONECUT2,PRKD2,NR1D1,CREBBP,CRHR2,NCOR2,SOGA1,HDAC4,DAG1,AKR1C1,AKR1C2,DIAPH1,DRD4,HCN4,EDN1,EEF1A1,KLF16,MEGF8,EGR1,EGR3,HRH4,T…
GO: Biological Process	GO:1902533	positive regulation of intracellular signal transduction	4.82e-10	4.307e-06	1.305e-07	1.263e-06	137	1119	ACTA2,FZD7,FZD8,ADORA2B,RPTOR,C1QTNF4,ALK,BIRC3,AKR1C3,PDE5A,IRS2,NRP1,KSR1,SPHK1,C1QBP,CBL,CD14,CD36,CD44,RPL23,CLU,COL3A1,PRKD2,MAP3K8,ZNF385A,CREBBP,CRHR2,IKBKE,CSPG4,AUTS2,DCC,DCN,AKR1C2,DRD4,HBEGF,DUSP7,ECE1,NUPR1,EDN1,EDNRA,LPAR6,SORBS3,TRPV4,GREM1,EP300,PLCE1,F2RL1,SEMA3A,FGFR2,GPNMB,FGR,AGAP2,SEMA4D,CHERP,ANKRD1,NFAT5,GATA3,HCST,GJA1,ERP29,GPR18,HTT,HMOX1,NDST1,ICAM1,TRIM5,IGF1R,IGF2,IGFB…
GO: Biological Process	GO:0030155	regulation of cell adhesion	5.669e-10	5.065e-06	1.49e-07	1.441e-06	104	777	FZD7,ANK3,CAMSAP3,ARHGDIA,ARHGDIB,ARHGDIG,PDE5A,ZFHX3,CEACAM1,NRP1,C1QBP,TBX18,CD5,CD36,CD44,GRAP2,COL1A1,ONECUT2,PRKD2,MAP3K8,PTPN23,SEMA3E,MYADM,DAG1,SIRPA,NUAK1,DPP4,CELSR2,EGR3,TRPV4,GREM1,EPHB3,FSTL3,FBLN1,GPNMB,SEMA4D,EGFLAM,NFAT5,GATA3,FGL2,GSK3B,HAS2,TNC,ICAM1,IGF2,IL1B,IL7R,IL18,ITGA6,ITGA4,JUP,L1CAM,LAMA5,LRP1,MMP2,CCDC80,NEDD9,NF1,NID1,NODAL,PNP,SERPINE1,PAK2,WNT4,SERPINE2,PIK3CB,PLAU,…
GO: Biological Process	GO:0120039	plasma membrane bounded cell projection morphogenesis	6.216e-10	5.554e-06	1.587e-07	1.535e-06	102	758	ULK1,ISLR2,NYAP2,ANK3,ARHGDIA,KLF7,IRS2,RERE,PHACTR1,NRP1,SYNGAP1,BMPR2,CD44,ARHGAP33,LGI1,SLIT2,CLU,AUTS2,CUX1,SEMA3E,DAG1,DCC,ARHGAP44,SHANK1,SEMA3D,CACNG7,CELSR3,CELSR2,MEGF8,FARP1,WASF2,MARK2,EP300,EPHB3,SEMA3A,SPTBN5,DACT1,FGFR2,SLITRK6,SEMA4D,SEMA3C,GAP43,GATA3,GBX2,CNTN6,GJA1,CIT,GSK3B,LINGO1,LZTS1,IGF1R,ITGA4,L1CAM,LRRC4B,LRP1,LRP4,MAP1A,MAP1B,MATN2,MECP2,NTRK3,SYT2,NLGN3,PIK3CB,PLXNA2,PL…
GO: Biological Process	GO:0009967	positive regulation of signal transduction	6.429e-10	5.744e-06	1.596e-07	1.544e-06	200	1823	ACTA2,FZD7,FZD8,ADORA2B,RPTOR,NLGN2,C1QTNF4,SRPX,ALK,BIRC3,FAS,AKR1C3,PDE5A,TNKS,IRS2,NRP1,KSR1,BMPR2,SPHK1,C1QBP,SOCS3,CASP2,CASP4,CBL,CD14,CD36,CD44,RPL23,CLU,GRAP2,COL1A1,COL3A1,PRKD2,MAP3K8,G0S2,ZNF385A,CREBBP,CRHR2,IKBKE,CSPG4,SCUBE3,AUTS2,MAML1,DCC,DCN,AKR1C2,SHANK1,DRD4,HBEGF,DUSP7,ECE1,NUPR1,EDN1,EDNRA,CACNG8,LPAR6,SORBS3,TRPV4,GREM1,EP300,PLCE1,EVC,F2RL1,CACNG2,SEMA3A,DACT1,YAP1,GPC5,FGF…
GO: Biological Process	GO:0030334	regulation of cell migration	7.663e-10	6.847e-06	1.85e-07	1.79e-06	130	1052	ACTA2,ADORA2B,SRGAP1,ANXA3,CAMSAP3,LMO4,FAS,ARHGDIA,ARHGDIB,IRS2,PHACTR1,CEACAM1,NRP1,BMPR2,SPHK1,C1QBP,IL33,MIR505,SLIT2,CMKLR1,COL1A1,COL3A1,ONECUT2,PRKD2,PTPN23,SDC3,SEMA3E,MYADM,EPPK1,SCRT1,HDAC4,DACH1,DAG1,DCN,ACE,DIAPH1,IQSEC1,DRD4,HBEGF,EDN1,EDNRA,SEMA3D,EGR1,TRPV4,GREM1,F2RL1,SEMA3A,FBLN1,GPNMB,FGR,SEMA4D,SEMA3C,AGO2,GATA3,GPR18,RAPGEF4,GSK3B,HAS2,HMOX1,ICAM1,IGF1R,IGF2,SSH2,IL1B,SCRT2,IL…
GO: Biological Process	GO:0048858	cell projection morphogenesis	8.953e-10	7.999e-06	2.091e-07	2.023e-06	102	763	ULK1,ISLR2,NYAP2,ANK3,ARHGDIA,KLF7,IRS2,RERE,PHACTR1,NRP1,SYNGAP1,BMPR2,CD44,ARHGAP33,LGI1,SLIT2,CLU,AUTS2,CUX1,SEMA3E,DAG1,DCC,ARHGAP44,SHANK1,SEMA3D,CACNG7,CELSR3,CELSR2,MEGF8,FARP1,WASF2,MARK2,EP300,EPHB3,SEMA3A,SPTBN5,DACT1,FGFR2,SLITRK6,SEMA4D,SEMA3C,GAP43,GATA3,GBX2,CNTN6,GJA1,CIT,GSK3B,LINGO1,LZTS1,IGF1R,ITGA4,L1CAM,LRRC4B,LRP1,LRP4,MAP1A,MAP1B,MATN2,MECP2,NTRK3,SYT2,NLGN3,PIK3CB,PLXNA2,PL…
GO: Biological Process	GO:0048812	neuron projection morphogenesis	9.125e-10	8.153e-06	2.091e-07	2.023e-06	100	743	ULK1,ISLR2,NYAP2,ANK3,ARHGDIA,KLF7,IRS2,RERE,PHACTR1,NRP1,SYNGAP1,BMPR2,ARHGAP33,LGI1,SLIT2,CLU,AUTS2,CUX1,SEMA3E,DAG1,DCC,ARHGAP44,SHANK1,SEMA3D,CACNG7,CELSR3,CELSR2,MEGF8,FARP1,MARK2,EP300,EPHB3,SEMA3A,SPTBN5,DACT1,FGFR2,SLITRK6,SEMA4D,SEMA3C,GAP43,GATA3,GBX2,CNTN6,GJA1,CIT,GSK3B,LINGO1,LZTS1,IGF1R,ITGA4,L1CAM,LRRC4B,LRP1,LRP4,MAP1A,MAP1B,MATN2,MECP2,NTRK3,SYT2,NLGN3,PIK3CB,PLXNA2,PLXNB3,PMP22,…
GO: Biological Process	GO:0009887	animal organ morphogenesis	1.08e-09	9.651e-06	2.413e-07	2.334e-06	147	1241	ACTA2,ACTG2,ARID1A,FZD7,AGTR1,TSHZ3,ANXA2,ANXA2P2,PHACTR4,DCHS1,CEACAM1,NRP1,PROM1,BMPR2,ALDH1A2,SDK1,TBX18,CD44,ALPK2,SLIT2,COL1A1,COL1A2,COL3A1,ONECUT2,NCOR2,DAG1,DCN,MED12,SHANK1,RDH10,EDN1,EDNRA,CELSR3,CELSR2,MEGF8,TRPV4,GREM1,EP300,EYA4,SEMA3A,DACT1,YAP1,FGFR2,SLITRK6,FGR,FLI1,SEMA3C,FOLR1,ANKRD1,EGFLAM,SUFU,SIX2,GATA3,GBX2,PPP1R13L,B4GALT1,GJA1,GNAO1,ADAMTS5,GSK3B,HAS2,HTT,ALX4,HOXD11,HSPG2…
GO: Biological Process	GO:1903522	regulation of blood circulation	1.122e-09	1.003e-05	2.445e-07	2.366e-06	58	344	AGTR1,PDE5A,ATP1A3,ATP1B2,ATP2A2,ATP2B3,ATP2B4,AVPR1B,BDKRB2,BMPR2,CACNA1G,CACNA1C,CD38,CACNA2D2,CHRM2,CHRM3,CRHR2,HDAC4,DBH,ACE,KCNG2,HCN4,HBEGF,ECE1,EDN1,CACNG8,CACNG7,EPAS1,F2RL1,CACNG2,SEMA3A,CACNG5,CACNG4,GJA1,GNAO1,KCNK15,HRH1,ICAM1,JUP,KCND1,KCND3,KCNJ14,MMP2,NOS1,PKP2,PRKACA,PTGER3,RYR2,SCN2B,SLC8A2,SLC8A1,SLC9A1,SCN3B,SREBF1,TGFB2,TNNT2,AGRN,TPM1
GO: Biological Process	GO:0048585	negative regulation of response to stimulus	1.168e-09	1.043e-05	2.468e-07	2.388e-06	208	1928	BEND6,NME5,ANXA2,VASN,ANXA2P2,RNF213,FAS,KLF7,PHACTR4,ATP2B4,RGS11,DLK1,BCL2A1,BDKRB2,CEACAM1,BICD1,NRP1,SYNGAP1,C1QBP,IL33,TMPRSS6,SOCS3,GPRC5A,CBL,TBX18,USP14,LATS1,CD14,CD44,ALPK2,CHRM2,CHRM3,CHRM5,SLIT2,CLU,DERL3,COL3A1,ONECUT2,OXER1,RPH3AL,ZNF385A,NR1D1,CRHR2,NCOR2,SEMA3E,MYADM,EPPK1,DAG1,SIRPA,DCC,DCN,ARHGAP44,CCDC3,DNM1,DRD4,HBEGF,DUSP7,DUSP8,PAM16,EDN1,EDNRA,SEMA3D,MEGF8,EGR1,HRH4,GREM1,T…
GO: Biological Process	GO:0001568	blood vessel development	1.188e-09	1.061e-05	2.468e-07	2.388e-06	110	849	ACTA2,ARID1A,FZD8,AGTR1,ANXA2,ANXA2P2,ANXA3,RNF213,CEACAM1,NRP1,BMPR2,ALDH1A2,SPHK1,SOCS3,CD36,MIR505,SLIT2,COL1A1,COL1A2,COL3A1,COL4A1,COL4A4,PRKD2,CRHR2,CSPG4,SEMA3E,ISM1,DAG1,DCN,ACE,HBEGF,EDN1,EDNRA,MEGF8,EGR1,EGR3,WASF2,GREM1,EPAS1,EPHB3,PAK4,FAP,YAP1,ANTXR1,FGFR2,GPNMB,FOXM1,SEMA3C,FOLR1,SUFU,AGO2,GBX2,B4GALT1,GJA1,GJA4,HAS2,HK2,HMOX1,HPGD,HSPG2,NDST1,IGF2,IL1B,IL18,JUP,LAMA5,LIF,LRP1,MECP2…
GO: Biological Process	GO:0000184	nuclear-transcribed mRNA catabolic process, nonsense-mediated decay	1.252e-09	1.118e-05	2.542e-07	2.459e-06	30	120	RPL23,RPL36,SMG7,RPL35,HELZ2,RPL10A,UPF1,RPL5,RPL7A,RPL9,RPL11,RPL12,RPL17,RPL18A,RPL26,RPL27,RPL27A,RPL29,RPL35A,RPL39,RPL41,RPL36A,RPS3,RPS3A,RPS4X,RPS7,RPS12,RPS15A,RPS17,SMG6
GO: Biological Process	GO:0051254	positive regulation of RNA metabolic process	1.425e-09	1.273e-05	2.829e-07	2.737e-06	199	1829	ACTA2,ARID1A,TRRAP,FZD7,FZD8,ARID1B,RPTOR,TRIM71,TNRC6C,LMO4,KHSRP,KLF7,ZFHX3,TNKS,RERE,RBM24,BCL9,CCNK,BMPR2,ZFP36L2,IL33,FOXK1,TMPRSS6,TBX18,PDLIM1,CD38,MED14,TP53INP2,ZNF462,KMT2C,COL1A1,ONECUT2,PRKD2,NR1D1,CREBBP,ZNF516,AUTS2,SETD1A,KMT2B,HDAC4,SERTAD2,MAML1,DCC,SPAG8,DCN,SOX7,ZMIZ2,MED12,GNL3,ATN1,NUPR1,EDN1,HIVEP3,EGR1,EGR3,ELF4,ELK4,GREM1,EP300,EPAS1,FSTL3,ETV6,F2RL1,MBTPS2,YAP1,FGFR2,AGAP…
GO: Biological Process	GO:0000904	cell morphogenesis involved in differentiation	1.478e-09	1.321e-05	2.872e-07	2.778e-06	112	873	FZD7,ULK1,ISLR2,ANK3,ARHGDIA,KLF7,IRS2,RERE,PHACTR1,NRP1,SYNGAP1,BMPR2,C1QBP,LATS1,ARHGAP33,LGI1,SLIT2,COL4A4,ZNF385A,AUTS2,CUX1,SEMA3E,MYADM,DAG1,DCC,ARHGAP44,SHANK1,SEMA3D,CELSR3,CELSR2,MEGF8,FARP1,MARK2,EP300,EPHB3,SEMA3A,SPTBN5,DACT1,FBLN1,ANTXR1,FGFR2,SLITRK6,SEMA4D,SEMA3C,EGFLAM,GAP43,GATA3,GBX2,CNTN6,CIT,GSK3B,LINGO1,LZTS1,HAS2,HSPG2,IGF1R,ITGA4,L1CAM,LAMA5,LRRC4B,LRP1,LRP4,MAP1A,MAP1B,MAT…
GO: Biological Process	GO:0031175	neuron projection development	1.668e-09	1.491e-05	3.172e-07	3.069e-06	138	1151	ARID1B,NLGN2,ULK1,ALK,ISLR2,NYAP2,ANK3,CAMSAP3,FAS,ARHGDIA,KLF7,IRS2,RERE,PHACTR1,NRP1,SYNGAP1,BMPR2,SPHK1,SDK1,CD38,CD44,ARHGAP33,LGI1,SLIT2,CLU,CSPG4,AUTS2,CUX1,SEMA3E,DAG1,DCC,ASAP1,ARHGAP44,DIAPH1,SHANK1,EEF1A1,SEMA3D,CACNG7,CELSR3,CELSR2,MEGF8,FARP1,TRPV4,MARK2,EP300,SEZ6,EPHB3,PAK4,SEMA3A,SPTBN5,DACT1,FGFR2,SLITRK6,SEMA4D,SEMA3C,FOLR1,ANKRD1,GAP43,GATA3,GBX2,CNTN6,GJA1,GNAO1,RAPGEF4,CIT,GSK…
GO: Biological Process	GO:0072358	cardiovascular system development	1.818e-09	1.625e-05	3.372e-07	3.262e-06	114	897	ACTA2,ARID1A,FZD8,AGTR1,ANXA2,ANXA2P2,ANXA3,RNF213,CEACAM1,NRP1,BMPR2,ALDH1A2,SPHK1,SOCS3,CD36,MIR505,SLIT2,COL1A1,COL1A2,COL3A1,COL4A1,COL4A4,PRKD2,CRHR2,CSPG4,SEMA3E,ISM1,DAG1,DCN,ACE,HBEGF,EDN1,EDNRA,MEGF8,EGR1,EGR3,WASF2,GREM1,EPAS1,EPHB3,PAK4,FAP,YAP1,ANTXR1,FGFR2,GPNMB,FOXM1,SEMA3C,FOLR1,ANP32B,SUFU,AGO2,GBX2,B4GALT1,GJA1,GJA4,HAS2,HK2,HMOX1,HPGD,HSPG2,NDST1,IGF2,IL1B,IL18,JUP,KIT,LAMA5,LIF…
GO: Biological Process	GO:0051270	regulation of cellular component movement	1.953e-09	1.745e-05	3.372e-07	3.262e-06	144	1219	ACTA2,ADORA2B,SRGAP1,ANXA3,CAMSAP3,LMO4,FAS,ARHGDIA,ARHGDIB,IRS2,ATP2A2,PHACTR1,CEACAM1,NRP1,BMPR2,SPHK1,C1QBP,IL33,CACNA1C,MIR505,SLIT2,CMKLR1,COL1A1,COL3A1,ONECUT2,PRKD2,PTPN23,SDC3,SEMA3E,MYADM,EPPK1,SCRT1,HDAC4,DACH1,DAG1,DCN,ACE,DIAPH1,IQSEC1,DRD4,HCN4,HBEGF,EDN1,EDNRA,SEMA3D,MEGF8,EGR1,TRPV4,GREM1,F2RL1,SEMA3A,FBLN1,GPNMB,FGR,SEMA4D,SEMA3C,CATSPER1,AGO2,GATA3,B4GALT1,GPR18,RAPGEF4,GSK3B,HAS…
GO: Biological Process	GO:0009790	embryo development	1.98e-09	1.769e-05	3.372e-07	3.262e-06	148	1263	ARID1A,FZD7,TSHZ3,CAMSAP3,TRIM71,TNRC6C,LMO4,ARHGDIG,PHACTR4,DCHS1,DLK1,CCNK,NRP1,BMPR2,ALDH1A2,CACNA1C,SOCS3,TBX18,LATS1,SLIT2,COL1A1,CREBBP,NCOR2,FOXP4,TENM4,SH3PXD2A,TANC2,MYADM,INTS1,DAG1,ACE,SOX7,MED12,HCN4,HBEGF,RDH10,ECE1,EDN1,EDNRA,MEGF8,LPAR6,GREM1,CCDC24,EP300,EPAS1,EYA4,SEMA3A,DACT1,YAP1,FGFR2,SLITRK6,SEMA3C,FOLR1,SYVN1,SUFU,SIX2,GATA3,GBX2,PPP1R13L,GJA1,ST8SIA6,PRRC2B,HCFC1,HTT,SLC5A7…
GO: Biological Process	GO:0050767	regulation of neurogenesis	1.985e-09	1.774e-05	3.372e-07	3.262e-06	121	972	BEND6,NLGN2,ULK1,ALK,ISLR2,FAS,BHLHE40,ARHGDIA,DUOXA1,ZFHX3,PHACTR1,NRP1,SYNGAP1,BMPR2,SPHK1,SDK1,CD38,ARHGAP33,SLIT2,COL3A1,NR1D1,TENM4,CSPG4,CUX1,SEMA3E,SCRT1,DAG1,BRINP1,DCC,ACE,ASAP1,ARHGAP44,SHANK1,EEF1A1,SEMA3D,CACNG7,MEGF8,TRPV4,MARK2,EP300,SEZ6,EPHB3,SEMA3A,YAP1,SEMA4D,SEMA3C,ANKRD1,GATA3,TTBK1,RAPGEF4,CIT,GSK3B,LINGO1,LZTS1,ID4,IGF1R,IL1B,SCRT2,ITGA6,KIT,L1CAM,LRRC4B,LIF,LRP1,LRP4,MAP1B,…
GO: Biological Process	GO:1903034	regulation of response to wounding	2.014e-09	1.799e-05	3.372e-07	3.262e-06	41	205	ACTA2,ANXA2,ANXA2P2,SERPINC1,CEACAM1,TMPRSS6,CD36,EPPK1,HBEGF,EDN1,F2RL1,FAP,GJA1,GP1BA,IGF1R,INSL3,MUC16,LRP1,MIF,DUOX1,NTRK3,SERPINE1,WNT4,SERPINE2,PLAT,PLAU,PLEK,PPARD,PTGER3,PTGER4,PTPRF,PTPRS,CCL2,SMOC2,XYLT1,AJAP1,TLR4,TNR,CXCR4,SIGLEC10,PHLDB2
GO: Biological Process	GO:0061564	axon development	2.017e-09	1.802e-05	3.372e-07	3.262e-06	83	584	ULK1,ISLR2,ANK3,ARHGDIA,KLF7,IRS2,NRP1,SYNGAP1,BMPR2,LGI1,SLIT2,AUTS2,SEMA3E,DAG1,DCC,SEMA3D,CELSR3,MEGF8,MARK2,EP300,EPHB3,SEMA3A,SPTBN5,FGFR2,SLITRK6,SEMA4D,SEMA3C,FOLR1,GAP43,GATA3,GBX2,CNTN6,GSK3B,LINGO1,TNC,IGF1R,ITGA4,L1CAM,LRRC4B,LRP1,LRP4,MAP1A,MAP1B,MATN2,MIF,MMP2,NTRK3,NLGN3,PIK3CB,PLXNA2,PLXNB3,PMP22,PTCH1,PTPRF,PTPRS,RET,MAP1S,PLXNA3,LMTK2,DOK4,SLIT1,SLIT3,SOS1,UNC5B,SPTB,SRC,FSTL4,NF…
GO: Biological Process	GO:0060284	regulation of cell development	2.052e-09	1.833e-05	3.372e-07	3.262e-06	136	1133	BEND6,NLGN2,ULK1,ALK,ISLR2,FAS,BHLHE40,ARHGDIA,DUOXA1,PDE5A,ZFHX3,PHACTR1,NRP1,SYNGAP1,BMPR2,SPHK1,C1QBP,SDK1,CD38,ARHGAP33,SLIT2,COL3A1,NR1D1,TENM4,CSPG4,CUX1,SEMA3E,MYADM,SCRT1,HDAC4,DAG1,BRINP1,DCC,ACE,ASAP1,ARHGAP44,SHANK1,EDN1,EEF1A1,SEMA3D,CACNG7,MEGF8,TRPV4,MARK2,EP300,SEZ6,EPHB3,SEMA3A,FBLN1,YAP1,SEMA4D,SEMA3C,ANKRD1,GATA3,TTBK1,RAPGEF4,GRB14,CIT,GSK3B,LINGO1,LZTS1,HAS2,HOXD11,ID4,IGF1R,I…
GO: Biological Process	GO:0010648	negative regulation of cell communication	2.076e-09	1.854e-05	3.372e-07	3.262e-06	181	1632	ASIC1,BEND6,RPTOR,NME5,VASN,RNF213,FAS,KLF7,PHACTR4,ATP2B4,RGS11,DLK1,BCL2A1,BDKRB2,CEACAM1,BICD1,NRP1,SYNGAP1,C1QBP,TMPRSS6,SOCS3,GPRC5A,CBL,TBX18,LATS1,CD14,CD38,CD44,ALPK2,CHRM2,CHRM3,CHRM5,SLIT2,CLU,ONECUT2,OXER1,RPH3AL,ZNF385A,NR1D1,CRHR2,NCOR2,MYADM,DAG1,SIRPA,DCC,DCN,ARHGAP44,CCDC3,DNM1,DRD4,HBEGF,DUSP7,DUSP8,PAM16,EDN1,EDNRA,MEGF8,EGR1,HRH4,GREM1,TMEM88,EYA4,FSTL3,APC2,F2RL1,DACT1,ZBTB7A,…
GO: Biological Process	GO:0030182	neuron differentiation	2.457e-09	2.195e-05	3.92e-07	3.793e-06	176	1579	FZD7,FZD8,ARID1B,BEND6,NLGN2,ULK1,ALK,ISLR2,NYAP2,ANK3,CAMSAP3,LMO4,FAS,ARHGDIA,DUOXA1,KLF7,ZFHX3,IRS2,RERE,PHACTR1,NRP1,SYNGAP1,PROM1,BMPR2,ALDH1A2,SPHK1,SDK1,CD38,CD44,ARHGAP33,LGI1,SLIT2,CLU,ONECUT2,TENM4,CSPG4,AUTS2,CUX1,SEMA3E,DAG1,BRINP1,DCC,ASAP1,ARHGAP44,DIAPH1,TRAPPC9,SHANK1,EEF1A1,SEMA3D,CACNG7,CELSR3,CELSR2,MEGF8,FARP1,TRPV4,MARK2,EP300,SEZ6,EPHB3,PAK4,SEMA3A,SPTBN5,DACT1,FGFR2,SLITRK6…
GO: Biological Process	GO:0023057	negative regulation of signaling	2.506e-09	2.239e-05	3.928e-07	3.8e-06	181	1636	ASIC1,BEND6,RPTOR,NME5,VASN,RNF213,FAS,KLF7,PHACTR4,ATP2B4,RGS11,DLK1,BCL2A1,BDKRB2,CEACAM1,BICD1,NRP1,SYNGAP1,C1QBP,TMPRSS6,SOCS3,GPRC5A,CBL,TBX18,LATS1,CD14,CD38,CD44,ALPK2,CHRM2,CHRM3,CHRM5,SLIT2,CLU,ONECUT2,OXER1,RPH3AL,ZNF385A,NR1D1,CRHR2,NCOR2,MYADM,DAG1,SIRPA,DCC,DCN,ARHGAP44,CCDC3,DNM1,DRD4,HBEGF,DUSP7,DUSP8,PAM16,EDN1,EDNRA,MEGF8,EGR1,HRH4,GREM1,TMEM88,EYA4,FSTL3,APC2,F2RL1,DACT1,ZBTB7A,…
GO: Biological Process	GO:0040012	regulation of locomotion	2.69e-09	2.403e-05	4.143e-07	4.009e-06	142	1203	ACTA2,ADORA2B,SRGAP1,ANXA3,CAMSAP3,LMO4,FAS,ARHGDIA,ARHGDIB,IRS2,PHACTR1,CEACAM1,NRP1,BMPR2,SPHK1,C1QBP,IL33,USP14,MIR505,SLIT2,CMKLR1,COL1A1,COL3A1,ONECUT2,PRKD2,PTPN23,SDC3,SEMA3E,MYADM,EPPK1,SCRT1,HDAC4,DACH1,DAG1,DCN,ACE,DIAPH1,IQSEC1,DRD4,HBEGF,EDN1,EDNRA,SEMA3D,MEGF8,EGR1,TRPV4,GREM1,F2RL1,SEMA3A,FBLN1,GPNMB,FGR,SEMA4D,SEMA3C,CATSPER1,AGO2,GATA3,GPR18,RAPGEF4,GSK3B,HAS2,HMOX1,ICAM1,TRIM5,IG…
GO: Biological Process	GO:0001944	vasculature development	3.036e-09	2.712e-05	4.597e-07	4.448e-06	112	884	ACTA2,ARID1A,FZD8,AGTR1,ANXA2,ANXA2P2,ANXA3,RNF213,CEACAM1,NRP1,BMPR2,ALDH1A2,SPHK1,SOCS3,CD36,MIR505,SLIT2,COL1A1,COL1A2,COL3A1,COL4A1,COL4A4,PRKD2,CRHR2,CSPG4,SEMA3E,ISM1,DAG1,DCN,ACE,HBEGF,EDN1,EDNRA,MEGF8,EGR1,EGR3,WASF2,GREM1,EPAS1,EPHB3,PAK4,FAP,YAP1,ANTXR1,FGFR2,GPNMB,FOXM1,SEMA3C,FOLR1,ANP32B,SUFU,AGO2,GBX2,B4GALT1,GJA1,GJA4,HAS2,HK2,HMOX1,HPGD,HSPG2,NDST1,IGF2,IL1B,IL18,JUP,KIT,LAMA5,LIF…
GO: Biological Process	GO:0048589	developmental growth	3.133e-09	2.799e-05	4.665e-07	4.514e-06	106	822	FZD7,ULK1,ISLR2,ANXA2,ANXA2P2,DLK1,BCL9,NRP1,BMPR2,CACNA1C,LATS1,CACNA2D2,SLIT2,KMT2C,CRHR2,TENM4,AUTS2,SEMA3E,EPPK1,INTS1,DAG1,DCC,MED12,SHANK1,ATN1,HBEGF,RDH10,EDN1,SEMA3D,CACNG7,MEGF8,EP300,EVC,SEMA3A,YAP1,FGFR2,SLITRK6,SEMA4D,SEMA3C,RAI1,GAP43,GAS2,GATA3,PPP1R13L,GJA1,GPR21,GSK3B,HOXD11,TNC,IGF2,ITGA4,L1CAM,LRP1,LRP4,MAP1B,MATN2,MECP2,MSX2,ANKRD11,H19,NOTCH2,NTRK3,SYT2,SERPINE1,NLGN3,PLAU,PMP…
GO: Biological Process	GO:0030198	extracellular matrix organization	3.218e-09	2.875e-05	4.713e-07	4.56e-06	63	399	AEBP1,ANXA2,ANXA2P2,MMP23B,TMPRSS6,CD44,COL1A1,COL1A2,COL3A1,COL4A1,COL4A4,COL17A1,SH3PXD2A,VCAN,NCAN,SCUBE3,DAG1,DCN,DPP4,GREM1,FAP,FBLN1,ANTXR1,CAPNS2,EGFLAM,GAS2,B4GALT1,ADAMTS5,HAS2,HAPLN2,HSPG2,TNC,ICAM1,ITGA6,ITGA4,ITGB6,LAMA5,LRP1,MMP2,CCDC80,MYH11,NF1,NID1,SERPINE1,ADAMTSL4,PMP22,HTRA1,PTX3,THSD4,FERMT1,SCUBE1,SMARCA4,SMOC1,SMOC2,TGFB1,TGFB2,COL18A1,TIMP2,TLL2,TNR,AGRN,VCAM1,PHLDB2
GO: Biological Process	GO:0006396	RNA processing	3.541e-09	3.164e-05	5.103e-07	4.937e-06	166	1474	SCAF4,TRIM71,KHSRP,RBM24,BICD1,C1QBP,USP14,RRP9,SNORD31,SCAF1,RNF113B,NCOR2,INTS1,SNORD116-20,SNORD116-14,SNORD116-15,SNORD116-13,APOBEC4,ELAVL1,SF3A1,NPM3,ARL6IP4,ZBTB7A,SNORD12C,SNORA72,SNORA65,SNORD60,SNORD51,SNORA74A,RNU11,RNU5E-1,RNU5D-1,RNU5A-1,RNU5B-1,RNU4-2,RNU4-1,SNORD3B-1,RNVU1-18,RNU1-3,RNU1-2,RNU1-1,CHERP,PRPF8,FUS,SNORD108,AGO2,LUC7L3,RPP40,SRRM4,SNORD3A,SNORD3D,SNORD3C,SNORD3B-2,EBN…
GO: Biological Process	GO:0032990	cell part morphogenesis	3.663e-09	3.273e-05	5.196e-07	5.027e-06	102	783	ULK1,ISLR2,NYAP2,ANK3,ARHGDIA,KLF7,IRS2,RERE,PHACTR1,NRP1,SYNGAP1,BMPR2,CD44,ARHGAP33,LGI1,SLIT2,CLU,AUTS2,CUX1,SEMA3E,DAG1,DCC,ARHGAP44,SHANK1,SEMA3D,CACNG7,CELSR3,CELSR2,MEGF8,FARP1,WASF2,MARK2,EP300,EPHB3,SEMA3A,SPTBN5,DACT1,FGFR2,SLITRK6,SEMA4D,SEMA3C,GAP43,GATA3,GBX2,CNTN6,GJA1,CIT,GSK3B,LINGO1,LZTS1,IGF1R,ITGA4,L1CAM,LRRC4B,LRP1,LRP4,MAP1A,MAP1B,MATN2,MECP2,NTRK3,SYT2,NLGN3,PIK3CB,PLXNA2,PL…
GO: Biological Process	GO:0000902	cell morphogenesis	4.343e-09	3.88e-05	6.063e-07	5.866e-06	139	1179	FZD7,ULK1,ISLR2,NYAP2,ANK3,ARHGDIA,KLF7,IRS2,RERE,PHACTR1,NRP1,SYNGAP1,BMPR2,C1QBP,LATS1,CD44,ARHGAP33,LGI1,SLIT2,CLU,COL4A4,ZNF385A,AUTS2,CUX1,SEMA3E,MYADM,DAG1,DCC,ARHGAP44,DIAPH1,SHANK1,SEMA3D,CACNG7,CELSR3,CELSR2,MEGF8,FARP1,WASF2,GREM1,MARK2,EP300,EPHB3,SEMA3A,SPTBN5,DACT1,FBLN1,YAP1,ANTXR1,FGFR2,SLITRK6,FGR,SEMA4D,SEMA3C,EGFLAM,GAP43,GAS2,GATA3,GBX2,CNTN6,GJA1,GP1BA,CIT,GSK3B,LINGO1,LZTS1,H…
GO: Biological Process	GO:0007409	axonogenesis	5.246e-09	4.687e-05	7.211e-07	6.977e-06	77	537	ULK1,ISLR2,ANK3,ARHGDIA,KLF7,IRS2,NRP1,SYNGAP1,BMPR2,LGI1,SLIT2,AUTS2,SEMA3E,DAG1,DCC,SEMA3D,CELSR3,MEGF8,MARK2,EP300,EPHB3,SEMA3A,SPTBN5,FGFR2,SLITRK6,SEMA4D,SEMA3C,GAP43,GATA3,GBX2,CNTN6,GSK3B,LINGO1,IGF1R,ITGA4,L1CAM,LRRC4B,LRP1,LRP4,MAP1A,MAP1B,MATN2,NTRK3,NLGN3,PIK3CB,PLXNA2,PLXNB3,PMP22,PTCH1,PTPRS,RET,MAP1S,PLXNA3,LMTK2,DOK4,SLIT1,SLIT3,SOS1,UNC5B,SPTB,SRC,FSTL4,NFASC,STXBP1,CNTN2,ADNP,PIP…
GO: Biological Process	GO:0007417	central nervous system development	5.554e-09	4.962e-05	7.519e-07	7.275e-06	134	1129	ARID1A,NME5,AK4,ULK1,ALK,ANXA3,LMO4,ZFHX3,IRS2,ATIC,RERE,ATP2B4,PHACTR1,KIF1A,BCL2A1,NRP1,BMPR2,ALDH1A2,SPHK1,CDK5R2,CASP2,SLIT2,CLU,TPP1,COL3A1,COL4A1,NR1D1,NCOR2,TENM4,VCAN,NCAN,DAG1,DCC,SEC16A,DIAPH1,MED12,TRAPPC9,SHANK1,ATN1,SEZ6L2,CELSR2,SEZ6,EPHB3,SEMA3A,FGFR2,ANP32B,SUFU,DNER,GBX2,CNTN6,TTBK1,GLIS2,GNAO1,GRIN2C,GRIN2D,GSK3B,LINGO1,HTT,HAPLN2,HNMT,HNRNPD,HSPG2,NDST1,ID4,IGF1R,IL1B,SLC6A17,K…
GO: Biological Process	GO:2000145	regulation of cell motility	6.161e-09	5.505e-05	8.148e-07	7.883e-06	133	1120	ACTA2,ADORA2B,SRGAP1,ANXA3,CAMSAP3,LMO4,FAS,ARHGDIA,ARHGDIB,IRS2,PHACTR1,CEACAM1,NRP1,BMPR2,SPHK1,C1QBP,IL33,MIR505,SLIT2,CMKLR1,COL1A1,COL3A1,ONECUT2,PRKD2,PTPN23,SDC3,SEMA3E,MYADM,EPPK1,SCRT1,HDAC4,DACH1,DAG1,DCN,ACE,DIAPH1,IQSEC1,DRD4,HBEGF,EDN1,EDNRA,SEMA3D,EGR1,TRPV4,GREM1,F2RL1,SEMA3A,FBLN1,GPNMB,FGR,SEMA4D,SEMA3C,CATSPER1,AGO2,GATA3,GPR18,RAPGEF4,GSK3B,HAS2,HMOX1,ICAM1,IGF1R,IGF2,SSH2,IL1B…
GO: Biological Process	GO:0071495	cellular response to endogenous stimulus	6.201e-09	5.541e-05	8.148e-07	7.883e-06	171	1542	ARID1A,ARID1B,RPTOR,AGTR1,ALK,VASN,TRIM71,AQP9,AKR1C3,IRS2,ATP1A3,ATP2B4,AVPR1B,BCL9,CEACAM1,BMPR2,ZFP36L2,TMPRSS6,SOCS3,CASP4,CBL,LATS1,CD36,CD44,CHRM2,CHRM3,CHRM5,RPL23,SLIT2,COL1A1,COL1A2,COL3A1,COL4A1,ONECUT2,PRKD2,NR1D1,CREBBP,CRHR2,NCOR2,SOGA1,HDAC4,AKR1C1,AKR1C2,DIAPH1,DRD4,HCN4,EDN1,EEF1A1,KLF16,MEGF8,EGR1,EGR3,HRH4,GREM1,EP300,FSTL3,ZBTB7A,YAP1,FGFR2,FOLR1,WFIKKN1,ANKRD1,GATA3,GJA1,GNAO1…
GO: Biological Process	GO:0048667	cell morphogenesis involved in neuron differentiation	6.524e-09	5.83e-05	8.449e-07	8.174e-06	92	689	ULK1,ISLR2,ANK3,ARHGDIA,KLF7,IRS2,RERE,PHACTR1,NRP1,SYNGAP1,BMPR2,ARHGAP33,LGI1,SLIT2,AUTS2,CUX1,SEMA3E,DAG1,DCC,ARHGAP44,SHANK1,SEMA3D,CELSR3,CELSR2,MEGF8,FARP1,MARK2,EP300,EPHB3,SEMA3A,SPTBN5,DACT1,FGFR2,SLITRK6,SEMA4D,SEMA3C,GAP43,GATA3,GBX2,CNTN6,CIT,GSK3B,LINGO1,LZTS1,IGF1R,ITGA4,L1CAM,LRRC4B,LRP1,LRP4,MAP1A,MAP1B,MATN2,NTRK3,NLGN3,PIK3CB,PLXNA2,PLXNB3,PMP22,PTCH1,PTPRF,PTPRS,RET,MAP1S,PLXNA…
GO: Biological Process	GO:0048646	anatomical structure formation involved in morphogenesis	7.092e-09	6.337e-05	9.053e-07	8.759e-06	155	1365	ARID1A,FZD7,FZD8,AGTR1,ULK1,ANXA2,ANXA2P2,ANXA3,RNF213,TRIM71,TNRC6C,LMO4,PHACTR4,DCHS1,CEACAM1,NRP1,PROM1,BMPR2,ALDH1A2,SPHK1,SDK1,CDK5R2,TBX18,LATS1,CD36,CD44,MIR505,SLIT2,COL1A1,COL4A1,COL4A4,PRKD2,ZNF385A,CRHR2,TENM4,SH3PXD2A,CSPG4,SEMA3E,MYADM,ISM1,DAG1,DCN,ACE,SOX7,MED12,HBEGF,RDH10,EDN1,EDNRA,MEGF8,EGR3,WASF2,GREM1,EP300,EPAS1,EPHB3,PAK4,DACT1,FAP,FGFR2,GPNMB,SEMA3C,FOLR1,ANKRD1,SUFU,SIX2,…
GO: Biological Process	GO:0003013	circulatory system process	9.849e-09	8.8e-05	1.239e-06	1.199e-05	85	624	ACTA2,ADORA2B,AGTR1,PDE5A,ATP1A3,ATP1B2,ATP2A2,ATP2B3,ATP2B4,AVPR1B,BDKRB2,CEACAM1,BMPR2,CACNA1G,CACNA1C,CD36,CD38,CACNA2D2,CHRM2,CHRM3,SLIT2,COL1A2,CRHR2,HDAC4,DBH,ACE,KCNG2,CYB5R3,HCN4,HBEGF,ECE1,EDN1,EDNRA,CACNG8,CACNG7,TRPV4,EPAS1,F2RL1,CACNG2,SEMA3A,YAP1,FLI1,CACNG5,CACNG4,PPP1R13L,GJA1,GNAO1,HMOX1,KCNK15,HRH1,ICAM1,IL18,JUP,KCND1,KCND3,KCNJ14,KCNMA1,MECP2,MIF,MMP2,NCF2,NOS1,NPPB,PKP2,PPARD,…
GO: Biological Process	GO:1903508	positive regulation of nucleic acid-templated transcription	1.04e-08	9.295e-05	1.284e-06	1.242e-05	187	1736	ACTA2,ARID1A,TRRAP,FZD7,FZD8,ARID1B,RPTOR,LMO4,KLF7,ZFHX3,TNKS,RERE,BCL9,CCNK,BMPR2,IL33,FOXK1,TMPRSS6,TBX18,PDLIM1,CD38,MED14,TP53INP2,ZNF462,KMT2C,COL1A1,ONECUT2,PRKD2,NR1D1,CREBBP,ZNF516,AUTS2,SETD1A,KMT2B,HDAC4,SERTAD2,MAML1,DCC,SPAG8,DCN,SOX7,ZMIZ2,MED12,GNL3,ATN1,NUPR1,EDN1,HIVEP3,EGR1,EGR3,ELF4,ELK4,GREM1,EP300,EPAS1,FSTL3,ETV6,F2RL1,MBTPS2,YAP1,FGFR2,AGAP2,FOXM1,FLI1,IL31RA,ZBED3,ANKRD1,F…
GO: Biological Process	GO:0000244	spliceosomal tri-snRNP complex assembly	1.061e-08	9.478e-05	1.284e-06	1.242e-05	13	27	RNU5E-1,RNU5D-1,RNU5A-1,RNU5B-1,RNU4-2,RNU4-1,PRPF8,RNU4ATAC,RNU6ATAC,RNU6-9,RNU6-7,RNU6-8,RNU6-2
GO: Biological Process	GO:0008015	blood circulation	1.063e-08	9.501e-05	1.284e-06	1.242e-05	84	615	ACTA2,ADORA2B,AGTR1,PDE5A,ATP1A3,ATP1B2,ATP2A2,ATP2B3,ATP2B4,AVPR1B,BDKRB2,CEACAM1,BMPR2,CACNA1G,CACNA1C,CD36,CD38,CACNA2D2,CHRM2,CHRM3,SLIT2,COL1A2,CRHR2,HDAC4,DBH,ACE,KCNG2,CYB5R3,HCN4,HBEGF,ECE1,EDN1,EDNRA,CACNG8,CACNG7,TRPV4,EPAS1,F2RL1,CACNG2,SEMA3A,FLI1,CACNG5,CACNG4,PPP1R13L,GJA1,GNAO1,HMOX1,KCNK15,HRH1,ICAM1,IL18,JUP,KCND1,KCND3,KCNJ14,KCNMA1,MECP2,MIF,MMP2,NCF2,NOS1,NPPB,PKP2,PPARD,PRKAC…
GO: Biological Process	GO:1902680	positive regulation of RNA biosynthetic process	1.087e-08	9.709e-05	1.295e-06	1.253e-05	187	1737	ACTA2,ARID1A,TRRAP,FZD7,FZD8,ARID1B,RPTOR,LMO4,KLF7,ZFHX3,TNKS,RERE,BCL9,CCNK,BMPR2,IL33,FOXK1,TMPRSS6,TBX18,PDLIM1,CD38,MED14,TP53INP2,ZNF462,KMT2C,COL1A1,ONECUT2,PRKD2,NR1D1,CREBBP,ZNF516,AUTS2,SETD1A,KMT2B,HDAC4,SERTAD2,MAML1,DCC,SPAG8,DCN,SOX7,ZMIZ2,MED12,GNL3,ATN1,NUPR1,EDN1,HIVEP3,EGR1,EGR3,ELF4,ELK4,GREM1,EP300,EPAS1,FSTL3,ETV6,F2RL1,MBTPS2,YAP1,FGFR2,AGAP2,FOXM1,FLI1,IL31RA,ZBED3,ANKRD1,F…
GO: Biological Process	GO:0031589	cell-substrate adhesion	1.134e-08	0.0001013	1.333e-06	1.29e-05	60	384	FZD7,CAMSAP3,NRP1,C1QBP,CD36,CD44,COL1A1,COL3A1,ONECUT2,COL17A1,SEMA3E,MYADM,DAG1,SIRPA,SORBS3,GREM1,EPHB3,FBLN1,FAT2,ANTXR1,EGFLAM,TMEM8B,GSK3B,HAS2,HSPG2,ITGA6,ITGA4,ITGB6,JUP,L1CAM,LAMA5,LRP1,CCDC80,FGFRL1,NEDD9,NF1,NID1,SERPINE1,WNT4,PIK3CB,PLAU,PPARD,RPL29,CCL21,FERMT1,SLC9A1,SRC,SMOC1,SMOC2,AJAP1,CNTN2,OTOA,SRCIN1,SRGAP2,TECTA,UTRN,VCAM1,ZYX,ADAMTS12,PHLDB2
GO: Biological Process	GO:0060485	mesenchyme development	1.21e-08	0.0001082	1.405e-06	1.359e-05	52	312	ACTA2,ACTG2,VASN,PHACTR4,DCHS1,RBM24,NRP1,BMPR2,ALDH1A2,COL1A1,SEMA3E,DAG1,RDH10,EDN1,EDNRA,SEMA3D,MEGF8,GREM1,SEMA3A,YAP1,FGFR2,SEMA4D,SEMA3C,FOLR1,SIX2,GBX2,GJA1,GSK3B,HAS2,HTT,IL1B,ITGA4,LAMA5,KITLG,MSX2,MYC,BCL9L,CYP26C1,NODAL,WNT4,RET,TRIM62,TMEM100,ZNF703,SOX11,TGFB1,TGFB2,WNT5A,CRB2,VANGL2,ALX1,PHLDB2
GO: Biological Process	GO:0048666	neuron development	1.229e-08	0.0001098	1.407e-06	1.362e-05	148	1298	ARID1B,NLGN2,ULK1,ALK,ISLR2,NYAP2,ANK3,CAMSAP3,FAS,ARHGDIA,KLF7,IRS2,RERE,PHACTR1,NRP1,SYNGAP1,BMPR2,SPHK1,SDK1,CD38,CD44,ARHGAP33,LGI1,SLIT2,CLU,ONECUT2,TENM4,CSPG4,AUTS2,CUX1,SEMA3E,DAG1,DCC,ASAP1,ARHGAP44,DIAPH1,SHANK1,EEF1A1,SEMA3D,CACNG7,CELSR3,CELSR2,MEGF8,FARP1,TRPV4,MARK2,EP300,SEZ6,EPHB3,PAK4,SEMA3A,SPTBN5,DACT1,FGFR2,SLITRK6,SEMA4D,SEMA3C,FOLR1,ANKRD1,GAP43,SRRM4,GATA3,GBX2,CNTN6,GJA1,G…
GO: Biological Process	GO:0072001	renal system development	1.684e-08	0.0001505	1.905e-06	1.843e-05	54	333	ACTA2,AGTR1,TSHZ3,DCHS1,NRP1,PROM1,ALDH1A2,TBX18,CD44,SLIT2,COL4A1,COL4A4,VCAN,CUX1,DCN,ACE,RDH10,EDNRA,EGR1,GREM1,PLCE1,FSTL3,YAP1,FGFR2,SIX2,GATA3,GLIS2,HAS2,HOXD11,HPGD,ITGA6,LAMA5,LIF,LRP4,MYC,NF1,NFIA,NID1,NOTCH2,NOTCH3,WNT4,PROX1,PTCH1,RARA,KIF26B,RET,SOX11,TFAP2B,TGFB1,TGFB2,TP73,CYP26B1,WNT5A,VANGL2
GO: Biological Process	GO:0090066	regulation of anatomical structure size	1.807e-08	0.0001615	2.018e-06	1.953e-05	81	592	ACTA2,ADORA2B,RPTOR,AGTR1,ULK1,ISLR2,PDE5A,AVPR1B,BDKRB2,NRP1,BMPR2,CACNA1G,CACNA1C,LATS1,CD38,CHRM3,SLIT2,SEMA3E,MYADM,DBH,DCC,ACE,ECE1,EDN1,EDNRA,SEMA3D,MEGF8,TRPV4,EP300,F2RL1,SEMA3A,SPTBN5,PRR16,SEMA4D,SEMA3C,GJA1,CIT,GSK3B,HMOX1,HRH1,ICAM1,IL7R,KCNMA1,KCNN4,L1CAM,LRP1,MAP1B,MMP2,CDHR5,NOS1,NPPB,NTRK3,PLEK,IQGAP3,PPARD,CDHR2,PTGER3,PTPRS,RET,KIRREL1,SCT,CCL21,PLXNA3,SLC8A1,SLC12A3,SLIT1,WDTC1…
GO: Biological Process	GO:0001655	urogenital system development	1.898e-08	0.0001696	2.094e-06	2.026e-05	59	380	ACTA2,AGTR1,TSHZ3,DCHS1,NRP1,PROM1,ALDH1A2,TBX18,CD44,SLIT2,COL4A1,COL4A4,VCAN,CUX1,DCN,ACE,RDH10,EDNRA,EGR1,GREM1,PLCE1,EPHB3,FSTL3,YAP1,FGFR2,SIX2,GATA3,GLIS2,HAS2,HOXD11,HPGD,TNC,ID4,IGF1R,ITGA6,LAMA5,LIF,LRP4,MMP2,MYC,NF1,NFIA,NID1,NOTCH2,NOTCH3,WNT4,PROX1,PTCH1,RARA,KIF26B,RET,SOX11,TFAP2B,TGFB1,TGFB2,TP73,CYP26B1,WNT5A,VANGL2
GO: Biological Process	GO:0032989	cellular component morphogenesis	2.039e-08	0.0001822	2.221e-06	2.149e-05	147	1297	FZD7,ULK1,ISLR2,NYAP2,ANK3,ARHGDIA,KLF7,IRS2,RERE,PHACTR1,NRP1,SYNGAP1,BMPR2,C1QBP,LATS1,CD44,ARHGAP33,LGI1,SLIT2,CLU,COL4A4,ZNF385A,TENM4,AUTS2,CUX1,SEMA3E,MYADM,DAG1,DCC,ARHGAP44,DIAPH1,SHANK1,EDN1,SEMA3D,CACNG7,CELSR3,CELSR2,MEGF8,FARP1,WASF2,GREM1,MARK2,EP300,EPHB3,SEMA3A,SPTBN5,DACT1,FBLN1,YAP1,ANTXR1,FGFR2,SLITRK6,FGR,SEMA4D,SEMA3C,ANKRD1,EGFLAM,GAP43,ACRBP,GAS2,GATA3,GBX2,CNTN6,GJA1,GP1BA,…
GO: Biological Process	GO:0051968	positive regulation of synaptic transmission, glutamatergic	2.232e-08	0.0001995	2.375e-06	2.298e-05	15	38	NLGN2,TSHZ3,SHANK1,CACNG8,CACNG7,CACNG2,CACNG5,CACNG4,ROR2,NLGN3,CCL2,SHANK2,IQSEC2,STXBP1,TNR
GO: Biological Process	GO:0072657	protein localization to membrane	2.233e-08	0.0001995	2.375e-06	2.298e-05	90	686	NLGN2,ANK3,ANXA2,ANXA2P2,DCHS1,SYNGAP1,SHISA7,LGI1,RAB11B,RPL23,NRXN2,RPL36,CLIP3,TRAM2,MYADM,DAG1,ARHGAP44,SEC16A,RN7SL3,RN7SL2,CACNG8,CACNG7,TIMM10,TMEM88,CACNG2,GPC5,FOLR1,CACNG5,CACNG4,VAMP5,RAPGEF4,GRIK5,GRIN2C,GSK3B,RPL35,SHISA6,ITGA4,JUP,KCNB1,KRT18,LAMA5,LRP1,LRP4,RPL10A,SSH1,PKP2,NECAB2,SYNE3,PTCH1,RN7SL1,RPL5,RPL7A,RPL9,RPL11,RPL12,RPL17,RPL18A,RPL26,RPL27,RPL27A,RPL29,RPL35A,RPL39,RPL4…
GO: Biological Process	GO:0060322	head development	2.327e-08	0.0002079	2.446e-06	2.367e-05	109	885	ARID1A,NME5,AK4,ULK1,ALK,ANXA3,ZFHX3,IRS2,ATIC,RERE,ATP2B4,PHACTR1,KIF1A,BCL2A1,NRP1,BMPR2,ALDH1A2,SPHK1,CDK5R2,CASP2,SLIT2,COL1A1,COL3A1,COL4A1,CREBBP,NCOR2,SEC16A,DIAPH1,TRAPPC9,SHANK1,SEZ6L2,EDNRA,CELSR2,EP300,SEZ6,EPHB3,SEMA3A,FGFR2,ANP32B,GBX2,TTBK1,GNAO1,GRIN2C,GRIN2D,GSK3B,HTT,HNMT,HNRNPD,HSPG2,NDST1,ID4,IGF1R,SLC6A17,ITGA4,KCNC1,LRP1,MECP2,MMP2,MT-ND4,ANKRD11,NEUROD2,NF1,NFIX,NME1,NODAL,N…
GO: Biological Process	GO:0016071	mRNA metabolic process	3.204e-08	0.0002863	3.329e-06	3.221e-05	110	901	SCAF4,TRIM71,TNRC6C,KHSRP,RBM24,BOLL,ZFP36L2,C1QBP,RPL23,SCAF1,RPL36,SMG7,APOBEC4,CACNG7,ELAVL1,SF3A1,ARL6IP4,ZBTB7A,RNU11,RNU5E-1,RNU5D-1,RNU5A-1,RNU5B-1,RNU4-2,RNU4-1,RNVU1-18,RNU1-3,RNU1-2,RNU1-1,CHERP,PRPF8,FUS,AGO2,LUC7L3,SRRM4,RPL35,HNRNPD,HSPA8,HELZ2,IK,RBM20,RPL10A,CNOT3,NOVA1,NOVA2,RNU12,PCBP1,PCBP2,RNU4ATAC,RNU6ATAC,RNVU1-15,RNVU1-14,RNU6-9,RNVU1-20,RNU6-7,RNU6-8,RNVU1-6,POLR2A,PPARD,PR…
GO: Biological Process	GO:0043009	chordate embryonic development	3.276e-08	0.0002927	3.364e-06	3.255e-05	101	806	ARID1A,TSHZ3,CAMSAP3,TRIM71,LMO4,ARHGDIG,PHACTR4,DCHS1,DLK1,CCNK,BMPR2,ALDH1A2,SOCS3,TBX18,LATS1,SLIT2,COL1A1,NCOR2,SH3PXD2A,TANC2,INTS1,MED12,HCN4,HBEGF,RDH10,ECE1,EDN1,EDNRA,MEGF8,LPAR6,CCDC24,EP300,EPAS1,DACT1,FGFR2,SEMA3C,FOLR1,SYVN1,SUFU,SIX2,GATA3,GBX2,GJA1,ST8SIA6,PRRC2B,HCFC1,HTT,SLC5A7,ALX4,HOXD11,HSPG2,NDST1,IGF2,INSL3,ITGA4,LIF,TM4SF1,MT-ND4,ANKRD11,NF1,NODAL,CNOT3,NOTCH2,ROR2,PAX5,EPN…
GO: Biological Process	GO:0048514	blood vessel morphogenesis	3.57e-08	0.000319	3.625e-06	3.507e-05	96	755	FZD8,AGTR1,ANXA2,ANXA2P2,ANXA3,RNF213,CEACAM1,NRP1,BMPR2,SPHK1,CD36,MIR505,SLIT2,COL3A1,COL4A1,COL4A4,PRKD2,CRHR2,CSPG4,SEMA3E,ISM1,DAG1,DCN,ACE,HBEGF,EDN1,EDNRA,EGR3,WASF2,GREM1,EPAS1,EPHB3,PAK4,FAP,YAP1,FGFR2,GPNMB,FOXM1,FOLR1,AGO2,GBX2,B4GALT1,GJA1,HAS2,HK2,HMOX1,HPGD,HSPG2,IGF2,IL1B,IL18,JUP,LAMA5,LIF,LRP1,MECP2,MIR2355,MMP2,HIPK2,NF1,NODAL,NOTCH2,NOTCH3,NPPB,SERPINE1,MIR640,WNT4,PIK3CB,PLAU,…
GO: Biological Process	GO:0009792	embryo development ending in birth or egg hatching	3.691e-08	0.0003298	3.706e-06	3.585e-05	103	829	ARID1A,TSHZ3,CAMSAP3,TRIM71,LMO4,ARHGDIG,PHACTR4,DCHS1,DLK1,CCNK,BMPR2,ALDH1A2,SOCS3,TBX18,LATS1,SLIT2,COL1A1,NCOR2,SH3PXD2A,TANC2,INTS1,ACE,MED12,HCN4,HBEGF,RDH10,ECE1,EDN1,EDNRA,MEGF8,LPAR6,CCDC24,EP300,EPAS1,DACT1,FGFR2,SEMA3C,FOLR1,SYVN1,SUFU,SIX2,GATA3,GBX2,GJA1,ST8SIA6,PRRC2B,HCFC1,HTT,SLC5A7,ALX4,HOXD11,HSPG2,NDST1,IGF2,INSL3,ITGA4,LIF,TM4SF1,MT-ND4,ANKRD11,NF1,NODAL,CNOT3,NOTCH2,ROR2,PAX5…
GO: Biological Process	GO:0009611	response to wounding	3.809e-08	0.0003403	3.773e-06	3.65e-05	96	756	ACTA2,FZD7,DOCK6,ANXA2,ANXA2P2,SERPINC1,BCL9,CEACAM1,NRP1,BNC1,ZFP36L2,C1QBP,TMPRSS6,CD36,CD44,COL1A1,COL1A2,COL3A1,EPPK1,DAG1,DCN,HBEGF,EDN1,F2RL1,PHF21A,FAP,FBLN1,YAP1,FGFR2,FOLR1,GAP43,GATA3,B4GALT1,GJA1,GP1BA,GRIN2C,SERPIND1,HMOX1,TNC,IGF1R,INSL3,MUC16,LRP1,MAP1B,MATN2,MIF,MMP2,MSX2,NEAT1,DUOX1,NF1,NOTCH2,NTRK3,SERPINE1,WNT4,SERPINE2,PIK3CB,PLAT,PLAU,PLEC,PLEK,PPARD,NMNAT3,PRKACA,PTGER3,PTGER…
GO: Biological Process	GO:0001501	skeletal system development	3.843e-08	0.0003433	3.773e-06	3.65e-05	79	582	ANXA2,ANXA2P2,DCHS1,DLK1,BMPR2,CD44,CMKLR1,COL1A1,COL1A2,COL3A1,ZNF385A,VCAN,NCAN,HDAC4,MED12,RDH10,EDN1,MEGF8,WASF2,TRPV4,GREM1,EP300,LRRC17,EVC,ZBTB7A,MBTPS2,FGFR2,FGR,FLI1,SEMA4D,WFIKKN1,SUFU,SIX2,RAI1,GJA1,HAS2,HAPLN2,ALX4,HOXD11,HOXD12,HSPG2,NDST1,IGF2,KIT,LTBP3,MATN2,MEF2D,MGP,MMP2,MSX2,ANKRD11,MYC,FGFRL1,DNM3OS,NODAL,NOTCH2,ROR2,PAX5,PTGER4,SIGLEC15,RARA,LRRK1,ASXL2,SFRP4,SKI,SOX11,SRC,XYL…
GO: Biological Process	GO:0048167	regulation of synaptic plasticity	4.305e-08	0.0003846	4.181e-06	4.045e-05	41	227	TSHZ3,SYNGAP1,SHISA7,CD38,CRHR2,SHANK1,EGR1,GRIN2C,GRIN2D,GSK3B,LZTS1,HTT,SYNPO,HRH1,SHISA6,KCNB1,KIT,MAP1A,MAP1B,MECP2,KMT2A,NPAS4,NEUROD2,NF1,NOS1,NRGN,NLGN3,SERPINE2,SSH1,RARA,SCT,SLC8A2,SHANK2,IQSEC2,STXBP1,VAMP2,SYN1,CNTN2,CRTC1,TNR,VGF
GO: Biological Process	GO:0010975	regulation of neuron projection development	4.369e-08	0.0003903	4.197e-06	4.061e-05	82	614	NLGN2,ULK1,ALK,ISLR2,ARHGDIA,NRP1,SYNGAP1,BMPR2,SPHK1,SDK1,CD38,ARHGAP33,SLIT2,CSPG4,CUX1,SEMA3E,DCC,ASAP1,ARHGAP44,SHANK1,EEF1A1,SEMA3D,CACNG7,MEGF8,TRPV4,MARK2,EP300,SEZ6,EPHB3,SEMA3A,SEMA4D,SEMA3C,ANKRD1,GATA3,RAPGEF4,CIT,GSK3B,LINGO1,LZTS1,IGF1R,ITGA6,L1CAM,LRRC4B,LIF,LRP1,LRP4,MAP1B,MECP2,MIF,NF1,NME1,NTRK3,SYT2,NLGN3,SERPINE2,PLXNA2,PLXNB3,PMP22,FAT3,PTPRF,PTPRS,RET,PLXNA3,EFHC2,SHANK2,TENM…
GO: Biological Process	GO:0007416	synapse assembly	5.02e-08	0.0004486	4.772e-06	4.617e-05	38	203	NLGN2,LRFN1,PCDHB16,BSN,SDK1,NRXN2,SHANK1,FARP1,EPHB3,SLITRK6,SEMA4D,GAP43,DNER,PCLO,LRRC4B,LRP4,MAP1B,MECP2,NPAS4,NTRK3,NLGN3,LRRN3,LRFN3,PTPRS,LRRTM4,CLSTN1,SHANK2,SLIT1,LRRC4,PCDHB13,PCDHB11,ADNP,NPTXR,TLR2,AGRN,FLRT3,FLRT1,WNT5A
GO: Biological Process	GO:0045664	regulation of neuron differentiation	5.088e-08	0.0004547	4.786e-06	4.63e-05	99	792	BEND6,NLGN2,ULK1,ALK,ISLR2,ARHGDIA,DUOXA1,ZFHX3,NRP1,SYNGAP1,BMPR2,SPHK1,SDK1,CD38,ARHGAP33,SLIT2,CSPG4,CUX1,SEMA3E,BRINP1,DCC,ASAP1,ARHGAP44,SHANK1,EEF1A1,SEMA3D,CACNG7,MEGF8,TRPV4,MARK2,EP300,SEZ6,EPHB3,SEMA3A,SEMA4D,SEMA3C,ANKRD1,GATA3,RAPGEF4,CIT,GSK3B,LINGO1,LZTS1,ID4,IGF1R,IL1B,ITGA6,L1CAM,LRRC4B,LIF,LRP1,LRP4,MAP1B,MECP2,MIF,NEUROD2,NF1,NME1,NOTCH3,NTRK3,SYT2,NLGN3,SERPINE2,PLXNA2,PLXNB3,P…
GO: Biological Process	GO:0045893	positive regulation of transcription, DNA-templated	5.277e-08	0.0004715	4.911e-06	4.751e-05	176	1647	ACTA2,ARID1A,FZD7,FZD8,ARID1B,RPTOR,LMO4,KLF7,ZFHX3,TNKS,BCL9,CCNK,BMPR2,IL33,FOXK1,TMPRSS6,TBX18,CD38,MED14,TP53INP2,ZNF462,KMT2C,COL1A1,ONECUT2,PRKD2,NR1D1,CREBBP,ZNF516,AUTS2,SETD1A,KMT2B,HDAC4,SERTAD2,MAML1,SPAG8,DCN,SOX7,ZMIZ2,MED12,GNL3,EDN1,HIVEP3,EGR1,EGR3,ELF4,ELK4,GREM1,EP300,EPAS1,FSTL3,ETV6,F2RL1,MBTPS2,YAP1,FGFR2,AGAP2,FOXM1,FLI1,IL31RA,ZBED3,DOT1L,NFAT5,SIX2,RAI1,AGO2,GATA3,GBX2,GLI…
GO: Biological Process	GO:0000956	nuclear-transcribed mRNA catabolic process	5.483e-08	0.0004899	5.05e-06	4.886e-05	39	212	TNRC6C,ZFP36L2,RPL23,RPL36,SMG7,AGO2,RPL35,HELZ2,RPL10A,CNOT3,SAMD4B,UPF1,RPL5,RPL7A,RPL9,RPL11,RPL12,RPL17,RPL18A,RPL26,RPL27,RPL27A,RPL29,RPL35A,RPL39,RPL41,RPL36A,RPS3,RPS3A,RPS4X,RPS7,RPS12,RPS15A,RPS17,TNRC6B,SMG6,PATL1,ZFP36,EXOSC5
GO: Biological Process	GO:0051241	negative regulation of multicellular organismal process	5.811e-08	0.0005192	5.298e-06	5.126e-05	163	1500	FZD7,ADORA2B,ULK1,ANXA2,VASN,ANXA2P2,FAS,KHSRP,ARHGDIA,ARHGDIB,KLF7,PDE5A,ATP2A2,ATP2B4,DLK1,CEACAM1,NRP1,SYNGAP1,BMPR2,C1QBP,IL33,TMPRSS6,TBX18,CD36,CD38,CD44,ALPK2,MIR505,SLIT2,CMKLR1,COL3A1,ISX,PTPN23,NR1D1,CREBBP,CRHR2,FOXP4,ISG15,IKBKE,CSPG4,SEMA3E,EPPK1,HDAC4,ISM1,BRINP1,SIRPA,DCC,DCN,ACE,ASAP1,EDN1,SEMA3D,TRPV4,GREM1,LRRC17,SEZ6,FSTL3,F2RL1,SEMA3A,FAP,FBLN1,GPNMB,SEMA4D,SEMA3C,SUFU,RAI1,GA…
GO: Biological Process	GO:0009968	negative regulation of signal transduction	6.229e-08	0.0005566	5.622e-06	5.439e-05	164	1513	BEND6,NME5,VASN,RNF213,FAS,PHACTR4,ATP2B4,RGS11,DLK1,BCL2A1,BDKRB2,CEACAM1,BICD1,NRP1,SYNGAP1,C1QBP,TMPRSS6,SOCS3,GPRC5A,CBL,TBX18,LATS1,CD14,CD44,ALPK2,CHRM2,CHRM3,CHRM5,SLIT2,CLU,ONECUT2,OXER1,RPH3AL,ZNF385A,NR1D1,CRHR2,NCOR2,MYADM,DAG1,SIRPA,DCC,DCN,ARHGAP44,CCDC3,DNM1,DRD4,HBEGF,DUSP7,DUSP8,PAM16,EDN1,EDNRA,MEGF8,EGR1,HRH4,GREM1,TMEM88,EYA4,FSTL3,APC2,F2RL1,DACT1,ZBTB7A,FBLN1,YAP1,AGAP2,FOXM1…
GO: Biological Process	GO:0019083	viral transcription	6.857e-08	0.0006126	6.126e-06	5.927e-05	37	197	RPL23,RPL36,POM121,EP300,IFITM3,POM121C,RPL35,RPL10A,POLR2A,TRIM62,RPL5,RPL7A,RPL9,RPL11,RPL12,RPL17,RPL18A,RPL26,RPL27,RPL27A,RPL29,RPL35A,RPL39,RPL41,RPL36A,RPS3,RPS3A,RPS4X,RPS7,RPS12,RPS15A,RPS17,SMARCA4,TRIM21,NUP210,ZFP36,NUP214
GO: Biological Process	GO:0001667	ameboidal-type cell migration	7.421e-08	0.0006631	6.53e-06	6.318e-05	70	501	ACTA2,ADORA2B,ANXA3,ARHGDIB,PHACTR4,CEACAM1,NRP1,BMPR2,C1QBP,MIR505,SLIT2,PRKD2,PTPN23,SEMA3E,EPPK1,DCN,IQSEC1,DPP4,HBEGF,EDN1,SEMA3D,MEGF8,EGR3,WASF2,GREM1,SEMA3A,FAP,FAT2,SEMA4D,SEMA3C,FOLR1,AGO2,GATA3,GBX2,HAS2,HMOX1,TMEM201,IGF2,INSL3,ITGA4,JUP,KIT,LAMA5,MECP2,MIR2355,KITLG,NF1,NODAL,SERPINE1,MIR640,PML,PMP22,PPARD,MIR24-2,PROX1,RET,S100P,FERMT1,SLC8A1,SRC,SMOC2,SRGAP2,TGFB1,TGFB2,TNS1,P2RY12…
GO: Biological Process	GO:0043062	extracellular structure organization	7.491e-08	0.0006694	6.53e-06	6.318e-05	71	511	AEBP1,AGTR1,ANXA2,ANXA2P2,MMP23B,KHSRP,TMPRSS6,CD36,CD44,LIPG,COL1A1,COL1A2,COL3A1,COL4A1,COL4A4,COL17A1,SH3PXD2A,VCAN,NCAN,SCUBE3,DAG1,DCN,DPP4,GREM1,FAP,FBLN1,ANTXR1,CAPNS2,EGFLAM,GAS2,B4GALT1,ADAMTS5,HAS2,HAPLN2,HMOX1,HSPG2,TNC,ICAM1,ITGA6,ITGA4,ITGB6,LAMA5,LRP1,MMP2,CCDC80,MTTP,MYH11,NF1,NID1,SERPINE1,PLAGL2,ADAMTSL4,PMP22,PRKACA,HTRA1,PTX3,THSD4,FERMT1,SCUBE1,SMARCA4,SMOC1,SMOC2,TGFB1,TGFB2,…
GO: Biological Process	GO:0060429	epithelium development	7.528e-08	0.0006726	6.53e-06	6.318e-05	161	1483	ACTA2,ARID1A,FZD7,AGTR1,TSHZ3,ANXA2,ANXA2P2,CAMSAP3,TRIM71,LMO4,KLF7,PHACTR4,DCHS1,AKR1C3,CEACAM1,NRP1,PROM1,BMPR2,ALDH1A2,SOCS3,TBX18,LATS1,CD44,SLIT2,TPP1,CCDC78,COL4A1,COL4A4,ONECUT2,PRKD2,CRHR2,NCOR2,FOXP4,VCAN,CUX1,SEMA3E,MYADM,EPPK1,DAG1,AKR1C1,AKR1C2,MED12,HBEGF,RDH10,EDN1,EDNRA,CELSR3,CELSR2,MEGF8,GREM1,EP300,F2RL1,SEMA3A,DACT1,FASN,YAP1,FGFR2,SLITRK6,AGAP2,RHCG,SEMA3C,IL31RA,FOLR1,DNPH1,…
GO: Biological Process	GO:0051961	negative regulation of nervous system development	7.679e-08	0.0006861	6.597e-06	6.383e-05	57	376	ULK1,FAS,ARHGDIA,NRP1,SYNGAP1,CD38,SLIT2,COL3A1,NR1D1,CSPG4,SEMA3E,BRINP1,DCC,ASAP1,SEMA3D,TRPV4,SEZ6,SEMA3A,SEMA4D,SEMA3C,SUFU,CIT,GSK3B,LINGO1,ID4,IL1B,LRP1,LRP4,MECP2,NEUROD2,NF1,NOTCH3,NTRK3,NLGN3,PMP22,FAT3,TLX3,PRKACA,PTGER3,PTPRS,RFX4,PLXNA3,SIX3,SKI,SLIT1,SOX11,FSTL4,XYLT1,CNTN2,SRGAP2,NR2F1,TGFB1,TLR2,TNR,TP73,VIM,WNT5A
GO: Biological Process	GO:0006413	translational initiation	7.856e-08	0.0007019	6.685e-06	6.468e-05	37	198	TICRR,EIF3C,BOLL,RPL23,RPL36,EIF5B,EIF4A1,EIF4A2,EIF1,AGO2,COPS5,RPL35,RPL10A,RARA,RPL5,RPL7A,RPL9,RPL11,RPL12,RPL17,RPL18A,RPL26,RPL27,RPL27A,RPL29,RPL35A,RPL39,RPL41,RPL36A,RPS3,RPS3A,RPS4X,RPS7,RPS12,RPS15A,RPS17,LARP1
GO: Biological Process	GO:0050770	regulation of axonogenesis	8.105e-08	0.0007242	6.832e-06	6.61e-05	39	215	ULK1,ISLR2,ARHGDIA,NRP1,SYNGAP1,BMPR2,SLIT2,SEMA3E,DCC,SEMA3D,MEGF8,MARK2,EP300,EPHB3,SEMA3A,SEMA4D,SEMA3C,GSK3B,LINGO1,L1CAM,LRRC4B,LRP1,LRP4,MAP1B,NTRK3,PLXNA2,PLXNB3,PTPRS,RET,PLXNA3,SLIT1,FSTL4,CNTN2,ADNP,TNR,AGRN,VIM,WNT5A,ZSWIM4
GO: Biological Process	GO:0035637	multicellular organismal signaling	8.641e-08	0.0007721	7.216e-06	6.981e-05	40	224	ANK3,ATP1A3,ATP1B2,ATP2A2,ATP2B3,ATP2B4,CACNA1G,CACNA1C,CACNA2D2,CHRM5,HCN4,CACNG8,CACNG7,CACNG2,CACNG5,CACNG4,GJA1,RAPGEF4,KCNK15,JUP,KCNC4,KCND1,KCND3,KCNJ14,KCNMA1,NOS1,NTRK3,PKP2,PMP22,PRKACA,RYR2,SCN2B,SCN7A,SLC8A2,SLC8A1,SLC9A1,SCN3B,NFASC,OTOA,TNR
GO: Biological Process	GO:0120035	regulation of plasma membrane bounded cell projection organization	8.74e-08	0.0007809	7.231e-06	6.996e-05	101	822	NLGN2,ULK1,ALK,ISLR2,ARHGDIA,MARK4,NRP1,SYNGAP1,BMPR2,SPHK1,SDK1,CD38,CD44,ARHGAP33,SLIT2,CSPG4,AUTS2,CUX1,SEMA3E,HDAC4,DCC,ASAP1,ARHGAP44,SHANK1,EEF1A1,SEMA3D,CACNG7,MEGF8,WASF2,TRPV4,MARK2,EP300,SEZ6,EPHB3,F2RL1,SEMA3A,SEMA4D,SEMA3C,ANKRD1,GAP43,GATA3,RAPGEF4,CIT,GSK3B,LINGO1,LZTS1,HTT,ICAM1,IGF1R,ITGA6,KIT,L1CAM,LRRC4B,LIF,LRP1,LRP4,MAK,MAP1B,MAP4,MECP2,MIF,MAPK15,CDHR5,NF1,NME1,NTRK3,SYT2,NLG…
GO: Biological Process	GO:0040007	growth	8.937e-08	0.0007985	7.326e-06	7.088e-05	134	1182	FZD7,RPTOR,AGTR1,ULK1,ISLR2,ANXA2,ANXA2P2,DLK1,BCL9,CEACAM1,NRP1,BMPR2,SPHK1,CACNA1C,SOCS3,LATS1,CD38,CD44,LGI1,CACNA2D2,SLIT2,KMT2C,CRHR2,TENM4,AUTS2,SEMA3E,EPPK1,INTS1,SERTAD2,DAG1,DCC,MED12,SHANK1,ATN1,HBEGF,RDH10,EDN1,SEMA3D,CACNG7,MEGF8,GREM1,EP300,PLCE1,PAK4,EVC,SEMA3A,YAP1,FGFR2,SLITRK6,SEMA4D,SEMA3C,DNPH1,RAI1,GAP43,TMEM8B,GAS2,GATA3,PPP1R13L,GJA1,GPR21,GSK3B,RERG,HOXD11,TNC,IGF2,IGFBP4,I…
GO: Biological Process	GO:0008361	regulation of cell size	9.214e-08	0.0008233	7.472e-06	7.229e-05	39	216	RPTOR,ULK1,ISLR2,NRP1,BMPR2,SLIT2,SEMA3E,DCC,EDN1,SEMA3D,MEGF8,TRPV4,EP300,SEMA3A,PRR16,SEMA4D,SEMA3C,GSK3B,IL7R,KCNMA1,KCNN4,L1CAM,LRP1,MAP1B,NTRK3,PLEK,IQGAP3,PTPRS,RET,SCT,PLXNA3,SLC12A3,SLIT1,WDTC1,FSTL4,ADNP,TNR,TP73,WNT5A
GO: Biological Process	GO:0060562	epithelial tube morphogenesis	9.282e-08	0.0008294	7.472e-06	7.229e-05	59	397	ARID1A,AGTR1,TRIM71,LMO4,PHACTR4,DCHS1,NRP1,ALDH1A2,CD44,SLIT2,COL4A1,PRKD2,SEMA3E,DAG1,MED12,RDH10,EDN1,EDNRA,MEGF8,GREM1,YAP1,FGFR2,FOLR1,SUFU,SIX2,GATA3,GBX2,B4GALT1,GJA1,HOXD11,TNC,LAMA5,MGP,MSX2,MYC,NODAL,NOTCH2,WNT4,PML,PRKACA,PROX1,PTCH1,RARA,KIF26B,RET,RPS7,RYR2,ESRP2,SKI,SOX11,SRC,TGFB1,TGFB2,HHIP,WNT5A,CXCR4,VANGL2,ADAMTS12,ALX1
GO: Biological Process	GO:0031345	negative regulation of cell projection organization	1.108e-07	0.0009901	8.84e-06	8.553e-05	40	226	ULK1,ARHGDIA,NRP1,SYNGAP1,CD38,SLIT2,CSPG4,SEMA3E,DCC,ASAP1,ARHGAP44,SEMA3D,TRPV4,SEZ6,SEMA3A,SEMA4D,SEMA3C,CIT,GSK3B,LINGO1,LRP1,LRP4,MAK,MAP4,MECP2,NLGN3,PLXNB3,PMP22,FAT3,PTPRF,PTPRS,CCL21,PLXNA3,SLIT1,FSTL4,XYLT1,NR2F1,TNR,VIM,WNT5A
GO: Biological Process	GO:0007411	axon guidance	1.27e-07	0.001134	1.004e-05	9.712e-05	49	307	ANK3,KLF7,IRS2,NRP1,BMPR2,LGI1,SLIT2,SEMA3E,DAG1,DCC,SEMA3D,CELSR3,MEGF8,EPHB3,SEMA3A,SPTBN5,SEMA4D,SEMA3C,GAP43,GATA3,GBX2,CNTN6,L1CAM,LRP1,MATN2,PIK3CB,PLXNA2,PLXNB3,PTCH1,RET,PLXNA3,LMTK2,DOK4,SLIT1,SLIT3,SOS1,UNC5B,SPTB,SRC,NFASC,CNTN2,TGFB2,TNR,AGRN,FLRT3,WNT5A,CXCR4,ZSWIM4,VANGL2
GO: Biological Process	GO:0097485	neuron projection guidance	1.406e-07	0.001256	1.102e-05	0.0001066	49	308	ANK3,KLF7,IRS2,NRP1,BMPR2,LGI1,SLIT2,SEMA3E,DAG1,DCC,SEMA3D,CELSR3,MEGF8,EPHB3,SEMA3A,SPTBN5,SEMA4D,SEMA3C,GAP43,GATA3,GBX2,CNTN6,L1CAM,LRP1,MATN2,PIK3CB,PLXNA2,PLXNB3,PTCH1,RET,PLXNA3,LMTK2,DOK4,SLIT1,SLIT3,SOS1,UNC5B,SPTB,SRC,NFASC,CNTN2,TGFB2,TNR,AGRN,FLRT3,WNT5A,CXCR4,ZSWIM4,VANGL2
GO: Biological Process	GO:0019080	viral gene expression	1.437e-07	0.001284	1.116e-05	0.000108	38	211	RPL23,RPL36,POM121,EP300,IFITM3,POM121C,RPL35,RPL10A,PCBP2,POLR2A,TRIM62,RPL5,RPL7A,RPL9,RPL11,RPL12,RPL17,RPL18A,RPL26,RPL27,RPL27A,RPL29,RPL35A,RPL39,RPL41,RPL36A,RPS3,RPS3A,RPS4X,RPS7,RPS12,RPS15A,RPS17,SMARCA4,TRIM21,NUP210,ZFP36,NUP214
GO: Biological Process	GO:0031344	regulation of cell projection organization	1.578e-07	0.00141	1.216e-05	0.0001176	101	832	NLGN2,ULK1,ALK,ISLR2,ARHGDIA,MARK4,NRP1,SYNGAP1,BMPR2,SPHK1,SDK1,CD38,CD44,ARHGAP33,SLIT2,CSPG4,AUTS2,CUX1,SEMA3E,HDAC4,DCC,ASAP1,ARHGAP44,SHANK1,EEF1A1,SEMA3D,CACNG7,MEGF8,WASF2,TRPV4,MARK2,EP300,SEZ6,EPHB3,F2RL1,SEMA3A,SEMA4D,SEMA3C,ANKRD1,GAP43,GATA3,RAPGEF4,CIT,GSK3B,LINGO1,LZTS1,HTT,ICAM1,IGF1R,ITGA6,KIT,L1CAM,LRRC4B,LIF,LRP1,LRP4,MAK,MAP1B,MAP4,MECP2,MIF,MAPK15,CDHR5,NF1,NME1,NTRK3,SYT2,NLG…
GO: Biological Process	GO:0051093	negative regulation of developmental process	1.604e-07	0.001433	1.225e-05	0.0001185	134	1194	FZD7,ULK1,ANXA2,VASN,ANXA2P2,FAS,ARHGDIA,ARHGDIB,KLF7,ZFHX3,DLK1,CCNK,CEACAM1,NRP1,SYNGAP1,BMPR2,ZFP36L2,RUNX1T1,TBX18,CD36,CD38,CD44,ALPK2,MIR505,SLIT2,COL3A1,NR1D1,CRHR2,NCOR2,FOXP4,CSPG4,SEMA3E,HDAC4,ISM1,BRINP1,DCC,DCN,ASAP1,SEMA3D,TRPV4,GREM1,LRRC17,SEZ6,FSTL3,SEMA3A,FBLN1,YAP1,FOXM1,SEMA4D,SEMA3C,ANP32B,SUFU,SIX2,RAI1,GATA3,FGL2,GJA1,GPS2,GRB14,CIT,GSK3B,LINGO1,HSPG2,ID4,IL1B,IL18,LIF,RBPMS…
GO: Biological Process	GO:0061041	regulation of wound healing	1.814e-07	0.001621	1.374e-05	0.0001329	32	163	ACTA2,ANXA2,ANXA2P2,SERPINC1,CEACAM1,TMPRSS6,CD36,EPPK1,HBEGF,EDN1,F2RL1,FAP,GJA1,GP1BA,INSL3,MUC16,DUOX1,SERPINE1,WNT4,SERPINE2,PLAT,PLAU,PLEK,PPARD,PTGER3,PTGER4,CCL2,SMOC2,AJAP1,TLR4,CXCR4,PHLDB2
GO: Biological Process	GO:0070848	response to growth factor	2.079e-07	0.001858	1.561e-05	0.000151	97	794	ULK1,VASN,ANXA3,TRIM71,ZFHX3,BCL9,NRP1,BMPR2,ZFP36L2,SPHK1,TMPRSS6,CBL,CD44,SLIT2,COL1A1,COL1A2,COL3A1,ONECUT2,PRKD2,CREBBP,DCN,EDN1,EEF1A1,MEGF8,EGR1,EGR3,GREM1,EP300,FSTL3,ZBTB7A,FGFR2,FOLR1,WFIKKN1,ANKRD1,GATA3,GSK3B,HAS2,HPGD,NDST1,TNC,IGF1R,IL1B,KCNC1,KCND3,RBPMS2,LTBP2,LTBP3,SPRED2,MAP1B,HIPK2,MSX2,MYC,BCL9L,FGFRL1,NODAL,NOS1,NOTCH2,NTRK3,ROR2,OPRD1,SERPINE1,WNT4,PML,POLR2A,HTRA1,PTPN12,PTP…
GO: Biological Process	GO:0042330	taxis	2.226e-07	0.001989	1.642e-05	0.0001589	88	700	AGTR1,NLGN2,ANK3,KLF7,IRS2,GBF1,NRP1,BMPR2,C1QBP,USP14,LGI1,SLIT2,ACKR2,CMKLR1,PRKD2,SEMA3E,DAG1,DCC,HBEGF,EDN1,EDNRA,SEMA3D,CELSR3,MEGF8,EGR3,TRPV4,GREM1,EP300,EPHB3,F2RL1,SEMA3A,SPTBN5,GPNMB,SEMA4D,SEMA3C,CXCR6,GAP43,GATA3,GBX2,CNTN6,GPR18,SERPIND1,HRH1,IL1B,KIT,L1CAM,LRP1,MATN2,MIF,ABCC1,NTRK3,SERPINE1,PIK3CB,PLAU,PLD1,PLXNA2,PLXNB3,PTCH1,CXCL17,RET,CCL2,CCL21,PLXNA3,LMTK2,DOK4,SLIT1,SLIT3,SOS…
GO: Biological Process	GO:0007507	heart development	2.226e-07	0.001989	1.642e-05	0.0001589	88	700	ARID1A,FZD7,ALPK3,ANXA2,ANXA2P2,LMO4,DCHS1,RBM24,NRP1,BMPR2,ALDH1A2,CACNA1C,TBX18,PDLIM1,ALPK2,SLIT2,COL3A1,NCOR2,FOXP4,TENM4,VCAN,MAML1,ACE,MED12,ECE1,EDN1,EDNRA,MEGF8,GREM1,EP300,PLCE1,YAP1,FGFR2,SEMA3C,FOLR1,ANKRD1,SUFU,GATA3,PPP1R13L,GJA1,GSK3B,HAS2,HSPG2,NDST1,ITGA4,LRP1,MEF2D,MMP2,RBM20,MSX2,MYH11,FGFRL1,NF1,NODAL,NOTCH2,NTRK3,PKP2,PPARD,MIR24-2,PROX1,PTCH1,BCOR,RARA,ASXL2,TMEM100,RYR2,SLC8…
GO: Biological Process	GO:0030335	positive regulation of cell migration	2.242e-07	0.002003	1.642e-05	0.0001589	80	617	ACTA2,ADORA2B,ANXA3,IRS2,NRP1,BMPR2,SPHK1,C1QBP,CMKLR1,COL1A1,ONECUT2,PRKD2,SEMA3E,MYADM,HDAC4,DIAPH1,IQSEC1,HBEGF,EDN1,EDNRA,SEMA3D,EGR1,TRPV4,F2RL1,SEMA3A,FBLN1,GPNMB,FGR,SEMA4D,SEMA3C,AGO2,GATA3,RAPGEF4,HAS2,HMOX1,ICAM1,IGF1R,IGF2,SSH2,IL1B,IL18,INSL3,ITGA6,ITGA4,KIT,LRP1,KITLG,MIF,MMP2,ABCC1,MYC,NEDD9,NTRK3,ROR2,SERPINE1,SSH1,PLAU,PLD1,PROX1,PTGER3,PTGER4,CXCL17,RET,CCL2,CCL21,ZNF703,SLC8A1,Z…
GO: Biological Process	GO:0035418	protein localization to synapse	2.317e-07	0.00207	1.683e-05	0.0001628	24	103	NLGN2,BSN,LGI1,NRXN2,DAG1,ARHGAP44,SHANK1,CACNG8,CACNG7,CACNG2,CACNG5,CACNG4,PCLO,RAPGEF4,GRIN2C,GSK3B,SHISA6,MAP1A,NLGN3,CLSTN1,IQSEC2,VAMP2,NPTXR,WNT5A
GO: Biological Process	GO:0001822	kidney development	2.564e-07	0.002291	1.847e-05	0.0001787	49	314	ACTA2,AGTR1,TSHZ3,DCHS1,NRP1,PROM1,ALDH1A2,CD44,SLIT2,COL4A4,VCAN,CUX1,DCN,ACE,RDH10,EDNRA,EGR1,GREM1,PLCE1,FSTL3,YAP1,FGFR2,SIX2,GATA3,GLIS2,HAS2,HOXD11,HPGD,LAMA5,LIF,LRP4,MYC,NF1,NID1,NOTCH2,NOTCH3,WNT4,PROX1,PTCH1,RARA,KIF26B,RET,SOX11,TFAP2B,TGFB1,TGFB2,TP73,CYP26B1,VANGL2
GO: Biological Process	GO:0048762	mesenchymal cell differentiation	2.638e-07	0.002357	1.886e-05	0.0001825	41	242	VASN,PHACTR4,NRP1,ALDH1A2,COL1A1,SEMA3E,DAG1,RDH10,EDN1,EDNRA,SEMA3D,GREM1,SEMA3A,FGFR2,SEMA4D,SEMA3C,FOLR1,SIX2,GBX2,GJA1,GSK3B,HAS2,IL1B,LAMA5,KITLG,MSX2,BCL9L,CYP26C1,WNT4,RET,TRIM62,TMEM100,ZNF703,SOX11,TGFB1,TGFB2,WNT5A,CRB2,VANGL2,ALX1,PHLDB2
GO: Biological Process	GO:0000395	mRNA 5'-splice site recognition	3.14e-07	0.002806	2.227e-05	0.0002155	12	29	RNU11,RNVU1-18,RNU1-3,RNU1-2,RNU1-1,RNU4ATAC,RNU6ATAC,RNVU1-15,RNVU1-14,RNVU1-20,RNVU1-6,RNU1-4
GO: Biological Process	GO:2000147	positive regulation of cell motility	3.404e-07	0.003042	2.384e-05	0.0002306	82	644	ACTA2,ADORA2B,ANXA3,IRS2,NRP1,BMPR2,SPHK1,C1QBP,CMKLR1,COL1A1,ONECUT2,PRKD2,SEMA3E,MYADM,HDAC4,DIAPH1,IQSEC1,HBEGF,EDN1,EDNRA,SEMA3D,EGR1,TRPV4,F2RL1,SEMA3A,FBLN1,GPNMB,FGR,SEMA4D,SEMA3C,AGO2,GATA3,RAPGEF4,HAS2,HMOX1,ICAM1,IGF1R,IGF2,SSH2,IL1B,IL18,INSL3,ITGA6,ITGA4,KIT,LRP1,KITLG,MIF,MMP2,ABCC1,PHPT1,MYC,NEDD9,DUOX1,NTRK3,ROR2,SERPINE1,SSH1,PLAU,PLD1,PROX1,PTGER3,PTGER4,CXCL17,RET,CCL2,CCL21,ZNF…
GO: Biological Process	GO:0050806	positive regulation of synaptic transmission	3.415e-07	0.003051	2.384e-05	0.0002306	38	218	NLGN2,TSHZ3,SPHK1,SHISA7,LGI1,CRHR2,SHANK1,DRD4,CACNG8,CACNG7,CACNG2,CACNG5,CACNG4,GRIN2C,GRIN2D,GSK3B,SYT9,MECP2,NF1,NOS1,NRGN,ROR2,SYT2,NLGN3,SERPINE2,SSH1,PTGER4,CCL2,CLSTN1,SLC8A2,SHANK2,IGSF9B,ERC1,IQSEC2,STXBP1,VAMP2,CRTC1,TNR
GO: Biological Process	GO:0043408	regulation of MAPK cascade	3.549e-07	0.003171	2.458e-05	0.0002378	102	857	ACTA2,FZD7,FZD8,ADORA2B,ALK,FAS,PDE5A,CEACAM1,NRP1,SYNGAP1,KSR1,SPHK1,CD36,CD44,PRKD2,MAP3K8,CRHR2,CSPG4,DAG1,SIRPA,DCC,DRD4,DUSP7,DUSP8,ECE1,EDN1,EDNRA,SORBS3,HRH4,TRPV4,GREM1,PLCE1,PAK4,F2RL1,SEMA3A,DACT1,FBLN1,FGFR2,GPNMB,FOXM1,ERP29,COPS5,GPS2,GSK3B,NDST1,ICAM1,TRIM5,IGF1R,IGF2,IGFBP4,IL1B,KIT,L1CAM,LIF,LRP1,SPRED2,KITLG,MIF,MAP3K9,MUC20,HIPK2,MYC,GADD45B,NF1,NODAL,NOTCH2,NTRK3,ROR2,KSR2,PAK2…
GO: Biological Process	GO:0045944	positive regulation of transcription by RNA polymerase II	3.917e-07	0.0035	2.692e-05	0.0002605	143	1315	FZD8,LMO4,KLF7,ZFHX3,TNKS,BCL9,CCNK,BMPR2,IL33,TMPRSS6,TBX18,MED14,ZNF462,KMT2C,ONECUT2,PRKD2,NR1D1,CREBBP,AUTS2,HDAC4,MAML1,SPAG8,DCN,ZMIZ2,MED12,GNL3,EDN1,EGR1,EGR3,ELF4,ELK4,GREM1,EP300,EPAS1,FSTL3,ETV6,F2RL1,MBTPS2,YAP1,FGFR2,AGAP2,FOXM1,FLI1,ZBED3,DOT1L,NFAT5,SIX2,RAI1,AGO2,GATA3,GBX2,GLIS2,COPS5,GPS2,GSK3B,TOX2,HCFC1,HIVEP2,HLF,HNF4G,ALX4,HSF4,ID4,IGF2,HELZ2,IL1B,IL18,ITGA6,JUP,TET3,LIF,MEF…
GO: Biological Process	GO:0051272	positive regulation of cellular component movement	4.158e-07	0.003716	2.836e-05	0.0002744	84	668	ACTA2,ADORA2B,ANXA3,IRS2,NRP1,BMPR2,SPHK1,C1QBP,CMKLR1,COL1A1,ONECUT2,PRKD2,SEMA3E,MYADM,HDAC4,DIAPH1,IQSEC1,HBEGF,EDN1,EDNRA,SEMA3D,MEGF8,EGR1,TRPV4,F2RL1,SEMA3A,FBLN1,GPNMB,FGR,SEMA4D,SEMA3C,AGO2,GATA3,RAPGEF4,HAS2,HMOX1,ICAM1,IGF1R,IGF2,SSH2,IL1B,IL18,INSL3,ITGA6,ITGA4,KIT,LRP1,MECP2,KITLG,MIF,MMP2,ABCC1,PHPT1,MYC,NEDD9,DUOX1,NTRK3,ROR2,SERPINE1,SSH1,PLAU,PLD1,PROX1,PTGER3,PTGER4,CXCL17,RET,CC…
GO: Biological Process	GO:0010977	negative regulation of neuron projection development	4.476e-07	0.003999	3.03e-05	0.0002931	34	186	ULK1,ARHGDIA,NRP1,SYNGAP1,CD38,SLIT2,CSPG4,SEMA3E,DCC,ASAP1,SEMA3D,TRPV4,SEZ6,SEMA3A,SEMA4D,SEMA3C,CIT,GSK3B,LINGO1,LRP1,LRP4,MECP2,NLGN3,PMP22,FAT3,PTPRS,PLXNA3,SLIT1,FSTL4,XYLT1,NR2F1,TNR,VIM,WNT5A
GO: Biological Process	GO:0030029	actin filament-based process	4.534e-07	0.004051	3.046e-05	0.0002947	99	829	ACTA2,MICAL3,ARHGDIA,ARHGDIB,PHACTR4,ATP2A2,PHACTR1,NRP1,CACNA1G,CACNA1C,PSTPIP2,LATS1,PDLIM1,SLIT2,CNN1,CRHR2,AUTS2,SEMA3E,MYADM,SIRPA,ARHGAP44,DIAPH1,IQSEC1,SHANK1,HCN4,EDN1,FARP1,WASF2,SORBS3,TRPV4,EP300,EPB41L1,F2RL1,SPTBN5,ANTXR1,FGR,AGAP2,ANKRD1,GJA1,CIT,CGNL1,SYNPO,ICAM1,SSH2,JUP,KCND3,KIT,ESPNL,LRP1,PHPT1,MYH11,NEDD9,NF1,NOS1,NOTCH2,NTRK3,WIPF3,WNT4,SSH1,PKP2,PLEK,PMP22,PROX1,PTGER3,PTGER…
GO: Biological Process	GO:0003015	heart process	4.577e-07	0.004089	3.052e-05	0.0002953	49	320	PDE5A,ATP1A3,ATP1B2,ATP2A2,ATP2B3,ATP2B4,CACNA1G,CACNA1C,CACNA2D2,CHRM2,CRHR2,HDAC4,ACE,KCNG2,HCN4,HBEGF,EDN1,CACNG8,CACNG7,EPAS1,CACNG2,SEMA3A,YAP1,CACNG5,CACNG4,PPP1R13L,GJA1,GNAO1,KCNK15,JUP,KCND1,KCND3,KCNJ14,NOS1,PKP2,PRKACA,RYR2,SCN2B,SLC8A2,SLC8A1,SLC9A1,SCN3B,SRC,SREBF1,TGFB2,TNNT2,AGRN,TPM1,CXCR4
GO: Biological Process	GO:0007420	brain development	4.795e-07	0.004284	3.174e-05	0.000307	99	830	ARID1A,NME5,AK4,ULK1,ALK,ANXA3,ZFHX3,IRS2,ATIC,RERE,ATP2B4,PHACTR1,KIF1A,BCL2A1,NRP1,BMPR2,ALDH1A2,SPHK1,CDK5R2,CASP2,SLIT2,COL3A1,COL4A1,NCOR2,SEC16A,DIAPH1,TRAPPC9,SHANK1,SEZ6L2,CELSR2,SEZ6,EPHB3,SEMA3A,FGFR2,ANP32B,GBX2,TTBK1,GNAO1,GRIN2C,GRIN2D,GSK3B,HTT,HNMT,HNRNPD,HSPG2,NDST1,ID4,IGF1R,SLC6A17,KCNC1,LRP1,MECP2,MT-ND4,NEUROD2,NF1,NFIX,NME1,NODAL,NOTCH3,NRGN,PAX5,WNT4,SERPINE2,PLXNA2,PROX1,PT…
GO: Biological Process	GO:0060560	developmental growth involved in morphogenesis	5.125e-07	0.004579	3.367e-05	0.0003258	44	275	ULK1,ISLR2,NRP1,BMPR2,SLIT2,AUTS2,SEMA3E,DCC,MED12,RDH10,SEMA3D,CACNG7,MEGF8,EP300,SEMA3A,YAP1,FGFR2,SEMA4D,SEMA3C,GSK3B,TNC,ITGA4,L1CAM,LRP1,MAP1B,MECP2,NTRK3,SYT2,NLGN3,PTPRS,KIF26B,PLXNA3,SLIT1,SLIT3,FSTL4,ADNP,TGFB1,TNR,FLRT3,FLRT1,WNT5A,RAPH1,CXCR4,VANGL2
GO: Biological Process	GO:0016358	dendrite development	5.48e-07	0.004897	3.553e-05	0.0003438	46	294	ARID1B,NLGN2,ALK,FAS,KLF7,RERE,PHACTR1,NRP1,SYNGAP1,SDK1,ARHGAP33,CUX1,DCC,ASAP1,ARHGAP44,SHANK1,CELSR2,FARP1,SEZ6,EPHB3,PAK4,SEMA3A,DACT1,SEMA4D,RAPGEF4,CIT,GSK3B,LZTS1,LRP4,MAP1A,MAP1B,MATN2,MECP2,PAK2,NLGN3,FAT3,PTPRF,PTPRS,MAP1S,SHANK2,SARM1,FSTL4,CRTC1,SRCIN1,SRGAP2,FLRT1
GO: Biological Process	GO:0002009	morphogenesis of an epithelium	5.488e-07	0.004903	3.553e-05	0.0003438	81	641	ARID1A,FZD7,AGTR1,CAMSAP3,TRIM71,LMO4,PHACTR4,DCHS1,CEACAM1,NRP1,ALDH1A2,SOCS3,TBX18,CD44,SLIT2,COL4A1,PRKD2,SEMA3E,DAG1,MED12,HBEGF,RDH10,EDN1,EDNRA,CELSR3,CELSR2,MEGF8,GREM1,SEMA3A,DACT1,YAP1,FGFR2,SEMA3C,FOLR1,SUFU,SIX2,GATA3,GBX2,B4GALT1,GJA1,HTT,HOXD11,TNC,ID4,IGF1R,LAMA5,LIF,MGP,MMP2,MSX2,MYC,NODAL,NOTCH2,ROR2,WNT4,PML,PRKACA,PROX1,PTCH1,RARA,KIF26B,RET,RPS7,RYR2,ESRP2,SKI,SMARCA4,SOS1,SOX1…
GO: Biological Process	GO:0010769	regulation of cell morphogenesis involved in differentiation	5.585e-07	0.00499	3.583e-05	0.0003467	53	360	ULK1,ISLR2,ARHGDIA,NRP1,SYNGAP1,BMPR2,C1QBP,ARHGAP33,SLIT2,CUX1,SEMA3E,MYADM,DCC,ARHGAP44,SEMA3D,MEGF8,MARK2,EP300,EPHB3,SEMA3A,FBLN1,SEMA4D,SEMA3C,CIT,GSK3B,LINGO1,LZTS1,HAS2,L1CAM,LRRC4B,LRP1,LRP4,MAP1B,NEDD9,NTRK3,NLGN3,PLXNA2,PLXNB3,PTPRF,PTPRS,RET,PLXNA3,SLIT1,SARM1,FSTL4,CNTN2,SRCIN1,ADNP,TNR,AGRN,VIM,WNT5A,ZSWIM4
GO: Biological Process	GO:0022603	regulation of anatomical structure morphogenesis	5.617e-07	0.005019	3.583e-05	0.0003467	140	1289	FZD7,AGTR1,ULK1,ISLR2,ANXA3,ARHGDIA,CEACAM1,NRP1,SYNGAP1,BMPR2,SPHK1,C1QBP,TBX18,CD36,CD44,ARHGAP33,MIR505,SLIT2,PRKD2,CRHR2,TENM4,CUX1,SEMA3E,MYADM,ISM1,DAG1,DCC,DCN,ARHGAP44,DIAPH1,MED12,EDN1,EDNRA,SEMA3D,CACNG7,CELSR3,CELSR2,MEGF8,GREM1,MARK2,EP300,EPHB3,PAK4,SEMA3A,DACT1,FBLN1,FGFR2,GPNMB,FGR,SEMA4D,SEMA3C,SIX2,AGO2,GAS2,GATA3,B4GALT1,GJA1,CIT,GSK3B,LINGO1,LZTS1,HAS2,HK2,HMOX1,HOXD11,HSPG2,IC…
GO: Biological Process	GO:0000122	negative regulation of transcription by RNA polymerase II	5.655e-07	0.005052	3.583e-05	0.0003467	108	931	ARID1A,GATAD2B,SCAF4,FZD8,AEBP1,UXT,PHF12,BHLHE40,KLF7,ZFHX3,C1QBP,FOXK1,TMPRSS6,TBX18,SAMD11,CD36,RPL23,ISX,NR1D1,CREBBP,NCOR2,FOXP4,CUX1,SCRT1,HDAC4,DACH1,SOX7,ATN1,EDN1,KLF16,EGR1,SORBS3,TRPV4,ELK4,EP300,EPAS1,ETV6,PHF21A,DACT1,ZBTB7A,FGFR2,FOXM1,SEMA4D,ANKRD1,SUFU,GATA3,PPP1R13L,GLIS2,GPS2,HCFC1,BACH2,HSF4,ID4,IGF2,ZFHX2,IL1B,SCRT2,MECP2,MNT,HIPK2,MSX2,MAPK15,MYC,NFIA,NFIC,NFIX,NODAL,NOTCH2,N…
GO: Biological Process	GO:0061337	cardiac conduction	6.051e-07	0.005406	3.807e-05	0.0003684	29	147	ATP1A3,ATP1B2,ATP2A2,ATP2B3,ATP2B4,CACNA1G,CACNA1C,CACNA2D2,HCN4,CACNG8,CACNG7,CACNG2,CACNG5,CACNG4,GJA1,KCNK15,JUP,KCND1,KCND3,KCNJ14,NOS1,PKP2,PRKACA,RYR2,SCN2B,SLC8A2,SLC8A1,SLC9A1,SCN3B
GO: Biological Process	GO:1990138	neuron projection extension	6.163e-07	0.005507	3.851e-05	0.0003726	35	197	ULK1,ISLR2,NRP1,BMPR2,SLIT2,AUTS2,SEMA3E,SEMA3D,CACNG7,MEGF8,EP300,SEMA3A,SEMA4D,SEMA3C,GSK3B,ITGA4,L1CAM,LRP1,MAP1B,MECP2,NTRK3,SYT2,NLGN3,PTPRS,PLXNA3,SLIT1,SLIT3,FSTL4,ADNP,TNR,FLRT3,FLRT1,WNT5A,RAPH1,CXCR4
GO: Biological Process	GO:0008016	regulation of heart contraction	6.29e-07	0.00562	3.903e-05	0.0003776	44	277	PDE5A,ATP1A3,ATP1B2,ATP2A2,ATP2B3,ATP2B4,CACNA1G,CACNA1C,CACNA2D2,CHRM2,CRHR2,HDAC4,KCNG2,HCN4,HBEGF,EDN1,CACNG8,CACNG7,EPAS1,CACNG2,SEMA3A,CACNG5,CACNG4,GJA1,GNAO1,KCNK15,JUP,KCND1,KCND3,KCNJ14,NOS1,PKP2,PRKACA,RYR2,SCN2B,SLC8A2,SLC8A1,SLC9A1,SCN3B,SREBF1,TGFB2,TNNT2,AGRN,TPM1
GO: Biological Process	GO:0006935	chemotaxis	6.791e-07	0.006068	4.185e-05	0.0004049	86	697	AGTR1,ANK3,KLF7,IRS2,GBF1,NRP1,BMPR2,C1QBP,USP14,LGI1,SLIT2,ACKR2,CMKLR1,PRKD2,SEMA3E,DAG1,DCC,HBEGF,EDN1,EDNRA,SEMA3D,CELSR3,MEGF8,EGR3,TRPV4,GREM1,EPHB3,F2RL1,SEMA3A,SPTBN5,GPNMB,SEMA4D,SEMA3C,CXCR6,GAP43,GATA3,GBX2,CNTN6,GPR18,SERPIND1,HRH1,IL1B,KIT,L1CAM,LRP1,MATN2,MIF,ABCC1,NTRK3,SERPINE1,PIK3CB,PLAU,PLD1,PLXNA2,PLXNB3,PTCH1,CXCL17,RET,CCL2,CCL21,PLXNA3,LMTK2,DOK4,SLIT1,SLIT3,SOS1,UNC5B,SPTB…
GO: Biological Process	GO:0050768	negative regulation of neurogenesis	6.995e-07	0.00625	4.277e-05	0.0004138	52	353	ULK1,FAS,ARHGDIA,NRP1,SYNGAP1,CD38,SLIT2,COL3A1,NR1D1,CSPG4,SEMA3E,BRINP1,DCC,ASAP1,SEMA3D,TRPV4,SEZ6,SEMA3A,SEMA4D,SEMA3C,CIT,GSK3B,LINGO1,ID4,IL1B,LRP1,LRP4,MECP2,NF1,NOTCH3,NTRK3,NLGN3,PMP22,FAT3,TLX3,PTGER3,PTPRS,PLXNA3,SIX3,SKI,SLIT1,SOX11,FSTL4,XYLT1,CNTN2,SRGAP2,NR2F1,TGFB1,TNR,TP73,VIM,WNT5A
GO: Biological Process	GO:0048675	axon extension	7.037e-07	0.006287	4.277e-05	0.0004138	28	140	ULK1,ISLR2,NRP1,BMPR2,SLIT2,AUTS2,SEMA3E,SEMA3D,MEGF8,EP300,SEMA3A,SEMA4D,SEMA3C,GSK3B,L1CAM,LRP1,MAP1B,NTRK3,NLGN3,PTPRS,PLXNA3,SLIT1,SLIT3,FSTL4,ADNP,TNR,WNT5A,RAPH1
GO: Biological Process	GO:0040017	positive regulation of locomotion	7.275e-07	0.006501	4.392e-05	0.0004249	84	677	ACTA2,ADORA2B,ANXA3,IRS2,NRP1,BMPR2,SPHK1,C1QBP,SLIT2,CMKLR1,COL1A1,ONECUT2,PRKD2,SEMA3E,MYADM,HDAC4,DIAPH1,IQSEC1,HBEGF,EDN1,EDNRA,SEMA3D,MEGF8,EGR1,TRPV4,F2RL1,SEMA3A,FBLN1,GPNMB,FGR,SEMA4D,SEMA3C,AGO2,GATA3,RAPGEF4,HAS2,HMOX1,ICAM1,IGF1R,IGF2,SSH2,IL1B,IL18,INSL3,ITGA6,ITGA4,KIT,LRP1,KITLG,MIF,MMP2,ABCC1,PHPT1,MYC,NEDD9,DUOX1,NTRK3,ROR2,SERPINE1,SSH1,PLAU,PLD1,PROX1,PTGER3,PTGER4,CXCL17,RET,CC…
GO: Biological Process	GO:2000311	regulation of AMPA receptor activity	7.523e-07	0.006722	4.511e-05	0.0004365	11	26	NLGN2,SHISA7,SHANK1,CACNG8,CACNG7,CACNG2,CACNG5,CACNG4,SHISA6,NLGN3,SHANK2
GO: Biological Process	GO:0071363	cellular response to growth factor stimulus	7.671e-07	0.006854	4.539e-05	0.0004392	92	763	ULK1,VASN,TRIM71,BCL9,NRP1,BMPR2,ZFP36L2,SPHK1,TMPRSS6,CBL,CD44,SLIT2,COL1A1,COL1A2,COL3A1,ONECUT2,PRKD2,CREBBP,DCN,EDN1,EEF1A1,MEGF8,EGR1,EGR3,GREM1,EP300,FSTL3,ZBTB7A,FGFR2,FOLR1,WFIKKN1,ANKRD1,GATA3,GSK3B,HAS2,HPGD,NDST1,IGF1R,IL1B,KCND3,RBPMS2,LTBP2,LTBP3,SPRED2,MAP1B,HIPK2,MSX2,BCL9L,FGFRL1,NODAL,NOS1,NOTCH2,NTRK3,ROR2,OPRD1,SERPINE1,WNT4,PML,POLR2A,HTRA1,PTPN12,PTPRF,TMEM100,RPS3,RYR2,ESRP2…
GO: Biological Process	GO:0006376	mRNA splice site selection	7.671e-07	0.006854	4.539e-05	0.0004392	16	54	SF3A1,RNU11,RNVU1-18,RNU1-3,RNU1-2,RNU1-1,LUC7L3,RNU4ATAC,RNU6ATAC,RNVU1-15,RNVU1-14,RNVU1-20,RNVU1-6,RNU1-4,SRSF5,SF1
GO: Biological Process	GO:0048598	embryonic morphogenesis	9.278e-07	0.00829	5.44e-05	0.0005263	84	681	ARID1A,FZD7,TRIM71,TNRC6C,LMO4,PHACTR4,BMPR2,ALDH1A2,CACNA1C,SOCS3,TBX18,LATS1,CREBBP,FOXP4,TENM4,MYADM,DAG1,SOX7,MED12,RDH10,ECE1,EDN1,MEGF8,GREM1,EYA4,DACT1,YAP1,FGFR2,SLITRK6,FOLR1,SUFU,SIX2,GATA3,GBX2,GJA1,HTT,ALX4,HOXD11,HOXD12,HSPG2,NDST1,IGF2,ITGA4,AFF3,LAMA5,RBPMS2,LRP4,MMP2,HIPK2,MSX2,MYC,NODAL,NOTCH2,ROR2,PAX5,WNT4,PRKACA,PROX1,PTCH1,RARA,SOBP,RET,ASXL2,RPS7,RYR2,SIX3,SKI,SMARCA4,SOS1,S…
GO: Biological Process	GO:0016032	viral process	9.315e-07	0.008323	5.44e-05	0.0005263	100	853	RPTOR,ANXA2,ANXA2P2,GBF1,CCNK,BICD1,C1QBP,RPL23,RPL36,CREBBP,ISG15,IKBKE,DAG1,POM121,DPP4,WASF2,EIF4A1,EIF4A2,EP300,FBLN1,IFITM3,IFITM2,POM121C,CXCR6,SRCAP,ATF7,GPS2,RPL35,HCFC1,HSPA8,ICAM1,CFI,SP110,TRIM5,IGF2R,IK,ITGB6,KRT7,KRT18,HIPK2,MX1,MYC,RPL10A,NFIA,NTRK3,OAS3,PAK2,PCBP1,PCBP2,PML,POLR2A,PPID,PROX1,PTX3,UPF1,TRIM62,RPL5,RPL7A,RPL9,RPL11,RPL12,RPL17,RPL18A,RPL26,RPL27,RPL27A,RPL29,RPL35A,R…
GO: Biological Process	GO:0045597	positive regulation of cell differentiation	9.996e-07	0.008931	5.799e-05	0.0005611	129	1177	BEND6,AGTR1,NLGN2,ALK,ISLR2,TSHZ3,ANXA2,ANXA2P2,ARHGDIA,DUOXA1,PDE5A,ZFHX3,RBM24,CEACAM1,NRP1,PROM1,BMPR2,SPHK1,C1QBP,SOCS3,CD36,SLIT2,CLU,CD101,CMKLR1,COL1A1,ZNF385A,TENM4,ISG15,CUX1,MYADM,MAML1,DAG1,BRINP1,DCC,ACE,CCDC3,SHANK1,EDN1,EEF1A1,CACNG7,MEGF8,EGR3,GREM1,MARK2,EP300,SEZ6,SEMA3A,DACT1,SEMA4D,SEMA3C,ANKRD1,GATA3,PPP1R13L,TTBK1,GSK3B,OLFM2,HAS2,HOXD11,HSF4,IGF1R,IL1B,IL7R,IL18,ITGA6,KIT,L1…
GO: Biological Process	GO:0001763	morphogenesis of a branching structure	1.095e-06	0.009785	6.273e-05	0.0006069	40	246	AGTR1,DCHS1,RERE,NRP1,SOCS3,CD44,SLIT2,COL4A1,SEMA3E,DAG1,RDH10,EDN1,EDNRA,GREM1,SEMA3A,YAP1,FGFR2,SEMA3C,SIX2,GBX2,B4GALT1,HOXD11,TNC,IL1B,LAMA5,MECP2,MGP,MSX2,MYC,WNT4,PML,PROX1,PTCH1,ESRP2,SRC,TGFB1,HHIP,WNT5A,CXCR4,VANGL2
GO: Biological Process	GO:0060348	bone development	1.095e-06	0.009785	6.273e-05	0.0006069	40	246	ANXA2,ANXA2P2,DCHS1,BMPR2,COL1A1,ZNF385A,MEGF8,WASF2,TRPV4,GREM1,EP300,LRRC17,MBTPS2,FGFR2,FLI1,SEMA4D,GJA1,HAS2,HOXD11,HSPG2,KIT,LTBP3,MATN2,MEF2D,MSX2,ANKRD11,NOTCH2,PTGER4,SIGLEC15,RARA,LRRK1,ASXL2,SFRP4,SKI,SRC,XYLT1,PDGFC,SIK3,TGFB1,CYP26B1
GO: Biological Process	GO:0044403	symbiotic process	1.105e-06	0.00987	6.287e-05	0.0006082	105	911	RPTOR,ULK1,ANXA2,ANXA2P2,GBF1,CCNK,BICD1,C1QBP,CBL,RPL23,RPL36,CREBBP,ISG15,IKBKE,DAG1,POM121,DPP4,WASF2,EIF4A1,EIF4A2,EP300,F2RL1,FBLN1,IFITM3,IFITM2,POM121C,CXCR6,SRCAP,ATF7,GPS2,GPX2,RPL35,HCFC1,HSPA8,ICAM1,CFI,SP110,TRIM5,IGF2R,IK,ITGB6,KRT7,KRT18,HIPK2,MX1,MYC,RPL10A,NFIA,NTRK3,OAS3,PAK2,PCBP1,PCBP2,PML,POLR2A,PPID,PROX1,PTX3,UPF1,TRIM62,RPL5,RPL7A,RPL9,RPL11,RPL12,RPL17,RPL18A,RPL26,RPL27,R…
GO: Biological Process	GO:0060047	heart contraction	1.142e-06	0.01021	6.46e-05	0.000625	47	311	PDE5A,ATP1A3,ATP1B2,ATP2A2,ATP2B3,ATP2B4,CACNA1G,CACNA1C,CACNA2D2,CHRM2,CRHR2,HDAC4,ACE,KCNG2,HCN4,HBEGF,EDN1,CACNG8,CACNG7,EPAS1,CACNG2,SEMA3A,CACNG5,CACNG4,PPP1R13L,GJA1,GNAO1,KCNK15,JUP,KCND1,KCND3,KCNJ14,NOS1,PKP2,PRKACA,RYR2,SCN2B,SLC8A2,SLC8A1,SLC9A1,SCN3B,SREBF1,TGFB2,TNNT2,AGRN,TPM1,CXCR4
GO: Biological Process	GO:0006936	muscle contraction	1.164e-06	0.0104	6.539e-05	0.0006326	55	388	ACTA2,ACTG2,ADORA2B,TSHZ3,PDE5A,ATP1A3,ATP2A2,ATP2B4,BDKRB2,SPHK1,CACNA1G,CACNA1C,CD38,CHRM2,CHRM3,CKMT2,CCDC78,CNN1,HDAC4,HCN4,EDN1,EDNRA,SORBS3,PLCE1,RCSD1,PPP1R13L,GJA1,GNAO1,JUP,KCND3,KCNMA1,KIT,MYH11,NOS1,PKP2,PRKACA,PTGER3,PTGER4,RYR2,SCN2B,SCN7A,SLC8A1,SLC9A1,SCN3B,SSTR2,STAC2,TLN1,TNNC2,TNNT2,AGRN,TPM1,TPM2,UTRN,VIM,CXCR4
GO: Biological Process	GO:0042493	response to drug	1.286e-06	0.01149	7.184e-05	0.0006951	130	1194	ABCA2,ASIC1,AGTR1,AK4,ALDH3A1,ALK,ATP1A3,ATP2B4,SPHK1,SDK1,CA12,CBL,CD14,CD38,CDO1,CHRM2,CHRM3,CHRM5,SLIT2,SLC22A6,SLC22A13,COL1A1,RPH3AL,CYP2A6,CYP2A7,SLC36A1,HDAC4,DBH,SIRPA,SLC13A4,DRD4,EDN1,EDNRA,SYT15,EEF1B2,KLF16,EGR1,SLC25A2,HRH4,EP300,YAP1,PPP1R1B,FGFR2,SEMA3C,FOLR1,CATSPER1,ANKRD1,CACNG4,GATA3,SLC38A5,GJA1,GNAO1,GSK3B,PRAF2,HTT,HMOX1,HNMT,HNRNPD,HPGD,HRH1,HTR1E,TNC,ICAM1,IGF1R,IGF2,IGFBP…
GO: Biological Process	GO:0050771	negative regulation of axonogenesis	1.319e-06	0.01178	7.318e-05	0.000708	19	76	ULK1,ARHGDIA,NRP1,SYNGAP1,SLIT2,SEMA3E,DCC,SEMA3D,SEMA3A,SEMA4D,SEMA3C,LINGO1,LRP4,PTPRS,PLXNA3,SLIT1,FSTL4,TNR,WNT5A
GO: Biological Process	GO:1902284	neuron projection extension involved in neuron projection guidance	1.35e-06	0.01206	7.323e-05	0.0007085	13	38	NRP1,BMPR2,SLIT2,SEMA3E,SEMA3D,MEGF8,SEMA3A,SEMA4D,SEMA3C,PLXNA3,SLIT1,SLIT3,WNT5A
GO: Biological Process	GO:0048846	axon extension involved in axon guidance	1.35e-06	0.01206	7.323e-05	0.0007085	13	38	NRP1,BMPR2,SLIT2,SEMA3E,SEMA3D,MEGF8,SEMA3A,SEMA4D,SEMA3C,PLXNA3,SLIT1,SLIT3,WNT5A
GO: Biological Process	GO:0022604	regulation of cell morphogenesis	1.35e-06	0.01207	7.323e-05	0.0007085	71	551	ULK1,ISLR2,ARHGDIA,NRP1,SYNGAP1,BMPR2,C1QBP,CD44,ARHGAP33,SLIT2,CUX1,SEMA3E,MYADM,DAG1,DCC,ARHGAP44,DIAPH1,SEMA3D,CACNG7,MEGF8,MARK2,EP300,EPHB3,SEMA3A,FBLN1,FGR,SEMA4D,SEMA3C,GAS2,CIT,GSK3B,LINGO1,LZTS1,HAS2,ICAM1,KIT,L1CAM,LRRC4B,LRP1,LRP4,MAP1B,MECP2,BCL9L,NEDD9,NTRK3,SYT2,NLGN3,PLXNA2,PLXNB3,SYNE3,PALMD,PTPRF,PTPRS,RET,S100A13,CCL2,PLXNA3,SLIT1,SRC,SARM1,FSTL4,CNTN2,SRCIN1,ADNP,TNR,AGRN,TPM1,…
GO: Biological Process	GO:0031099	regeneration	1.352e-06	0.01208	7.323e-05	0.0007085	38	230	FZD7,ULK1,ANXA3,FAS,ATIC,BAAT,BCL9,EPPK1,DAG1,ACE,YAP1,FOLR1,GAP43,GJA1,HMOX1,TNC,IGF1R,IGF2R,LIF,LRP1,MAP1B,MATN2,MIF,MMP2,MT-CYB,NTRK3,SERPINE1,PLAU,PPARD,PTCH1,PTPN12,PTPRF,PTPRS,SRSF5,XYLT1,TGFB1,TM4SF4,TNR
GO: Biological Process	GO:0048729	tissue morphogenesis	1.422e-06	0.0127	7.653e-05	0.0007404	100	861	ACTA2,ACTG2,ARID1A,FZD7,AGTR1,CAMSAP3,TRIM71,TNRC6C,LMO4,PHACTR4,DCHS1,CEACAM1,NRP1,BMPR2,ALDH1A2,SOCS3,TBX18,CD44,SLIT2,COL3A1,COL4A1,PRKD2,TENM4,SEMA3E,MYADM,DAG1,SOX7,MED12,HBEGF,RDH10,EDN1,EDNRA,CELSR3,CELSR2,MEGF8,GREM1,SEMA3A,DACT1,YAP1,FGFR2,SEMA3C,FOLR1,ANKRD1,SUFU,SIX2,GATA3,GBX2,B4GALT1,GJA1,HTT,HOXD11,TNC,ID4,IGF1R,ITGA4,LAMA5,LIF,MATN2,MGP,MMP2,MSX2,MYC,NODAL,NOTCH2,ROR2,WNT4,PKP2,PML…
GO: Biological Process	GO:1903035	negative regulation of response to wounding	1.718e-06	0.01535	9.193e-05	0.0008895	22	99	ANXA2,ANXA2P2,CEACAM1,TMPRSS6,EPPK1,EDN1,FAP,GJA1,GP1BA,MUC16,SERPINE1,WNT4,SERPINE2,PLAT,PLAU,PTGER3,PTPRS,XYLT1,AJAP1,TNR,SIGLEC10,PHLDB2
GO: Biological Process	GO:0098698	postsynaptic specialization assembly	1.827e-06	0.01633	9.717e-05	0.0009401	11	28	NLGN2,LRFN1,NRXN2,SHANK1,GAP43,LRRC4B,NTRK3,NLGN3,PTPRS,SHANK2,NPTXR
GO: Biological Process	GO:0007160	cell-matrix adhesion	1.863e-06	0.01665	9.852e-05	0.0009532	39	242	CAMSAP3,NRP1,CD36,CD44,COL3A1,ONECUT2,COL17A1,SEMA3E,DAG1,SIRPA,GREM1,TMEM8B,GSK3B,ITGA6,ITGA4,ITGB6,JUP,L1CAM,LAMA5,LRP1,NF1,NID1,SERPINE1,WNT4,PIK3CB,PLAU,CCL21,FERMT1,SLC9A1,SRC,AJAP1,CNTN2,OTOA,TECTA,UTRN,VCAM1,ZYX,ADAMTS12,PHLDB2
GO: Biological Process	GO:0051094	positive regulation of developmental process	1.956e-06	0.01748	0.0001028	0.0009946	167	1633	BEND6,AGTR1,NLGN2,ALK,ISLR2,TSHZ3,ANXA2,ANXA2P2,ANXA3,ARHGDIA,DUOXA1,PDE5A,ZFHX3,RBM24,CEACAM1,NRP1,PROM1,BMPR2,SPHK1,C1QBP,SOCS3,TBX18,CD36,CACNA2D2,SLIT2,CLU,CD101,CMKLR1,COL1A1,PRKD2,ZNF385A,TENM4,ISG15,CUX1,MYADM,MAML1,DAG1,BRINP1,DCC,DCN,ACE,CCDC3,SHANK1,EDN1,EDNRA,EEF1A1,CACNG7,MEGF8,EGR1,EGR3,GREM1,MARK2,EP300,SEZ6,EPHB3,PAK4,SEMA3A,DACT1,YAP1,FGFR2,SLITRK6,AGAP2,SEMA4D,SEMA3C,ANKRD1,AGO2,…
GO: Biological Process	GO:0048754	branching morphogenesis of an epithelial tube	2.149e-06	0.0192	0.0001119	0.001082	33	190	AGTR1,DCHS1,NRP1,CD44,SLIT2,COL4A1,SEMA3E,DAG1,RDH10,EDN1,EDNRA,GREM1,YAP1,FGFR2,SIX2,GBX2,B4GALT1,HOXD11,TNC,LAMA5,MGP,MSX2,MYC,WNT4,PML,PTCH1,ESRP2,SRC,TGFB1,HHIP,WNT5A,CXCR4,VANGL2
GO: Biological Process	GO:0045665	negative regulation of neuron differentiation	2.163e-06	0.01933	0.0001119	0.001082	42	271	ULK1,ARHGDIA,NRP1,SYNGAP1,CD38,SLIT2,CSPG4,SEMA3E,DCC,ASAP1,SEMA3D,TRPV4,SEZ6,SEMA3A,SEMA4D,SEMA3C,CIT,GSK3B,LINGO1,ID4,IL1B,LRP1,LRP4,MECP2,NOTCH3,NLGN3,PMP22,FAT3,TLX3,PTGER3,PTPRS,PLXNA3,SIX3,SLIT1,FSTL4,XYLT1,CNTN2,NR2F1,TNR,TP73,VIM,WNT5A
GO: Biological Process	GO:0042127	regulation of cell population proliferation	2.166e-06	0.01935	0.0001119	0.001082	191	1921	FZD7,ADORA2B,RPTOR,AGTR1,NLGN2,SRPX,ALDH3A1,ALK,ANXA2,ANXA2P2,TRIM71,FAS,MARK4,AKR1C3,PDE5A,IRS2,DLK1,BDKRB2,CEACAM1,NRP1,BNC1,KSR1,BMPR2,ALDH1A2,SPHK1,TBX18,CD38,CD44,RPL23,SLIT2,KMT2C,CLU,CNN1,PRKD2,TP53I11,NR1D1,SETD1A,EPPK1,HDAC4,DACH1,DBH,ACE,AKR1C2,SOX7,NUAK1,GNL3,DPP4,DRD4,HBEGF,NUPR1,EDN1,EDNRA,EGR1,EGR3,GREM1,FAP,FBLN1,YAP1,FGFR2,GPNMB,AGAP2,FOXM1,IL31RA,CHERP,ANP32B,DOT1L,SIX2,GATA3,B4G…
GO: Biological Process	GO:0099645	neurotransmitter receptor localization to postsynaptic specialization membrane	2.363e-06	0.02111	0.0001207	0.001167	12	34	LGI1,DAG1,CACNG8,CACNG7,CACNG2,CACNG5,CACNG4,RAPGEF4,GSK3B,SHISA6,IQSEC2,NPTXR
GO: Biological Process	GO:0099633	protein localization to postsynaptic specialization membrane	2.363e-06	0.02111	0.0001207	0.001167	12	34	LGI1,DAG1,CACNG8,CACNG7,CACNG2,CACNG5,CACNG4,RAPGEF4,GSK3B,SHISA6,IQSEC2,NPTXR
GO: Biological Process	GO:0044419	interspecies interaction between organisms	2.419e-06	0.02162	0.0001228	0.001188	108	960	RPTOR,ULK1,ANXA2,ANXA2P2,GBF1,CCNK,BICD1,C1QBP,CBL,RPL23,RPL36,CREBBP,ISG15,IKBKE,DAG1,POM121,DPP4,ATN1,WASF2,EIF4A1,EIF4A2,EP300,F2RL1,FBLN1,IFITM3,GNLY,IFITM2,POM121C,CXCR6,SRCAP,ATF7,GPS2,GPX2,RPL35,HCFC1,HSPA8,ICAM1,CFI,SP110,TRIM5,IGF2R,IK,ITGB6,KRT7,KRT18,MECP2,HIPK2,MX1,MYC,RPL10A,NFIA,NTRK3,OAS3,PAK2,PCBP1,PCBP2,PML,POLR2A,PPID,PROX1,PTX3,UPF1,TRIM62,RPL5,RPL7A,RPL9,RPL11,RPL12,RPL17,RPL1…
GO: Biological Process	GO:0008284	positive regulation of cell population proliferation	2.556e-06	0.02284	0.000129	0.001248	120	1096	FZD7,ADORA2B,RPTOR,AGTR1,NLGN2,ALDH3A1,ANXA2,ANXA2P2,MARK4,AKR1C3,IRS2,NRP1,BNC1,BMPR2,ALDH1A2,SPHK1,TBX18,CD38,RPL23,KMT2C,CLU,PRKD2,SETD1A,EPPK1,HDAC4,AKR1C2,DPP4,HBEGF,EDN1,EDNRA,EGR1,EGR3,GREM1,FBLN1,YAP1,FGFR2,AGAP2,FOXM1,IL31RA,ANP32B,DOT1L,SIX2,B4GALT1,GSK3B,HAS2,HMOX1,HPGD,HSF4,TNC,ID4,IGF1R,IGF2,IL1B,IL7R,IL18,INSL3,ITGA4,KIT,LIF,RBPMS2,LTBP3,MECP2,MEF2D,KITLG,MIF,MMP2,HIPK2,MAPK15,NEAT1…
GO: Biological Process	GO:0061138	morphogenesis of a branching epithelium	2.579e-06	0.02304	0.0001292	0.00125	37	227	AGTR1,DCHS1,NRP1,SOCS3,CD44,SLIT2,COL4A1,SEMA3E,DAG1,RDH10,EDN1,EDNRA,GREM1,SEMA3A,YAP1,FGFR2,SEMA3C,SIX2,GBX2,B4GALT1,HOXD11,TNC,LAMA5,MGP,MSX2,MYC,WNT4,PML,PROX1,PTCH1,ESRP2,SRC,TGFB1,HHIP,WNT5A,CXCR4,VANGL2
GO: Biological Process	GO:0032535	regulation of cellular component size	2.597e-06	0.0232	0.0001292	0.00125	57	418	RPTOR,ULK1,ISLR2,NRP1,BMPR2,LATS1,SLIT2,SEMA3E,MYADM,DCC,EDN1,SEMA3D,MEGF8,TRPV4,EP300,F2RL1,SEMA3A,SPTBN5,PRR16,SEMA4D,SEMA3C,CIT,GSK3B,ICAM1,IL7R,KCNMA1,KCNN4,L1CAM,LRP1,MAP1B,CDHR5,NTRK3,PLEK,IQGAP3,CDHR2,PTPRS,RET,KIRREL1,SCT,CCL21,PLXNA3,SLC12A3,SLIT1,WDTC1,SPTB,FSTL4,CNTN2,ADNP,COTL1,INF2,TLR2,TNR,TP73,TPM1,WNT5A,PLEKHG2,FMN2
GO: Biological Process	GO:0010771	negative regulation of cell morphogenesis involved in differentiation	2.602e-06	0.02325	0.0001292	0.00125	23	109	ULK1,ARHGDIA,NRP1,SYNGAP1,SLIT2,SEMA3E,DCC,SEMA3D,SEMA3A,FBLN1,SEMA4D,SEMA3C,CIT,GSK3B,LINGO1,LRP4,NLGN3,PTPRS,PLXNA3,SLIT1,FSTL4,TNR,WNT5A
GO: Biological Process	GO:0099068	postsynapse assembly	2.618e-06	0.02339	0.0001292	0.00125	13	40	NLGN2,LRFN1,NRXN2,SHANK1,GAP43,LRRC4B,LRP4,NTRK3,NLGN3,PTPRS,SHANK2,NPTXR,WNT5A
GO: Biological Process	GO:0071695	anatomical structure maturation	2.797e-06	0.02499	0.0001373	0.001328	34	201	ANK3,DCHS1,RERE,ALDH1A2,CDK5R2,CSPG4,DAG1,GREM1,ZBTB7A,MBTPS2,SEMA4D,SRRM4,GATA3,GJA1,GRB14,GSK3B,INSL3,MECP2,MMP2,MSX2,NF1,PMP22,PPARD,RET,ASXL2,FERMT1,SHB,SIX3,NFASC,XYLT1,CNTN2,TGFB2,AGRN,WNT5A
GO: Biological Process	GO:0009612	response to mechanical stimulus	2.813e-06	0.02514	0.0001373	0.001328	39	246	FAS,ARHGDIA,CASP2,CD36,NRXN2,COL1A1,COL3A1,HDAC4,DAG1,DCN,EDN1,EDNRA,TRPV4,SLITRK6,ANKRD1,GJA1,GRIN2D,GSK3B,HTT,TNC,IL1B,IL18,JUP,KCNC1,KIT,MAP1B,MMP2,MYC,NOS1,SERPINE2,PTCH1,PTGER4,RYR2,SLC8A1,SLC9A1,SRC,TGFB1,TLR4,CXCR4
GO: Biological Process	GO:1903539	protein localization to postsynaptic membrane	2.827e-06	0.02525	0.0001373	0.001328	16	59	LGI1,DAG1,ARHGAP44,CACNG8,CACNG7,CACNG2,CACNG5,CACNG4,RAPGEF4,GRIN2C,GSK3B,SHISA6,CLSTN1,IQSEC2,VAMP2,NPTXR
GO: Biological Process	GO:0010721	negative regulation of cell development	3.252e-06	0.02905	0.000157	0.001519	56	411	ULK1,FAS,ARHGDIA,NRP1,SYNGAP1,CD38,SLIT2,COL3A1,NR1D1,CSPG4,SEMA3E,BRINP1,DCC,ASAP1,SEMA3D,TRPV4,SEZ6,SEMA3A,FBLN1,SEMA4D,SEMA3C,GRB14,CIT,GSK3B,LINGO1,ID4,IL1B,LRP1,LRP4,MECP2,NF1,NODAL,NOTCH3,NTRK3,NLGN3,PMP22,FAT3,TLX3,PTGER3,PTPRS,PLXNA3,SHB,SIX3,SKI,SLIT1,SOX11,FSTL4,XYLT1,CNTN2,SRGAP2,NR2F1,TGFB1,TNR,TP73,VIM,WNT5A
GO: Biological Process	GO:0021700	developmental maturation	3.436e-06	0.0307	0.0001651	0.001597	48	333	ANK3,DCHS1,RERE,ALDH1A2,CDK5R2,CSPG4,DAG1,SHANK1,SEZ6L2,GREM1,EPAS1,SEZ6,ZBTB7A,MBTPS2,SEMA4D,SRRM4,GATA3,GJA1,GRB14,GSK3B,INSL3,KCNMA1,MAP1B,MECP2,MMP2,MSX2,NEUROD2,NF1,NFIA,PMP22,POU2F2,PPARD,PRKACA,RET,ASXL2,CCL21,FERMT1,SHB,SIX3,CLSTN1,NFASC,XYLT1,STXBP1,CNTN2,TGFB2,AGRN,SEZ6L,WNT5A
GO: Biological Process	GO:1902667	regulation of axon guidance	3.496e-06	0.03123	0.000167	0.001616	14	47	NRP1,BMPR2,SLIT2,SEMA3E,SEMA3D,MEGF8,SEMA3A,SEMA4D,SEMA3C,PLXNA3,SLIT1,AGRN,WNT5A,ZSWIM4
GO: Biological Process	GO:0006612	protein targeting to membrane	3.546e-06	0.03168	0.0001685	0.00163	35	212	ANK3,RPL23,RPL36,TRAM2,RN7SL3,RN7SL2,CACNG2,FOLR1,RPL35,KCNB1,RPL10A,RN7SL1,RPL5,RPL7A,RPL9,RPL11,RPL12,RPL17,RPL18A,RPL26,RPL27,RPL27A,RPL29,RPL35A,RPL39,RPL41,RPL36A,RPS3,RPS3A,RPS4X,RPS7,RPS12,RPS15A,RPS17,CCL2
GO: Biological Process	GO:0000165	MAPK cascade	3.753e-06	0.03354	0.0001774	0.001717	115	1048	ACTA2,FZD7,FZD8,ADORA2B,ALK,FAS,PDE5A,IRS2,CEACAM1,NRP1,SYNGAP1,KSR1,ZFP36L2,SPHK1,CD36,CD44,PRKD2,MAP3K8,CRHR2,CSPG4,DAG1,SIRPA,DCC,DRD4,HBEGF,DUSP7,DUSP8,ECE1,EDN1,EDNRA,SORBS3,HRH4,TRPV4,GREM1,PLCE1,PAK4,F2RL1,SEMA3A,SPTBN5,DACT1,FBLN1,FGFR2,GPNMB,FOXM1,IL31RA,ERP29,COPS5,GPS2,GSK3B,NDST1,ICAM1,TRIM5,IGF1R,IGF2,IGFBP4,IL1B,IL18,KIT,L1CAM,LIF,LRP1,SPRED2,KITLG,MIF,MAP3K9,MUC20,HIPK2,MAPK15,MYC,…
GO: Biological Process	GO:0023014	signal transduction by protein phosphorylation	3.872e-06	0.03459	0.0001821	0.001762	116	1060	ACTA2,FZD7,FZD8,ADORA2B,ALK,FAS,PDE5A,IRS2,CEACAM1,NRP1,SYNGAP1,KSR1,ZFP36L2,SPHK1,CD36,CD44,PRKD2,MAP3K8,CRHR2,CSPG4,DAG1,SIRPA,DCC,DRD4,HBEGF,DUSP7,DUSP8,ECE1,EDN1,EDNRA,SORBS3,HRH4,TRPV4,GREM1,PLCE1,PAK4,F2RL1,SEMA3A,SPTBN5,DACT1,FBLN1,FGFR2,GPNMB,FOXM1,IL31RA,ERP29,COPS5,GPS2,GSK3B,NDST1,ICAM1,TRIM5,IGF1R,IGF2,IGFBP4,IL1B,IL18,KIT,L1CAM,LIF,LRP1,SPRED2,KITLG,MIF,MAP3K9,MUC20,HIPK2,MAPK15,MYC,…
GO: Biological Process	GO:0007610	behavior	4.056e-06	0.03624	0.000189	0.001829	87	739	ASIC1,AGTR1,AHCY,NLGN2,ALK,PDE5A,ZFHX3,ATP1A3,SYNGAP1,SDK1,CACNA1C,SHISA7,CD36,NRXN2,ZNF385A,NR1D1,CRHR2,AUTS2,KMT2B,HDAC4,DACH1,BRINP1,DBH,ACE,DNM1,SHANK1,DPP4,DRD4,SEZ6L2,EGR1,EP300,SEZ6,PHF21A,PPP1R1B,SLITRK6,GJA1,TTBK1,GNAO1,GRIN2D,GRM6,OLFM2,HTT,SYNPO,HRH1,IGF2,ZFHX2,IL1B,KCNMA1,KIT,MAP1A,MECP2,MIF,KMT2A,HIPK2,NPAS4,NEUROD2,NF1,NOS1,NOVA1,NRGN,OPRD1,PAX5,NLGN3,SERPINE2,PMP22,PTGDS,PTGER3,PTG…
GO: Biological Process	GO:1904837	beta-catenin-TCF complex assembly	4.062e-06	0.03629	0.000189	0.001829	11	30	TRRAP,BCL9,CREBBP,EP300,DACT1,MYC,BCL9L,SMARCA4,TCF7,TLE3,KMT2D
GO: Biological Process	GO:0000387	spliceosomal snRNP assembly	4.152e-06	0.0371	0.0001922	0.00186	15	54	RNU5E-1,RNU5D-1,RNU5A-1,RNU5B-1,RNU4-2,RNU4-1,PRPF8,RNU4ATAC,RNU6ATAC,RNU6-9,RNU6-7,RNU6-8,RNU6-2,SNRPD1,SNRPD2
GO: Biological Process	GO:0045785	positive regulation of cell adhesion	4.185e-06	0.03739	0.0001927	0.001865	61	465	ANK3,ZFHX3,NRP1,C1QBP,TBX18,CD5,CD36,CD44,GRAP2,PRKD2,MAP3K8,PTPN23,MYADM,DAG1,SIRPA,DPP4,EGR3,FSTL3,FBLN1,EGFLAM,NFAT5,GATA3,GSK3B,HAS2,ICAM1,IGF2,IL1B,IL7R,IL18,ITGA6,ITGA4,JUP,L1CAM,CCDC80,NEDD9,NID1,NODAL,PNP,PAK2,WNT4,PTGER4,RARA,KIF26B,RET,RPS3,CCL2,CCL21,FERMT1,SHB,ZNF609,SRC,SMOC1,SMOC2,TGFB1,TGFB2,TPM1,UTRN,VCAM1,P2RY12,WNT5A,ZMIZ1
GO: Biological Process	GO:1901798	positive regulation of signal transduction by p53 class mediator	4.474e-06	0.03998	0.000205	0.001984	10	25	RPL23,ZNF385A,ANKRD1,SPRED2,RPL11,RPL26,RPS7,SPRED3,CDK5RAP3,TP73
GO: Biological Process	GO:0014065	phosphatidylinositol 3-kinase signaling	4.721e-06	0.04219	0.0002152	0.002082	29	162	NYAP2,IRS2,CEACAM1,C1QBP,CBL,DCN,EDN1,F2RL1,FGR,AGAP2,SEMA4D,GATA3,HCST,IGF1R,IGF2,IL18,KIT,NF1,NTRK3,SERPINE2,PIK3C2B,PIK3CB,PPARD,RARA,UNC5B,SRC,PDGFC,PIP5K1C,TGFB2
GO: Biological Process	GO:0001525	angiogenesis	4.787e-06	0.04277	0.0002171	0.0021	78	645	FZD8,AGTR1,ANXA2,ANXA2P2,ANXA3,RNF213,CEACAM1,NRP1,SPHK1,CD36,MIR505,SLIT2,COL4A1,COL4A4,PRKD2,CRHR2,CSPG4,SEMA3E,ISM1,DAG1,DCN,ACE,HBEGF,EDN1,EDNRA,EGR3,WASF2,GREM1,EPAS1,EPHB3,PAK4,FAP,FGFR2,GPNMB,AGO2,GBX2,B4GALT1,HK2,HMOX1,HSPG2,IGF2,IL1B,IL18,JUP,LAMA5,LIF,MECP2,MIR2355,MMP2,HIPK2,NF1,NODAL,NOTCH2,NOTCH3,NPPB,SERPINE1,MIR640,PIK3CB,PLAU,EPN1,PML,MIR24-2,CXCL17,TMEM100,ADM2,SAT1,CCL2,STAB2,SH…
GO: Biological Process	GO:0014070	response to organic cyclic compound	5.28e-06	0.04718	0.0002383	0.002305	116	1067	ABCA2,ARID1A,AGTR1,ALDH3A1,ALK,ANXA3,FAS,AQP9,AKR1C3,ATP1A3,ATP2B4,ALDH1A2,ZFP36L2,SDK1,CBL,LATS1,CD36,CD38,CDO1,CHRM2,CHRM3,CHRM5,SLIT2,SLC22A6,CLU,COL1A1,NR1D1,NCOR2,DAG1,DIAPH1,DRD4,HCN4,EDN1,EDNRA,KLF16,EGR1,HRH4,EP300,PAK4,ZBTB7A,YAP1,PPP1R1B,FOLR1,CATSPER1,ANKRD1,CACNG4,GJA1,GNAO1,GSK3B,HCFC1,HTT,HNF4G,HNMT,HNRNPD,HPGD,HRH1,HTR1E,TNC,ICAM1,IGF2,IGFBP7,IL1B,IL18,ITGA6,JUP,KCNMA1,MAP1B,MECP2,…
GO: Biological Process	GO:0042310	vasoconstriction	5.673e-06	0.05069	0.0002547	0.002464	22	106	ACTA2,AGTR1,PDE5A,AVPR1B,BDKRB2,BMPR2,CACNA1G,CACNA1C,CD38,CHRM3,DBH,ACE,ECE1,EDN1,EDNRA,GJA1,HRH1,ICAM1,MMP2,NOS1,PTGER3,SLC8A1
GO: Biological Process	GO:0003018	vascular process in circulatory system	6.057e-06	0.05412	0.0002693	0.002605	35	217	ACTA2,ADORA2B,AGTR1,PDE5A,AVPR1B,BDKRB2,CEACAM1,BMPR2,CACNA1G,CACNA1C,CD38,CHRM3,SLIT2,DBH,ACE,ECE1,EDN1,EDNRA,TRPV4,F2RL1,GJA1,HMOX1,HRH1,ICAM1,IL18,KCNMA1,MMP2,NOS1,NPPB,PPARD,PTGER3,SLC8A1,SRC,TGFB1,VIP
GO: Biological Process	GO:0050803	regulation of synapse structure or activity	6.057e-06	0.05412	0.0002693	0.002605	42	282	NLGN2,SPARCL1,LRFN1,SYNGAP1,SHISA7,ARHGAP33,NCAN,DAG1,ARHGAP44,DNM1,FARP1,EPHB3,SLITRK6,SEMA4D,GAP43,RAPGEF4,GSK3B,HSPA8,SHISA6,LRRC4B,LRP4,MECP2,NEUROD2,NTRK3,NLGN3,SSH1,LRRN3,LRFN3,PTPRF,PTPRS,LRRTM4,CLSTN1,SHANK2,SLIT1,SRCIN1,ADNP,NPTXR,TLR2,AGRN,FLRT3,FLRT1,WNT5A
GO: Biological Process	GO:0050920	regulation of chemotaxis	6.521e-06	0.05826	0.0002884	0.00279	37	236	NRP1,BMPR2,C1QBP,USP14,SLIT2,CMKLR1,PRKD2,SEMA3E,EDN1,EDNRA,SEMA3D,MEGF8,TRPV4,GREM1,F2RL1,SEMA3A,SEMA4D,SEMA3C,GPR18,IL1B,MIF,NTRK3,SERPINE1,CXCL17,CCL2,CCL21,PLXNA3,SLIT1,SMOC2,TGFB1,AGRN,P2RY12,WNT5A,SLAMF8,WNK1,CXCR4,ZSWIM4
GO: Biological Process	GO:0061387	regulation of extent of cell growth	6.569e-06	0.05869	0.0002891	0.002797	25	131	ULK1,ISLR2,NRP1,BMPR2,SLIT2,SEMA3E,DCC,SEMA3D,MEGF8,EP300,SEMA3A,SEMA4D,SEMA3C,GSK3B,L1CAM,LRP1,MAP1B,NTRK3,PTPRS,PLXNA3,SLIT1,FSTL4,ADNP,TNR,WNT5A
GO: Biological Process	GO:0030516	regulation of axon extension	6.752e-06	0.06033	0.0002957	0.002861	23	115	ISLR2,NRP1,BMPR2,SLIT2,SEMA3E,SEMA3D,MEGF8,EP300,SEMA3A,SEMA4D,SEMA3C,GSK3B,L1CAM,LRP1,MAP1B,NTRK3,PTPRS,PLXNA3,SLIT1,FSTL4,ADNP,TNR,WNT5A
GO: Biological Process	GO:0022618	ribonucleoprotein complex assembly	7.245e-06	0.06474	0.0003158	0.003055	42	284	TICRR,EIF3C,BICD1,C1QBP,DYNC1H1,RPS27L,SF3A1,RNU11,RNU5E-1,RNU5D-1,RNU5A-1,RNU5B-1,RNU4-2,RNU4-1,RNVU1-18,RNU1-3,RNU1-2,RNU1-1,PRPF8,AGO2,LUC7L3,ATXN2L,RNU12,RNU4ATAC,RNU6ATAC,RNVU1-15,RNVU1-14,RNU6-9,RNVU1-20,RNU6-7,RNU6-8,RNVU1-6,RNU6-2,RNU1-4,RPL5,RPL11,RPL12,SRSF5,SNRPD1,SNRPD2,PATL1,SF1
GO: Biological Process	GO:1901700	response to oxygen-containing compound	7.703e-06	0.06882	0.0003341	0.003232	181	1839	ABCA2,FZD7,ARID1B,RPTOR,AGTR1,NME5,ALDH3A1,ALDOB,ALK,AQP9,KLF7,AKR1C3,IRS2,ATP1A3,ATP2A2,ATP2B4,CEACAM1,ALDH1A2,SPHK1,SDK1,SOCS3,CASP4,CBL,CD14,CD36,CD38,CDO1,RAB11B,CHRM2,CHRM3,CHRM5,RPL23,SLIT2,SLC22A6,CLU,COL1A1,COL1A2,COL3A1,COL4A1,NR1D1,CRHR2,NCOR2,SOGA1,DAG1,BRINP1,DBH,SIRPA,DCN,ACE,AKR1C1,AKR1C2,DNM1,DRD4,HCN4,EDN1,EDNRA,EEF1B2,KLF16,EGR1,HRH4,TRPV4,EP300,YAP1,SPON2,PPP1R1B,FGFR2,FOLR1,PRP…
GO: Biological Process	GO:0035249	synaptic transmission, glutamatergic	7.801e-06	0.0697	0.0003358	0.003249	22	108	NLGN2,TSHZ3,SHANK1,CACNG8,CACNG7,CACNG2,CACNG5,CACNG4,GRIK5,GRIN2D,GRM6,NF1,ROR2,NLGN3,SERPINE2,PLAT,PRKACA,CCL2,SHANK2,IQSEC2,STXBP1,TNR
GO: Biological Process	GO:0099084	postsynaptic specialization organization	7.816e-06	0.06984	0.0003358	0.003249	14	50	NLGN2,LRFN1,SYNGAP1,NRXN2,SHANK1,GAP43,HSPA8,LRRC4B,NTRK3,NLGN3,PTPRS,SHANK2,LRRC4,NPTXR
GO: Biological Process	GO:0000245	spliceosomal complex assembly	7.854e-06	0.07018	0.0003358	0.003249	19	85	SF3A1,RNU11,RNVU1-18,RNU1-3,RNU1-2,RNU1-1,LUC7L3,RNU12,RNU4ATAC,RNU6ATAC,RNVU1-15,RNVU1-14,RNVU1-20,RNVU1-6,RNU1-4,SRSF5,SNRPD1,SNRPD2,SF1
GO: Biological Process	GO:0048568	embryonic organ development	8.176e-06	0.07305	0.0003472	0.003359	64	506	ARID1A,TNRC6C,PHACTR4,ALDH1A2,SOCS3,TBX18,MED12,RDH10,EDN1,MEGF8,EPAS1,EYA4,YAP1,FGFR2,SLITRK6,FOLR1,SUFU,SIX2,GATA3,GBX2,PPP1R13L,GJA1,ALX4,HOXD11,HSPG2,NDST1,IGF2,ITGA4,KIT,LIF,RBPMS2,KITLG,KMT2A,HIPK2,MYC,NODAL,NOTCH2,ROR2,PAX5,EPN1,PROX1,PTCH1,RARA,SOBP,ASXL2,RYR2,SCT,SIX3,SLC8A1,SMARCA4,SOX11,SP2,NCOA6,PDGFC,TCF7,TGFB1,TGFB2,PHLDA2,VCAM1,WNT5A,CRB2,PCGF2,VANGL2,ALX1
GO: Biological Process	GO:0007167	enzyme linked receptor protein signaling pathway	8.231e-06	0.07354	0.0003472	0.003359	120	1123	ULK1,ALK,VASN,TRIM71,IRS2,BCL9,BDKRB2,CEACAM1,NRP1,BMPR2,TMPRSS6,SOCS3,GPRC5A,CBL,ANGPTL1,COL1A1,COL1A2,COL3A1,COL4A1,ONECUT2,PRKD2,CREBBP,SOGA1,CSPG4,DCN,DNM1,HBEGF,MEGF8,EGR1,WASF2,GREM1,EP300,PLCE1,EPHB3,CRIM1,FSTL3,DACT1,ZBTB7A,FGFR2,FGR,IL31RA,FOLR1,WFIKKN1,GATA3,GPR21,GRB14,GSK3B,CDC37,HPGD,NDST1,IGF1R,IGF2,IGF2R,IGFBP4,IL1B,KIT,LIF,RBPMS2,LRP1,LTBP2,LTBP3,SPRED2,MMP2,MUC20,HIPK2,MSX2,BCL9L…
GO: Biological Process	GO:0042325	regulation of phosphorylation	8.237e-06	0.0736	0.0003472	0.003359	176	1781	ACTA2,FZD7,FZD8,ADORA2B,RPTOR,AK4,ALK,ANXA2,ANXA2P2,LMO4,FAS,PDE5A,IRS2,ATP2B4,PHACTR1,CCNK,BDKRB2,CEACAM1,NRP1,SYNGAP1,KSR1,BMPR2,SPHK1,CDK5R2,SOCS3,GPRC5A,CBL,LATS1,CD36,CD44,SLIT2,CLU,PRKD2,MAP3K8,CRHR2,CLIP3,CSPG4,MYADM,HDAC4,DAG1,SIRPA,DCC,ACE,POM121,DRD4,HBEGF,DUSP7,DUSP8,ECE1,NUPR1,EDN1,EDNRA,EEF1A1,CELSR3,EGR1,SORBS3,HRH4,TRPV4,GREM1,MARK2,EP300,PLCE1,PAK4,F2RL1,SEMA3A,DACT1,ZBTB7A,FBLN1,…
GO: Biological Process	GO:0003205	cardiac chamber development	8.338e-06	0.0745	0.0003486	0.003372	32	193	ARID1A,LMO4,NRP1,BMPR2,SLIT2,MAML1,FGFR2,SEMA3C,SUFU,GATA3,PPP1R13L,NDST1,LRP1,MSX2,FGFRL1,NOTCH2,PKP2,PROX1,RARA,RYR2,SLIT3,SMARCA4,SOS1,SOX11,TGFB1,TGFB2,TNNT2,TPM1,WNT5A,CXCR4,VANGL2,NPRL3
GO: Biological Process	GO:0051338	regulation of transferase activity	8.348e-06	0.07459	0.0003486	0.003372	117	1089	FZD8,ADORA2B,RPTOR,ALK,LMO4,PDE5A,TNKS,IRS2,ATP2B4,CCNK,CEACAM1,KSR1,BSN,CDK5R2,SOCS3,GPRC5A,CBL,LATS1,CD44,RPL23,CLU,MAP3K8,CRHR2,CSPG4,DAG1,ACE,DRD4,DUSP7,DUSP8,EDN1,EDNRA,EEF1A1,EGR1,EIF4A2,GREM1,MARK2,PLCE1,PAK4,PPP1R1B,GPNMB,FGR,AGAP2,GAP43,TTBK1,ERP29,PCLO,GPS2,GSK3B,CDC37,HTT,HNRNPD,IGF1R,IGF2,IL1B,IL18,KIT,LRP1,SPRED2,KITLG,MIF,MAP3K9,MUC20,MAPK15,PHPT1,MYC,GADD45B,NEDD9,NF1,NTRK3,ROR2,PA…
GO: Biological Process	GO:0019932	second-messenger-mediated signaling	8.674e-06	0.0775	0.0003605	0.003488	76	634	ADORA2B,AGTR1,PDE5A,ATP2A2,ATP2B4,BICD1,KSR1,SPHK1,CACNA1C,CD36,CHRM2,CHRM3,CHRM5,ACKR2,CMKLR1,OXER1,CRHR2,HDAC4,DRD4,ECE1,EDN1,EDNRA,LPAR6,WASF2,HRH4,PLCE1,F2RL1,CHERP,CXCR6,NFAT5,PDE10A,GNAO1,GPR18,PCLO,RAPGEF4,GRIN2C,GRIN2D,GRM6,GSK3B,HTT,HRH1,HTR1E,INSL3,GPR62,L1CAM,NEUROD2,NOS1,NPPB,KSR2,OPRD1,P2RY4,PDE4A,PLEK,PRKACA,PTGER3,PTGER4,PTGFR,PTGIR,TMEM100,ADM2,RYR2,SCT,CCL2,SLC8A1,SLC9A1,SSTR2,MG…
GO: Biological Process	GO:0071559	response to transforming growth factor beta	9.072e-06	0.08106	0.0003753	0.003631	41	277	VASN,ZFHX3,BCL9,BMPR2,ZFP36L2,CBL,COL1A1,COL1A2,COL3A1,ONECUT2,CREBBP,EDN1,EP300,ZBTB7A,FGFR2,FOLR1,WFIKKN1,ANKRD1,HPGD,IGF1R,LTBP2,LTBP3,HIPK2,BCL9L,NODAL,SERPINE1,WNT4,PML,HTRA1,CCL2,ZNF703,FERMT1,SKI,SOX11,PEG10,SRC,NRROS,TGFB1,TGFB2,WNT5A,ZYX
GO: Biological Process	GO:0042327	positive regulation of phosphorylation	1.007e-05	0.09	0.0004147	0.004013	126	1197	ACTA2,FZD7,FZD8,ADORA2B,RPTOR,ALK,ANXA2,ANXA2P2,LMO4,FAS,PDE5A,ATP2B4,CCNK,NRP1,KSR1,BMPR2,SPHK1,CDK5R2,SOCS3,GPRC5A,LATS1,CD36,CD44,CLU,PRKD2,MAP3K8,CRHR2,CLIP3,CSPG4,DAG1,DCC,ACE,DRD4,HBEGF,DUSP7,NUPR1,EDN1,EDNRA,EGR1,SORBS3,TRPV4,GREM1,MARK2,EP300,PLCE1,PAK4,F2RL1,SEMA3A,FGFR2,GPNMB,FGR,AGAP2,SEMA4D,IL31RA,GAP43,TTBK1,ERP29,GSK3B,NDST1,ICAM1,TRIM5,IGF1R,IGF2,IGFBP4,IL1B,IL18,ITGA6,KIT,LIF,LRP1…
GO: Biological Process	GO:0032102	negative regulation of response to external stimulus	1.017e-05	0.0909	0.000417	0.004034	57	437	ANXA2,ANXA2P2,CEACAM1,NRP1,C1QBP,TMPRSS6,SOCS3,CD44,SLIT2,NR1D1,SEMA3E,EPPK1,SIRPA,EDN1,SEMA3D,GREM1,SEMA3A,FAP,SEMA4D,SEMA3C,GATA3,FGL2,GJA1,GP1BA,GPR18,GPS2,GPX2,IGF2,MUC16,MIF,SERPINE1,PCBP2,WNT4,SERPINE2,PLAT,PLAU,RNF26,PPARD,HTRA1,PTGER3,PTGER4,PTPRS,CXCL17,TNFAIP8L2,CCL2,MIR766,SEC14L1,PLXNA3,SLIT1,XYLT1,AJAP1,TNR,WNT5A,ZFP36,SLAMF8,SIGLEC10,PHLDB2
GO: Biological Process	GO:0003279	cardiac septum development	1.032e-05	0.0922	0.0004191	0.004055	24	126	LMO4,NRP1,BMPR2,SLIT2,MAML1,FGFR2,SEMA3C,SUFU,GATA3,NDST1,LRP1,MSX2,FGFRL1,NOTCH2,PROX1,RARA,SLIT3,SMARCA4,SOX11,TGFB2,WNT5A,CXCR4,VANGL2,NPRL3
GO: Biological Process	GO:0060173	limb development	1.037e-05	0.09262	0.0004191	0.004055	33	204	BMPR2,ALDH1A2,CACNA1C,CREBBP,RDH10,ECE1,MEGF8,GREM1,FGFR2,SEMA3C,GJA1,ALX4,HOXD11,HOXD12,ITGA6,AFF3,LRP4,MSX2,NOTCH2,ROR2,PLXNA2,PTCH1,RARA,SKI,SMARCA4,SOX11,SMOC1,SIK3,TFAP2B,TGFB2,CYP26B1,WNT5A,ALX1
GO: Biological Process	GO:0048736	appendage development	1.037e-05	0.09262	0.0004191	0.004055	33	204	BMPR2,ALDH1A2,CACNA1C,CREBBP,RDH10,ECE1,MEGF8,GREM1,FGFR2,SEMA3C,GJA1,ALX4,HOXD11,HOXD12,ITGA6,AFF3,LRP4,MSX2,NOTCH2,ROR2,PLXNA2,PTCH1,RARA,SKI,SMARCA4,SOX11,SMOC1,SIK3,TFAP2B,TGFB2,CYP26B1,WNT5A,ALX1
GO: Biological Process	GO:0006402	mRNA catabolic process	1.077e-05	0.09626	0.0004336	0.004195	51	377	TRIM71,TNRC6C,KHSRP,RBM24,BOLL,ZFP36L2,RPL23,RPL36,SMG7,CACNG7,ELAVL1,AGO2,RPL35,HNRNPD,HSPA8,HELZ2,RPL10A,CNOT3,SAMD4B,UPF1,RPL5,RPL7A,RPL9,RPL11,RPL12,RPL17,RPL18A,RPL26,RPL27,RPL27A,RPL29,RPL35A,RPL39,RPL41,RPL36A,RPS3,RPS3A,RPS4X,RPS7,RPS12,RPS15A,RPS17,TNRC6B,SMG6,LARP1,PATL1,VIM,VIP,ZFP36,EXOSC5,NUP214
GO: Biological Process	GO:0048705	skeletal system morphogenesis	1.136e-05	0.1015	0.0004531	0.004384	40	270	ANXA2,ANXA2P2,BMPR2,COL1A1,MED12,RDH10,MEGF8,TRPV4,GREM1,FGFR2,FGR,SIX2,HAS2,ALX4,HOXD11,HSPG2,NDST1,LTBP3,MATN2,MEF2D,MGP,MMP2,MSX2,ANKRD11,MYC,NODAL,ROR2,PAX5,RARA,ASXL2,SFRP4,SKI,SOX11,SIK3,TGFB1,TGFB2,HHIP,CYP26B1,PCGF2,ALX1
GO: Biological Process	GO:0071560	cellular response to transforming growth factor beta stimulus	1.136e-05	0.1015	0.0004531	0.004384	40	270	VASN,BCL9,BMPR2,ZFP36L2,CBL,COL1A1,COL1A2,COL3A1,ONECUT2,CREBBP,EDN1,EP300,ZBTB7A,FGFR2,FOLR1,WFIKKN1,ANKRD1,HPGD,IGF1R,LTBP2,LTBP3,HIPK2,BCL9L,NODAL,SERPINE1,WNT4,PML,HTRA1,CCL2,ZNF703,FERMT1,SKI,SOX11,PEG10,SRC,NRROS,TGFB1,TGFB2,WNT5A,ZYX
GO: Biological Process	GO:0043410	positive regulation of MAPK cascade	1.163e-05	0.1039	0.0004619	0.004469	73	607	ACTA2,FZD7,FZD8,ADORA2B,ALK,PDE5A,NRP1,KSR1,SPHK1,CD36,CD44,PRKD2,MAP3K8,CRHR2,CSPG4,DCC,DRD4,DUSP7,EDN1,EDNRA,SORBS3,TRPV4,PLCE1,F2RL1,SEMA3A,FGFR2,GPNMB,ERP29,NDST1,ICAM1,TRIM5,IGF1R,IGF2,IGFBP4,IL1B,KIT,LIF,LRP1,KITLG,MIF,MAP3K9,MUC20,HIPK2,GADD45B,NODAL,NOTCH2,NTRK3,ROR2,KSR2,PIK3CB,IQGAP3,NECAB2,MIR24-2,CXCL17,RARA,LRRK1,RET,RPS3,CCL2,CCL21,DOK4,SRC,PDGFC,TGFB1,TGFB2,TIMP2,TLR2,TLR4,TP73,UBE…
GO: Biological Process	GO:0048841	regulation of axon extension involved in axon guidance	1.176e-05	0.1051	0.0004649	0.004498	11	33	NRP1,BMPR2,SEMA3E,SEMA3D,MEGF8,SEMA3A,SEMA4D,SEMA3C,PLXNA3,SLIT1,WNT5A
GO: Biological Process	GO:0045596	negative regulation of cell differentiation	1.218e-05	0.1088	0.0004793	0.004637	96	860	FZD7,ULK1,VASN,FAS,ARHGDIA,ZFHX3,DLK1,CCNK,CEACAM1,NRP1,SYNGAP1,ZFP36L2,RUNX1T1,CD38,CD44,SLIT2,COL3A1,NR1D1,NCOR2,FOXP4,CSPG4,SEMA3E,HDAC4,BRINP1,DCC,ASAP1,SEMA3D,TRPV4,GREM1,LRRC17,SEZ6,FSTL3,SEMA3A,FBLN1,YAP1,SEMA4D,SEMA3C,ANP32B,SUFU,SIX2,GATA3,FGL2,GPS2,GRB14,CIT,GSK3B,LINGO1,ID4,IL1B,IL18,RBPMS2,LRP1,LRP4,LTBP3,MECP2,MSX2,MYC,NF1,NME1,NODAL,NOTCH3,NTRK3,WNT4,NLGN3,PKP2,PMP22,FAT3,TLX3,PPARD…
GO: Biological Process	GO:0051966	regulation of synaptic transmission, glutamatergic	1.228e-05	0.1097	0.0004812	0.004655	18	80	NLGN2,TSHZ3,SHANK1,CACNG8,CACNG7,CACNG2,CACNG5,CACNG4,GRM6,ROR2,NLGN3,SERPINE2,PRKACA,CCL2,SHANK2,IQSEC2,STXBP1,TNR
GO: Biological Process	GO:0050807	regulation of synapse organization	1.242e-05	0.1109	0.0004845	0.004687	40	271	NLGN2,SPARCL1,LRFN1,SHISA7,ARHGAP33,NCAN,DAG1,ARHGAP44,FARP1,EPHB3,SLITRK6,SEMA4D,GAP43,RAPGEF4,GSK3B,HSPA8,SHISA6,LRRC4B,LRP4,MECP2,NEUROD2,NTRK3,NLGN3,SSH1,LRRN3,LRFN3,PTPRF,PTPRS,LRRTM4,CLSTN1,SHANK2,SLIT1,SRCIN1,ADNP,NPTXR,TLR2,AGRN,FLRT3,FLRT1,WNT5A
GO: Biological Process	GO:0031102	neuron projection regeneration	1.312e-05	0.1172	0.0005097	0.004932	17	73	ULK1,FAS,DAG1,FOLR1,GAP43,TNC,IGF1R,LRP1,MAP1B,MATN2,MIF,MMP2,NTRK3,PTPRF,PTPRS,XYLT1,TNR
GO: Biological Process	GO:0021537	telencephalon development	1.331e-05	0.1189	0.0005111	0.004945	42	291	ALK,ANXA3,ATIC,ATP2B4,PHACTR1,BCL2A1,NRP1,CDK5R2,SLIT2,COL3A1,NCOR2,TRAPPC9,EPHB3,SEMA3A,GSK3B,HTT,ID4,LRP1,NF1,NME1,NRGN,PAX5,PROX1,PTPRS,RARA,RFX4,SCT,PLXNA3,SIX3,SKI,SLC8A1,SLIT1,SLIT3,KDM6B,CNTN2,SRGAP2,NR2F1,TNR,TP73,P2RY12,WNT5A,CXCR4
GO: Biological Process	GO:0014706	striated muscle tissue development	1.334e-05	0.1192	0.0005111	0.004945	60	472	ARID1A,FZD7,ALPK3,RBM24,BCL9,BMPR2,ALDH1A2,TBX18,ALPK2,CRHR2,TENM4,HDAC4,MAML1,DCN,NUPR1,EDN1,HIVEP3,EGR1,GREM1,EP300,YAP1,FGFR2,SEMA3C,ANKRD1,VAMP5,DNER,PPP1R13L,GJA1,GSK3B,HLF,HSPG2,MEF2D,MYC,BCL9L,MYH11,NF1,PAX5,PKP2,PLAGL1,PMP22,ANKRD33,MIR24-2,PROX1,RARA,RYR2,SKI,SLC8A1,SLC9A1,SOX11,KDM6B,TGFB1,TGFB2,TLL2,TNNT2,TP73,TPM1,CYP26B1,WNT5A,JPH2,NPRL3
GO: Biological Process	GO:0014032	neural crest cell development	1.336e-05	0.1194	0.0005111	0.004945	19	88	PHACTR4,NRP1,ALDH1A2,SEMA3E,RDH10,EDN1,EDNRA,SEMA3D,SEMA3A,SEMA4D,SEMA3C,FOLR1,GBX2,LAMA5,KITLG,CYP26C1,RET,SOX11,ALX1
GO: Biological Process	GO:0048511	rhythmic process	1.339e-05	0.1196	0.0005111	0.004945	47	340	AHCY,FAS,BHLHE40,ZFHX3,CASP2,SLIT2,NR1D1,CREBBP,NCOR2,HEBP1,DRD4,HUWE1,EGR1,EGR3,EP300,RAI1,GAS2,GSK3B,HAS2,HLF,HNRNPD,HRH1,ID4,IGF1R,KCNMA1,KMT2A,MTTP,NTRK3,SERPINE1,PER1,PML,PROX1,PTGDS,PTGER3,PTGER4,SOHLH2,PTX3,ENOX1,SIX3,SLIT3,SRC,SREBF1,CRTC1,ADNP,TGFB2,TIMP4,ARNTL2
GO: Biological Process	GO:0051962	positive regulation of nervous system development	1.377e-05	0.1231	0.0005236	0.005066	78	664	BEND6,NLGN2,ALK,ISLR2,ARHGDIA,DUOXA1,NRP1,BMPR2,SPHK1,SLIT2,TENM4,CUX1,DAG1,BRINP1,DCC,ACE,SHANK1,EEF1A1,CACNG7,MEGF8,MARK2,EP300,SEZ6,EPHB3,SEMA3A,SLITRK6,SEMA4D,ANKRD1,TTBK1,GSK3B,IGF1R,IL1B,ITGA6,KIT,L1CAM,LRRC4B,LIF,LRP1,MAP1B,MECP2,MIF,MYC,NEUROD2,NF1,NME1,NTRK3,SYT2,NLGN3,SERPINE2,PLXNA2,PLXNB3,LRRN3,PROX1,PTPRF,RARA,RET,LRRTM4,PLXNA3,CLSTN1,SHANK2,TENM3,SPEN,SOX11,ZNF609,CRTC1,ADNP,TGFB1,T…
GO: Biological Process	GO:0060537	muscle tissue development	1.436e-05	0.1283	0.0005435	0.005258	62	494	ARID1A,FZD7,ALPK3,TSHZ3,RBM24,BCL9,BMPR2,ALDH1A2,TBX18,ALPK2,COL3A1,CRHR2,TENM4,HDAC4,MAML1,DCN,NUPR1,EDN1,HIVEP3,EGR1,GREM1,EP300,YAP1,FGFR2,SEMA3C,ANKRD1,VAMP5,DNER,PPP1R13L,GJA1,GSK3B,HLF,HSPG2,MEF2D,MYC,BCL9L,MYH11,NF1,PAX5,PKP2,PLAGL1,PMP22,ANKRD33,MIR24-2,PROX1,RARA,RYR2,SKI,SLC8A1,SLC9A1,SOX11,KDM6B,TGFB1,TGFB2,TLL2,TNNT2,TP73,TPM1,CYP26B1,WNT5A,JPH2,NPRL3
GO: Biological Process	GO:0040013	negative regulation of locomotion	1.455e-05	0.13	0.0005485	0.005307	56	432	SRGAP1,FAS,ARHGDIA,ARHGDIB,NRP1,IL33,MIR505,SLIT2,COL3A1,PTPN23,SEMA3E,EPPK1,DACH1,DAG1,DCN,DRD4,SEMA3D,GREM1,SEMA3A,FBLN1,SEMA4D,SEMA3C,GATA3,GPR18,GSK3B,HMOX1,TRIM5,JUP,LRP1,MECP2,MIR2355,MIF,MAPK15,NF1,NODAL,SERPINE1,MIR640,WNT4,PKP2,PLXNB3,PML,PPARD,MIR218-2,MIR24-2,PTGER4,CCL2,CCL21,PLXNA3,SLIT1,TRIM21,SRGAP2,TGFB1,TPM1,WNT5A,SLAMF8,PHLDB2
GO: Biological Process	GO:0061045	negative regulation of wound healing	1.473e-05	0.1316	0.0005531	0.005351	18	81	ANXA2,ANXA2P2,CEACAM1,TMPRSS6,EPPK1,EDN1,FAP,GJA1,GP1BA,MUC16,SERPINE1,WNT4,SERPINE2,PLAT,PLAU,PTGER3,AJAP1,PHLDB2
GO: Biological Process	GO:0019220	regulation of phosphate metabolic process	1.541e-05	0.1377	0.0005761	0.005574	192	1994	ACTA2,ELFN2,FZD7,FZD8,ADORA2B,RPTOR,AK4,ALK,ANXA2,ANXA2P2,CAMSAP3,LMO4,FAS,PHACTR4,PDE5A,IRS2,ATP2B4,PHACTR1,CCNK,BDKRB2,CEACAM1,NRP1,SYNGAP1,KSR1,BMPR2,SPHK1,CDK5R2,SOCS3,GPRC5A,CBL,LATS1,CD36,CD44,CHRM5,SLIT2,CLU,PRKD2,MAP3K8,CRHR2,CLIP3,VCAN,CSPG4,MYADM,HDAC4,DAG1,SIRPA,DCC,ACE,POM121,SMG7,NUAK1,DRD4,HBEGF,DUSP7,DUSP8,ECE1,NUPR1,EDN1,EDNRA,EEF1A1,CELSR3,EGR1,FARP1,SORBS3,HRH4,TRPV4,GREM1,MARK2…
GO: Biological Process	GO:0051174	regulation of phosphorus metabolic process	1.589e-05	0.1419	0.0005914	0.005722	192	1995	ACTA2,ELFN2,FZD7,FZD8,ADORA2B,RPTOR,AK4,ALK,ANXA2,ANXA2P2,CAMSAP3,LMO4,FAS,PHACTR4,PDE5A,IRS2,ATP2B4,PHACTR1,CCNK,BDKRB2,CEACAM1,NRP1,SYNGAP1,KSR1,BMPR2,SPHK1,CDK5R2,SOCS3,GPRC5A,CBL,LATS1,CD36,CD44,CHRM5,SLIT2,CLU,PRKD2,MAP3K8,CRHR2,CLIP3,VCAN,CSPG4,MYADM,HDAC4,DAG1,SIRPA,DCC,ACE,POM121,SMG7,NUAK1,DRD4,HBEGF,DUSP7,DUSP8,ECE1,NUPR1,EDN1,EDNRA,EEF1A1,CELSR3,EGR1,FARP1,SORBS3,HRH4,TRPV4,GREM1,MARK2…
GO: Biological Process	GO:0120036	plasma membrane bounded cell projection organization	1.633e-05	0.1459	0.0006055	0.005858	175	1790	ARID1B,NME5,NLGN2,ULK1,ALK,ISLR2,NYAP2,ANK3,CAMSAP3,FAS,ARHGDIA,KLF7,MARK4,IRS2,RERE,ATP1A3,PHACTR1,NRP1,SYNGAP1,BMPR2,SPHK1,SDK1,CASP2,CASP4,CD38,CD44,ARHGAP33,LGI1,SLIT2,CLU,ONECUT2,PTPN23,CSPG4,AUTS2,CUX1,SEMA3E,HDAC4,DAG1,DCC,ASAP1,ARHGAP44,DIAPH1,DYNC1H1,SHANK1,PAM16,EEF1A1,SEMA3D,CACNG7,CELSR3,CELSR2,MEGF8,FARP1,WASF2,TRPV4,MARK2,EP300,SEZ6,EPHB3,PAK4,F2RL1,SEMA3A,SPTBN5,DACT1,TUBB4A,FAP,FG…
GO: Biological Process	GO:0001934	positive regulation of protein phosphorylation	1.65e-05	0.1475	0.0006094	0.005896	120	1140	ACTA2,FZD7,FZD8,ADORA2B,RPTOR,ALK,ANXA2,ANXA2P2,FAS,PDE5A,ATP2B4,CCNK,NRP1,KSR1,BMPR2,SPHK1,CDK5R2,SOCS3,GPRC5A,LATS1,CD36,CD44,CLU,PRKD2,MAP3K8,CRHR2,CLIP3,CSPG4,DAG1,DCC,ACE,DRD4,HBEGF,DUSP7,EDN1,EDNRA,EGR1,SORBS3,TRPV4,GREM1,MARK2,EP300,PLCE1,PAK4,F2RL1,SEMA3A,FGFR2,GPNMB,AGAP2,SEMA4D,IL31RA,GAP43,TTBK1,ERP29,GSK3B,NDST1,ICAM1,TRIM5,IGF1R,IGF2,IGFBP4,IL1B,IL18,KIT,LIF,LRP1,LRP4,KITLG,MIF,MAP3K…
GO: Biological Process	GO:0022612	gland morphogenesis	1.66e-05	0.1484	0.0006105	0.005907	27	155	CEACAM1,NRP1,CD44,SLIT2,DAG1,SEMA3A,FGFR2,SEMA3C,B4GALT1,TNC,ID4,IGF1R,LAMA5,MKI67,MMP2,MSX2,NOTCH2,WNT4,PLAU,PML,PROX1,PTCH1,ESRP2,SRC,TGFB1,TGFB2,WNT5A
GO: Biological Process	GO:0010810	regulation of cell-substrate adhesion	1.764e-05	0.1576	0.0006458	0.006248	36	237	FZD7,CAMSAP3,NRP1,C1QBP,CD36,COL1A1,ONECUT2,SEMA3E,MYADM,DAG1,GREM1,FBLN1,EGFLAM,GSK3B,HAS2,ITGA6,JUP,L1CAM,LRP1,CCDC80,NEDD9,NF1,NID1,SERPINE1,WNT4,PIK3CB,PLAU,CCL21,FERMT1,SLC9A1,SRC,SMOC1,SMOC2,AJAP1,UTRN,PHLDB2
GO: Biological Process	GO:0001508	action potential	1.774e-05	0.1585	0.0006471	0.006261	31	191	ANK3,ATP2A2,CACNA1G,CACNA1C,CD36,CHRM5,HCN4,CACNG8,CACNG7,CACNG2,CACNG5,CACNG4,GJA1,RAPGEF4,JUP,KCNB1,KCNC4,KCND3,KCNMA1,NTRK3,PKP2,PMP22,RYR2,SCN2B,SCN7A,SLC8A1,SLC9A1,SCN3B,NFASC,OTOA,TNR
GO: Biological Process	GO:0051963	regulation of synapse assembly	1.864e-05	0.1666	0.000677	0.00655	23	122	NLGN2,LRFN1,FARP1,EPHB3,SLITRK6,SEMA4D,GAP43,LRRC4B,NTRK3,NLGN3,LRRN3,LRFN3,PTPRS,LRRTM4,CLSTN1,SLIT1,ADNP,NPTXR,TLR2,AGRN,FLRT3,FLRT1,WNT5A
GO: Biological Process	GO:0030517	negative regulation of axon extension	1.901e-05	0.1699	0.0006877	0.006654	13	47	NRP1,SLIT2,SEMA3E,SEMA3D,SEMA3A,SEMA4D,SEMA3C,PTPRS,PLXNA3,SLIT1,FSTL4,TNR,WNT5A
GO: Biological Process	GO:0001101	response to acid chemical	1.925e-05	0.172	0.0006935	0.006709	51	385	FZD7,RPTOR,ANXA2,AKR1C3,ATP2B4,ALDH1A2,CD36,CD38,CDO1,SLC22A6,COL1A1,COL1A2,COL3A1,COL4A1,BRINP1,AKR1C1,AKR1C2,EDN1,EGR1,TRPV4,YAP1,FGFR2,FOLR1,GJA1,HNRNPD,TNC,ICAM1,IGF1R,IGF2R,IGFBP7,MEST,MMP2,NPAS4,NME1,NTRK3,P2RY4,PTCH1,PTGER4,PTGFR,RARA,RET,SCD,CCL21,SRC,SREBF1,PDGFC,COL18A1,TLR2,TLR4,CYP26B1,WNT5A
GO: Biological Process	GO:0008306	associative learning	1.947e-05	0.174	0.0006987	0.00676	21	106	ASIC1,ATP1A3,SYNGAP1,CACNA1C,DBH,SHANK1,DRD4,PPP1R1B,HTT,SYNPO,HRH1,KIT,MAP1A,MECP2,KMT2A,NEUROD2,NF1,NRGN,NLGN3,SCT,TNR
GO: Biological Process	GO:0051271	negative regulation of cellular component movement	1.978e-05	0.1767	0.0007068	0.006838	54	416	SRGAP1,FAS,ARHGDIA,ARHGDIB,NRP1,IL33,MIR505,SLIT2,COL3A1,PTPN23,SEMA3E,EPPK1,DACH1,DAG1,DCN,DRD4,SEMA3D,GREM1,SEMA3A,FBLN1,SEMA4D,SEMA3C,GATA3,GPR18,GSK3B,HMOX1,JUP,LRP1,MECP2,MIR2355,MIF,MAPK15,NF1,NODAL,NOS1,SERPINE1,MIR640,WNT4,PKP2,PLXNB3,PPARD,MIR218-2,MIR24-2,PTGER4,CCL2,CCL21,PLXNA3,SLIT1,SRGAP2,TGFB1,TPM1,WNT5A,SLAMF8,PHLDB2
GO: Biological Process	GO:0042060	wound healing	2.031e-05	0.1815	0.0007231	0.006996	73	617	ACTA2,FZD7,DOCK6,ANXA2,ANXA2P2,SERPINC1,BCL9,CEACAM1,BNC1,C1QBP,TMPRSS6,CD36,CD44,COL1A1,COL1A2,COL3A1,EPPK1,DAG1,DCN,HBEGF,EDN1,F2RL1,PHF21A,FAP,FBLN1,YAP1,FGFR2,GAP43,GATA3,B4GALT1,GJA1,GP1BA,SERPIND1,HMOX1,TNC,INSL3,MUC16,MSX2,DUOX1,NF1,NOTCH2,SERPINE1,WNT4,SERPINE2,PIK3CB,PLAT,PLAU,PLEC,PLEK,PPARD,PRKACA,PTGER3,PTGER4,PTPN12,EHD2,CCL2,SCUBE1,SRC,SMOC2,STXBP1,AJAP1,PIP5K1C,TGFB1,TGFB2,TLN1,TLR…
GO: Biological Process	GO:1904861	excitatory synapse assembly	2.099e-05	0.1875	0.0007413	0.007172	10	29	NLGN2,LRFN1,NRXN2,SHANK1,LRRC4B,NTRK3,PTPRS,SHANK2,LRRC4,WNT5A
GO: Biological Process	GO:1902668	negative regulation of axon guidance	2.099e-05	0.1875	0.0007413	0.007172	10	29	NRP1,SLIT2,SEMA3E,SEMA3D,SEMA3A,SEMA4D,SEMA3C,PLXNA3,SLIT1,WNT5A
GO: Biological Process	GO:0035107	appendage morphogenesis	2.192e-05	0.1959	0.0007682	0.007432	29	175	ALDH1A2,CACNA1C,CREBBP,RDH10,ECE1,MEGF8,GREM1,FGFR2,SEMA3C,GJA1,ALX4,HOXD11,HOXD12,AFF3,LRP4,MSX2,NOTCH2,ROR2,PLXNA2,PTCH1,SKI,SMARCA4,SOX11,SIK3,TFAP2B,TGFB2,CYP26B1,WNT5A,ALX1
GO: Biological Process	GO:0035108	limb morphogenesis	2.192e-05	0.1959	0.0007682	0.007432	29	175	ALDH1A2,CACNA1C,CREBBP,RDH10,ECE1,MEGF8,GREM1,FGFR2,SEMA3C,GJA1,ALX4,HOXD11,HOXD12,AFF3,LRP4,MSX2,NOTCH2,ROR2,PLXNA2,PTCH1,SKI,SMARCA4,SOX11,SIK3,TFAP2B,TGFB2,CYP26B1,WNT5A,ALX1
GO: Biological Process	GO:0097756	negative regulation of blood vessel diameter	2.216e-05	0.198	0.0007733	0.007481	22	115	ACTA2,AGTR1,PDE5A,AVPR1B,BDKRB2,BMPR2,CACNA1G,CACNA1C,CD38,CHRM3,DBH,ACE,ECE1,EDN1,EDNRA,GJA1,HRH1,ICAM1,MMP2,NOS1,PTGER3,SLC8A1
GO: Biological Process	GO:0030036	actin cytoskeleton organization	2.225e-05	0.1988	0.0007734	0.007483	82	717	MICAL3,ARHGDIA,ARHGDIB,PHACTR4,PHACTR1,NRP1,PSTPIP2,LATS1,PDLIM1,SLIT2,CNN1,CRHR2,AUTS2,SEMA3E,MYADM,SIRPA,ARHGAP44,DIAPH1,IQSEC1,SHANK1,EDN1,FARP1,WASF2,SORBS3,TRPV4,EP300,EPB41L1,F2RL1,SPTBN5,ANTXR1,FGR,AGAP2,ANKRD1,CIT,CGNL1,SYNPO,ICAM1,SSH2,KIT,ESPNL,LRP1,PHPT1,MYH11,NEDD9,NF1,NOTCH2,NTRK3,WIPF3,WNT4,SSH1,PLEK,PMP22,PROX1,PTGER4,SIGLEC15,IQSEC3,ARHGAP17,KIRREL1,EHD2,CCL21,CDC42BPG,SLC9A1,ARHG…
GO: Biological Process	GO:1903507	negative regulation of nucleic acid-templated transcription	2.247e-05	0.2008	0.0007782	0.007529	139	1370	ARID1A,GATAD2B,SCAF4,FZD8,BEND6,AEBP1,UXT,TSHZ3,PHF12,BHLHE40,KLF7,ZFHX3,RERE,C1QBP,FOXK1,TMPRSS6,RUNX1T1,TBX18,SAMD11,CD36,CD38,NOSTRIN,RPL23,ISX,NR1D1,CREBBP,NCOR2,FOXP4,CUX1,SCRT1,HDAC4,DACH1,SOX7,ATN1,EDN1,KLF16,EGR1,EIF4A2,SORBS3,TRPV4,ELK4,GREM1,EP300,EPAS1,ETV6,PHF21A,DACT1,ZBTB7A,YAP1,FGFR2,FOXM1,SEMA4D,ANKRD1,DOT1L,SUFU,SIX2,GATA3,PPP1R13L,GLIS2,KCNQ1OT1,GPS2,BAZ2A,HCFC1,BACH2,HSF4,HSPA8…
GO: Biological Process	GO:0098970	postsynaptic neurotransmitter receptor diffusion trapping	2.289e-05	0.2045	0.0007836	0.007581	6	10	CACNG8,CACNG7,CACNG2,CACNG5,CACNG4,SHISA6
GO: Biological Process	GO:0098953	receptor diffusion trapping	2.289e-05	0.2045	0.0007836	0.007581	6	10	CACNG8,CACNG7,CACNG2,CACNG5,CACNG4,SHISA6
GO: Biological Process	GO:0099628	neurotransmitter receptor diffusion trapping	2.289e-05	0.2045	0.0007836	0.007581	6	10	CACNG8,CACNG7,CACNG2,CACNG5,CACNG4,SHISA6
GO: Biological Process	GO:0097305	response to alcohol	2.324e-05	0.2077	0.0007926	0.007669	38	259	ABCA2,AKR1C3,CBL,CD14,CDO1,SLIT2,DAG1,DBH,AKR1C2,DRD4,EEF1B2,FGFR2,GATA3,HNRNPD,HPGD,TNC,ICAM1,IGF1R,IGFBP7,JUP,MT-CYB,MT-ND4,NPAS4,RPL10A,NTRK3,P2RY4,PTCH1,PTGER3,PTGER4,PTGFR,RARA,RPS4X,CCL21,SLIT3,LARP1,TGFB1,TLR4,VCAM1
GO: Biological Process	GO:0051129	negative regulation of cellular component organization	2.339e-05	0.209	0.0007945	0.007687	91	818	SCAF4,ULK1,CAMSAP3,LMO4,ARHGDIA,TNKS,NRP1,SYNGAP1,CD38,SLIT2,CLU,CLIP3,CSPG4,ESPL1,SEMA3E,MYADM,DCC,ACE,ASAP1,ARHGAP44,SHANK1,DPP4,PAM16,NUPR1,SEMA3D,WASF2,TRPV4,EP300,SEZ6,APC2,SEMA3A,SPTBN5,DACT1,TUBB4A,FAP,FBLN1,ANTXR1,FGFR2,SEMA4D,SEMA3C,CIT,GSK3B,LINGO1,HSPA8,IK,LIF,LRP1,LRP4,MAK,MAP1A,MAP1B,MAP4,MECP2,NEUROD2,OPRD1,PAX5,NLGN3,PLK1,PLXNB3,PML,PMP22,NECAB2,UBQLN2,FAT3,BCOR,PTGER4,PTPRF,PTPRS,…
GO: Biological Process	GO:1990845	adaptive thermogenesis	2.37e-05	0.2118	0.0008012	0.007751	27	158	CD36,CMKLR1,G0S2,PM20D1,NR1D1,ZNF516,DBH,DYNC1H1,TRPV4,EPAS1,GJA1,ADAMTS5,IGF1R,IL18,CNOT3,NOVA1,NOVA2,KSR2,SCD,SCT,ZNF423,KDM6B,PDGFC,TLE3,TLR4,UCP2,CXCR4
GO: Biological Process	GO:0071826	ribonucleoprotein complex subunit organization	2.376e-05	0.2123	0.0008012	0.007751	42	298	TICRR,EIF3C,BICD1,C1QBP,DYNC1H1,RPS27L,SF3A1,RNU11,RNU5E-1,RNU5D-1,RNU5A-1,RNU5B-1,RNU4-2,RNU4-1,RNVU1-18,RNU1-3,RNU1-2,RNU1-1,PRPF8,AGO2,LUC7L3,ATXN2L,RNU12,RNU4ATAC,RNU6ATAC,RNVU1-15,RNVU1-14,RNU6-9,RNVU1-20,RNU6-7,RNU6-8,RNVU1-6,RNU6-2,RNU1-4,RPL5,RPL11,RPL12,SRSF5,SNRPD1,SNRPD2,PATL1,SF1
GO: Biological Process	GO:1902679	negative regulation of RNA biosynthetic process	2.414e-05	0.2157	0.0008108	0.007844	139	1372	ARID1A,GATAD2B,SCAF4,FZD8,BEND6,AEBP1,UXT,TSHZ3,PHF12,BHLHE40,KLF7,ZFHX3,RERE,C1QBP,FOXK1,TMPRSS6,RUNX1T1,TBX18,SAMD11,CD36,CD38,NOSTRIN,RPL23,ISX,NR1D1,CREBBP,NCOR2,FOXP4,CUX1,SCRT1,HDAC4,DACH1,SOX7,ATN1,EDN1,KLF16,EGR1,EIF4A2,SORBS3,TRPV4,ELK4,GREM1,EP300,EPAS1,ETV6,PHF21A,DACT1,ZBTB7A,YAP1,FGFR2,FOXM1,SEMA4D,ANKRD1,DOT1L,SUFU,SIX2,GATA3,PPP1R13L,GLIS2,KCNQ1OT1,GPS2,BAZ2A,HCFC1,BACH2,HSF4,HSPA8…
GO: Biological Process	GO:0048483	autonomic nervous system development	2.436e-05	0.2177	0.0008152	0.007887	13	48	PHACTR4,NRP1,EDNRA,SEMA3A,GATA3,GBX2,NF1,RET,PLXNA3,SOX11,TFAP2B,VCAM1,NAV2
GO: Biological Process	GO:0019229	regulation of vasoconstriction	2.494e-05	0.2228	0.0008314	0.008043	18	84	AGTR1,PDE5A,AVPR1B,BDKRB2,BMPR2,CACNA1C,CD38,CHRM3,DBH,ACE,ECE1,EDN1,GJA1,HRH1,ICAM1,MMP2,NOS1,PTGER3
GO: Biological Process	GO:0001932	regulation of protein phosphorylation	2.681e-05	0.2396	0.0008907	0.008617	160	1625	ACTA2,FZD7,FZD8,ADORA2B,RPTOR,ALK,ANXA2,ANXA2P2,FAS,PDE5A,ATP2B4,CCNK,BDKRB2,CEACAM1,NRP1,SYNGAP1,KSR1,BMPR2,SPHK1,CDK5R2,SOCS3,GPRC5A,CBL,LATS1,CD36,CD44,SLIT2,CLU,PRKD2,MAP3K8,CRHR2,CLIP3,CSPG4,MYADM,DAG1,SIRPA,DCC,ACE,DRD4,HBEGF,DUSP7,DUSP8,ECE1,EDN1,EDNRA,CELSR3,EGR1,SORBS3,HRH4,TRPV4,GREM1,MARK2,EP300,PLCE1,PAK4,F2RL1,SEMA3A,DACT1,FBLN1,PPP1R1B,FGFR2,GPNMB,FGR,AGAP2,FOXM1,SEMA4D,IL31RA,ZBED3…
GO: Biological Process	GO:0001659	temperature homeostasis	2.728e-05	0.2438	0.0009028	0.008734	29	177	CD36,CMKLR1,G0S2,NOX3,NR1D1,ZNF516,DBH,DYNC1H1,EGR1,EPAS1,GJA1,GPX2,ADAMTS5,IGF1R,IL1B,IL18,CNOT3,NOVA1,NOVA2,KSR2,PTGER3,SCD,ZNF423,KDM6B,PDGFC,TLE3,TLR4,UCP2,CXCR4
GO: Biological Process	GO:0000375	RNA splicing, via transesterification reactions	2.926e-05	0.2614	0.0009634	0.009321	51	391	KHSRP,RBM24,C1QBP,ELAVL1,SF3A1,ZBTB7A,RNU11,RNU5E-1,RNU5D-1,RNU5A-1,RNU5B-1,RNU4-2,RNU4-1,RNVU1-18,RNU1-3,RNU1-2,RNU1-1,CHERP,PRPF8,FUS,LUC7L3,SRRM4,HNRNPD,HSPA8,IK,NOVA1,NOVA2,RNU12,PCBP1,PCBP2,RNU4ATAC,RNU6ATAC,RNVU1-15,RNVU1-14,RNU6-9,RNVU1-20,RNU6-7,RNU6-8,RNVU1-6,POLR2A,RNU6-2,RNU1-4,ZMAT2,ESRP2,SRSF5,SNRPD1,SNRPD2,SON,SRRM2,SF1,HNRNPA3
GO: Biological Process	GO:0009725	response to hormone	2.933e-05	0.262	0.0009634	0.009321	112	1062	ABCA2,ARID1A,ARID1B,AGTR1,ALDH3A1,ALDOB,ANXA2,ANXA3,FAS,AKR1C3,IRS2,ATP1A3,ATP2A2,ATP2B4,AVPR1B,CEACAM1,ALDH1A2,ZFP36L2,SOCS3,CBL,LATS1,CD38,CDO1,CHRM2,CHRM3,CHRM5,SLIT2,COL1A1,NR1D1,CRHR2,NCOR2,SOGA1,HDAC4,DAG1,AKR1C1,AKR1C2,EDN1,EGR1,HRH4,TRPV4,EP300,ZBTB7A,YAP1,CATSPER1,GJA1,GPR21,GRB14,GSK3B,RERG,HNF4G,HNMT,HNRNPD,HPGD,TNC,ICAM1,IGF1R,IGF2,IGFBP7,IL1B,IL18,KCNMA1,KIT,MAP1B,MMP2,MSI1,MSX2,MAPK…
GO: Biological Process	GO:0014031	mesenchymal cell development	3.05e-05	0.2725	0.0009946	0.009622	19	93	PHACTR4,NRP1,ALDH1A2,SEMA3E,RDH10,EDN1,EDNRA,SEMA3D,SEMA3A,SEMA4D,SEMA3C,FOLR1,GBX2,LAMA5,KITLG,CYP26C1,RET,SOX11,ALX1
GO: Biological Process	GO:0014068	positive regulation of phosphatidylinositol 3-kinase signaling	3.05e-05	0.2725	0.0009946	0.009622	19	93	IRS2,CBL,DCN,F2RL1,FGR,AGAP2,SEMA4D,HCST,IGF1R,IL18,KIT,NTRK3,PIK3CB,PPARD,RARA,UNC5B,SRC,PDGFC,TGFB2
GO: Biological Process	GO:0030900	forebrain development	3.407e-05	0.3044	0.001107	0.01071	56	445	ARID1A,ALK,ANXA3,ATIC,ATP2B4,PHACTR1,KIF1A,BCL2A1,NRP1,ALDH1A2,CDK5R2,SLIT2,COL3A1,NCOR2,TRAPPC9,EPHB3,SEMA3A,FGFR2,GBX2,GNAO1,GSK3B,HTT,NDST1,ID4,KCNC1,LRP1,NF1,NME1,NOTCH3,NRGN,PAX5,WNT4,PROX1,PTGER3,PTPRS,RARA,RFX4,SCT,PLXNA3,SIX3,SKI,SLC8A1,SLIT1,SLIT3,SMARCA4,SRC,KDM6B,SSTR2,CNTN2,SRGAP2,NR2F1,TNR,TP73,P2RY12,WNT5A,CXCR4
GO: Biological Process	GO:0071407	cellular response to organic cyclic compound	3.504e-05	0.3131	0.001134	0.01098	76	660	ARID1A,AGTR1,ALK,AQP9,AKR1C3,ATP1A3,ATP2B4,ZFP36L2,LATS1,CHRM2,CHRM3,CHRM5,CLU,COL1A1,NR1D1,NCOR2,DAG1,DIAPH1,DRD4,HCN4,EDN1,KLF16,EGR1,HRH4,EP300,PAK4,ZBTB7A,YAP1,FOLR1,ANKRD1,GNAO1,GSK3B,HCFC1,HTT,HNF4G,HNRNPD,HRH1,HTR1E,TNC,ICAM1,IL1B,IL18,ITGA6,JUP,MECP2,MMP2,MSX2,NPAS4,P2RY13,NODAL,NOS1,OPRD1,P2RY4,PAK2,PER1,SSH1,PPARD,PRKACA,PTCH1,PTGER3,RARA,RYR2,CCL2,ZNF703,SLC8A1,SLC9A1,SMARCA4,NCOA6,SRC…
GO: Biological Process	GO:0048864	stem cell development	3.567e-05	0.3187	0.001151	0.01113	19	94	PHACTR4,NRP1,ALDH1A2,SEMA3E,RDH10,EDN1,EDNRA,SEMA3D,SEMA3A,SEMA4D,SEMA3C,FOLR1,GBX2,LAMA5,KITLG,CYP26C1,RET,SOX11,ALX1
GO: Biological Process	GO:0098943	neurotransmitter receptor transport, postsynaptic endosome to lysosome	3.623e-05	0.3237	0.001164	0.01127	5	7	CACNG8,CACNG7,CACNG2,CACNG5,CACNG4
GO: Biological Process	GO:0030030	cell projection organization	3.654e-05	0.3265	0.001167	0.01129	176	1828	ARID1B,NME5,NLGN2,ULK1,ALK,ISLR2,NYAP2,ANK3,CAMSAP3,FAS,ARHGDIA,KLF7,MARK4,IRS2,RERE,ATP1A3,PHACTR1,NRP1,SYNGAP1,BMPR2,SPHK1,SDK1,CASP2,CASP4,CD38,CD44,ARHGAP33,LGI1,SLIT2,CLU,CCDC78,ONECUT2,PTPN23,CSPG4,AUTS2,CUX1,SEMA3E,HDAC4,DAG1,DCC,ASAP1,ARHGAP44,DIAPH1,DYNC1H1,SHANK1,PAM16,EEF1A1,SEMA3D,CACNG7,CELSR3,CELSR2,MEGF8,FARP1,WASF2,TRPV4,MARK2,EP300,SEZ6,EPHB3,PAK4,F2RL1,SEMA3A,SPTBN5,DACT1,TUBB4A…
GO: Biological Process	GO:0051253	negative regulation of RNA metabolic process	3.658e-05	0.3269	0.001167	0.01129	146	1467	ARID1A,GATAD2B,SCAF4,FZD8,BEND6,AEBP1,UXT,TSHZ3,PHF12,BHLHE40,KLF7,ZFHX3,RERE,RBM24,BOLL,C1QBP,FOXK1,TMPRSS6,RUNX1T1,TBX18,SAMD11,CD36,CD38,NOSTRIN,RPL23,ISX,NR1D1,CREBBP,NCOR2,FOXP4,CUX1,SCRT1,HDAC4,DACH1,SOX7,ATN1,EDN1,KLF16,EGR1,EIF4A2,SORBS3,ELAVL1,TRPV4,ELK4,GREM1,EP300,EPAS1,ETV6,PHF21A,DACT1,ZBTB7A,YAP1,FGFR2,FOXM1,SEMA4D,ANKRD1,DOT1L,SUFU,SIX2,GATA3,PPP1R13L,GLIS2,KCNQ1OT1,GPS2,BAZ2A,HCFC…
GO: Biological Process	GO:0043085	positive regulation of catalytic activity	3.708e-05	0.3313	0.001179	0.01141	158	1611	FZD8,ADORA2B,ARHGAP31,RPTOR,SRGAP1,AGTR1,ALDOB,ALK,ARHGAP23,LMO4,FAS,DENND1A,ARHGDIA,ARHGDIB,ARHGDIG,PHACTR4,PDE5A,TNKS,ATP1B2,ATP2B4,AVPR1B,RGS11,CCNK,BICD1,NRP1,SYNGAP1,CDK5R2,CACNA1C,CASP4,GPRC5A,CD44,ARHGAP33,CHRM2,CLU,CMKLR1,PRKD2,MAP3K8,CRHR2,SH3PXD2A,CSPG4,ARHGAP32,DAG1,ACE,ASAP1,SOX7,ARHGAP44,IQSEC1,DRD4,DUSP7,NUPR1,EDN1,EDNRA,RPS27L,EGR1,LPAR6,GREM1,MARK2,PLCE1,APC2,PAK4,F2RL1,FBLN1,ANTX…
GO: Biological Process	GO:0003007	heart morphogenesis	3.787e-05	0.3384	0.0012	0.01161	41	294	DCHS1,NRP1,BMPR2,ALDH1A2,ALPK2,SLIT2,NCOR2,MEGF8,YAP1,FGFR2,SEMA3C,FOLR1,ANKRD1,SUFU,GATA3,PPP1R13L,GJA1,HAS2,MSX2,FGFRL1,NODAL,NOTCH2,PKP2,PROX1,PTCH1,RARA,ASXL2,TMEM100,RYR2,SLC8A1,SLIT3,SMARCA4,SOS1,SOX11,TGFB1,TGFB2,TNNT2,TPM1,WNT5A,ZMIZ1,VANGL2
GO: Biological Process	GO:0051130	positive regulation of cellular component organization	4.021e-05	0.3593	0.001266	0.01225	136	1351	NLGN2,ULK1,ALK,ISLR2,ANXA2,ANXA2P2,FAS,ARHGDIA,MARK4,TNKS,BICD1,NRP1,BMPR2,SPHK1,C1QBP,CBL,CD14,CD36,SLIT2,CLU,PRKD2,PTPN23,CLIP3,AUTS2,ESPL1,CUX1,MYADM,HDAC4,DAG1,DCC,DCN,ASAP1,IQSEC1,DNM1,DYNC1H1,GNL3,SHANK1,HUWE1,EDN1,EEF1A1,CACNG7,MEGF8,WASF2,SORBS3,TRPV4,GREM1,MARK2,EP300,SEZ6,EPHB3,F2RL1,SLITRK6,SEMA4D,ANKRD1,GATA3,TTBK1,GSK3B,CDC37,HAS2,HTT,HK2,SYNPO,HNRNPD,ICAM1,IGF1R,IGF2,IL1B,ITGA6,KIT,…
GO: Biological Process	GO:0048017	inositol lipid-mediated signaling	4.025e-05	0.3596	0.001266	0.01225	31	199	NYAP2,IRS2,CEACAM1,C1QBP,CBL,DCN,EDN1,PLCE1,F2RL1,FGR,AGAP2,SEMA4D,GATA3,HCST,IGF1R,IGF2,IL18,KIT,NF1,NTRK3,SERPINE2,PIK3C2B,PIK3CB,PLD1,PPARD,RARA,UNC5B,SRC,PDGFC,PIP5K1C,TGFB2
GO: Biological Process	GO:0016331	morphogenesis of embryonic epithelium	4.17e-05	0.3726	0.001307	0.01265	29	181	ARID1A,TRIM71,LMO4,PHACTR4,ALDH1A2,TBX18,MED12,RDH10,GREM1,FGFR2,FOLR1,SUFU,GATA3,HTT,LAMA5,NODAL,WNT4,PRKACA,PTCH1,RARA,RET,RPS7,SKI,SOX11,TGFB1,TGFB2,WNT5A,VANGL2,ALX1
GO: Biological Process	GO:0003012	muscle system process	4.332e-05	0.387	0.001353	0.01309	63	523	ACTA2,ACTG2,ADORA2B,TSHZ3,PDE5A,ATP1A3,ATP2A2,ATP2B4,BDKRB2,SPHK1,CACNA1G,CACNA1C,CD38,CHRM2,CHRM3,CKMT2,CCDC78,CNN1,HDAC4,DAG1,HCN4,ECE1,EDN1,EDNRA,SORBS3,EP300,PLCE1,RCSD1,PPP1R13L,GJA1,GNAO1,GSK3B,HMOX1,IL1B,JUP,KCND3,KCNMA1,KIT,MYH11,NOS1,NPPB,PKP2,PRKACA,MIR24-2,PTGER3,PTGER4,RYR2,SCN2B,SCN7A,SLC8A1,SLC9A1,SCN3B,SSTR2,STAC2,TLN1,TNNC2,TNNT2,AGRN,TPM1,TPM2,UTRN,VIM,CXCR4
GO: Biological Process	GO:0090287	regulation of cellular response to growth factor stimulus	4.47e-05	0.3994	0.001389	0.01344	44	326	ULK1,VASN,BCL9,BMPR2,TMPRSS6,SLIT2,ONECUT2,PRKD2,CREBBP,DCN,GREM1,EP300,FSTL3,ZBTB7A,FOLR1,WFIKKN1,GATA3,IL1B,RBPMS2,HIPK2,MSX2,BCL9L,FGFRL1,NOTCH2,NTRK3,WNT4,HTRA1,PTPRF,ZNF703,SFRP4,FERMT1,SKI,SOX11,PEG10,ZNF423,NRROS,SMOC2,TFAP2B,TGFB1,HHIP,WNT5A,CRB2,ADAMTS12,SPRY4
GO: Biological Process	GO:0007178	transmembrane receptor protein serine/threonine kinase signaling pathway	4.476e-05	0.3999	0.001389	0.01344	50	387	VASN,BCL9,BMPR2,TMPRSS6,CBL,COL1A2,COL3A1,ONECUT2,CREBBP,MEGF8,EGR1,GREM1,EP300,FSTL3,DACT1,ZBTB7A,FOLR1,WFIKKN1,HPGD,RBPMS2,LTBP2,LTBP3,HIPK2,MSX2,BCL9L,NODAL,NOTCH2,ROR2,PML,HTRA1,TMEM100,RYR2,CCL2,ZNF703,SFRP4,FERMT1,SKI,SOX11,PEG10,ZNF423,SRC,NRROS,ZC3H3,TFAP2B,TGFB1,TGFB2,VIM,WNT5A,CRB2,ZYX
GO: Biological Process	GO:0043067	regulation of programmed cell death	4.553e-05	0.4068	0.001408	0.01362	174	1811	AGTR1,NME5,SRPX,ALK,BIRC3,FAS,ARHGDIA,MARK4,AKR1C3,PDE5A,IRS2,BCL2A1,BDKRB2,NRP1,SYNGAP1,ALDH1A2,SPHK1,C1QBP,SOCS3,CASP2,CASP4,CBL,LATS1,CD38,CD44,ALPK2,TIAF1,SLIT2,CLU,G0S2,ZNF385A,CREBBP,CLIP3,HDAC4,INTS1,DBH,ACE,SOX7,PAM16,NUPR1,EDN1,EDNRA,RPS27L,EGR1,EGR3,GREM1,EP300,EYA4,PAK4,ZBTB7A,FAP,YAP1,FGFR2,AGAP2,SEMA4D,IL31RA,ANP32B,ANKRD1,SYVN1,GATA3,B4GALT1,GJA1,ERP29,BEX2,COPS5,GRIK5,GSK3B,HTT,HMO…
GO: Biological Process	GO:0007215	glutamate receptor signaling pathway	4.607e-05	0.4116	0.001419	0.01373	21	112	NLGN2,ANXA3,ATP1A3,DAGLA,SHISA7,SHANK1,CACNG8,CACNG7,CACNG2,CACNG5,CACNG4,GRIK5,GRIN2C,GRIN2D,GRM6,SHISA6,KCNB1,NLGN3,NECAB2,CCL2,SHANK2
GO: Biological Process	GO:0000398	mRNA splicing, via spliceosome	4.787e-05	0.4277	0.00146	0.01412	50	388	RBM24,C1QBP,ELAVL1,SF3A1,ZBTB7A,RNU11,RNU5E-1,RNU5D-1,RNU5A-1,RNU5B-1,RNU4-2,RNU4-1,RNVU1-18,RNU1-3,RNU1-2,RNU1-1,CHERP,PRPF8,FUS,LUC7L3,SRRM4,HNRNPD,HSPA8,IK,NOVA1,NOVA2,RNU12,PCBP1,PCBP2,RNU4ATAC,RNU6ATAC,RNVU1-15,RNVU1-14,RNU6-9,RNVU1-20,RNU6-7,RNU6-8,RNVU1-6,POLR2A,RNU6-2,RNU1-4,ZMAT2,ESRP2,SRSF5,SNRPD1,SNRPD2,SON,SRRM2,SF1,HNRNPA3
GO: Biological Process	GO:0001666	response to hypoxia	4.787e-05	0.4277	0.00146	0.01412	50	388	AHCY,AK4,ALDH3A1,VASN,PDLIM1,CD38,CREBBP,DPP4,ECE1,EDN1,EDNRA,EGR1,EP300,EPAS1,ANKRD1,COX4I2,HK2,HMOX1,ICAM1,IL18,KCNMA1,MECP2,MMP2,HIPK2,MT-CYB,MT-ND4,MYC,NF1,NOS1,OPRD1,PDK1,PLAT,PLAU,PML,PPARD,EGLN3,RYR2,SLC8A1,SLC9A1,SRC,TERC,SIRT4,TGFB1,TGFB2,TLR2,UCP2,VCAM1,SDIM1,FMN2,CXCR4
GO: Biological Process	GO:0000377	RNA splicing, via transesterification reactions with bulged adenosine as nucleophile	4.787e-05	0.4277	0.00146	0.01412	50	388	RBM24,C1QBP,ELAVL1,SF3A1,ZBTB7A,RNU11,RNU5E-1,RNU5D-1,RNU5A-1,RNU5B-1,RNU4-2,RNU4-1,RNVU1-18,RNU1-3,RNU1-2,RNU1-1,CHERP,PRPF8,FUS,LUC7L3,SRRM4,HNRNPD,HSPA8,IK,NOVA1,NOVA2,RNU12,PCBP1,PCBP2,RNU4ATAC,RNU6ATAC,RNVU1-15,RNVU1-14,RNU6-9,RNVU1-20,RNU6-7,RNU6-8,RNVU1-6,POLR2A,RNU6-2,RNU1-4,ZMAT2,ESRP2,SRSF5,SNRPD1,SNRPD2,SON,SRRM2,SF1,HNRNPA3
GO: Biological Process	GO:0099072	regulation of postsynaptic membrane neurotransmitter receptor levels	4.841e-05	0.4326	0.001471	0.01423	19	96	LGI1,DAG1,ARHGAP44,IQSEC1,DNM1,DRD4,CACNG8,CACNG7,CACNG2,CACNG5,CACNG4,RAPGEF4,GSK3B,SHISA6,CLSTN1,IQSEC2,VAMP2,PIP5K1C,NPTXR
GO: Biological Process	GO:1905114	cell surface receptor signaling pathway involved in cell-cell signaling	5.089e-05	0.4547	0.001536	0.01486	82	734	FZD7,FZD8,NLGN2,RNF213,CPZ,TNRC6C,TNKS,BCL9,SHISA7,TBX18,LATS1,CD44,ALPK2,CHRM2,CHRM3,CHRM5,COL1A1,SOX7,MED12,SHANK1,DRD4,CELSR3,CELSR2,EGR1,HRH4,GREM1,MARK2,SEZ6,TMEM88,APC2,DACT1,YAP1,GPC5,FGFR2,FOLR1,ZBED3,CACNG5,CACNG4,AGO2,GATA3,GNAO1,GRIK5,GRIN2C,GRIN2D,GSK3B,SHISA6,IGFBP4,JUP,LRP1,LRP4,MECP2,NPAS4,MYC,BCL9L,ROR2,WNT4,NLGN3,SSH1,LRRK1,RYR2,ZNF703,SFRP4,FERMT1,SIX3,SKI,SHANK2,SMARCA4,IGSF9B,…
GO: Biological Process	GO:0045934	negative regulation of nucleobase-containing compound metabolic process	5.12e-05	0.4575	0.001536	0.01486	154	1573	ARID1A,GATAD2B,SCAF4,FZD8,BEND6,AEBP1,UXT,TSHZ3,PHF12,BHLHE40,KLF7,ZFHX3,TNKS,RERE,RBM24,BOLL,BMPR2,C1QBP,FOXK1,TMPRSS6,RUNX1T1,TBX18,SAMD11,CD36,CD38,NOSTRIN,RPL23,ISX,NR1D1,CREBBP,NCOR2,FOXP4,CUX1,SCRT1,HDAC4,DACH1,SOX7,ATN1,PAM16,NUPR1,EDN1,KLF16,EGR1,EIF4A2,SORBS3,ELAVL1,TRPV4,ELK4,GREM1,EP300,EPAS1,ETV6,PHF21A,DACT1,ZBTB7A,YAP1,FGFR2,FOXM1,SEMA4D,ANKRD1,DOT1L,SUFU,SIX2,GATA3,PPP1R13L,GJA1,GL…
GO: Biological Process	GO:0035296	regulation of tube diameter	5.123e-05	0.4577	0.001536	0.01486	29	183	ACTA2,ADORA2B,AGTR1,PDE5A,AVPR1B,BDKRB2,BMPR2,CACNA1G,CACNA1C,CD38,CHRM3,DBH,ACE,ECE1,EDN1,EDNRA,F2RL1,GJA1,HMOX1,HRH1,ICAM1,KCNMA1,MMP2,NOS1,NPPB,PPARD,PTGER3,SLC8A1,VIP
GO: Biological Process	GO:0097746	regulation of blood vessel diameter	5.123e-05	0.4577	0.001536	0.01486	29	183	ACTA2,ADORA2B,AGTR1,PDE5A,AVPR1B,BDKRB2,BMPR2,CACNA1G,CACNA1C,CD38,CHRM3,DBH,ACE,ECE1,EDN1,EDNRA,F2RL1,GJA1,HMOX1,HRH1,ICAM1,KCNMA1,MMP2,NOS1,NPPB,PPARD,PTGER3,SLC8A1,VIP
GO: Biological Process	GO:0042981	regulation of apoptotic process	5.205e-05	0.465	0.001555	0.01505	171	1779	AGTR1,NME5,SRPX,ALK,BIRC3,FAS,ARHGDIA,AKR1C3,PDE5A,IRS2,BCL2A1,BDKRB2,NRP1,SYNGAP1,ALDH1A2,SPHK1,C1QBP,SOCS3,CASP2,CASP4,CBL,LATS1,CD38,CD44,ALPK2,TIAF1,SLIT2,CLU,G0S2,ZNF385A,CREBBP,CLIP3,HDAC4,INTS1,DBH,ACE,SOX7,PAM16,NUPR1,EDN1,EDNRA,RPS27L,EGR1,EGR3,GREM1,EP300,EYA4,PAK4,ZBTB7A,FAP,YAP1,FGFR2,AGAP2,SEMA4D,IL31RA,ANP32B,ANKRD1,SYVN1,GATA3,B4GALT1,GJA1,ERP29,BEX2,COPS5,GRIK5,GSK3B,HTT,HMOX1,ALX…
GO: Biological Process	GO:0036293	response to decreased oxygen levels	5.345e-05	0.4776	0.001592	0.0154	51	400	AHCY,AK4,ALDH3A1,VASN,CBL,PDLIM1,CD38,CREBBP,DPP4,ECE1,EDN1,EDNRA,EGR1,EP300,EPAS1,ANKRD1,COX4I2,HK2,HMOX1,ICAM1,IL18,KCNMA1,MECP2,MMP2,HIPK2,MT-CYB,MT-ND4,MYC,NF1,NOS1,OPRD1,PDK1,PLAT,PLAU,PML,PPARD,EGLN3,RYR2,SLC8A1,SLC9A1,SRC,TERC,SIRT4,TGFB1,TGFB2,TLR2,UCP2,VCAM1,SDIM1,FMN2,CXCR4
GO: Biological Process	GO:0061061	muscle structure development	5.381e-05	0.4808	0.001597	0.01546	86	780	ARID1A,FZD7,ALPK3,TSHZ3,ZFHX3,RBM24,ATP2A2,BCL9,FOXK1,TBX18,PDLIM1,ALPK2,CACNA2D2,COL3A1,CRHR2,HDAC4,MAML1,DCN,HBEGF,NUPR1,EDN1,HIVEP3,EGR1,EGR3,GREM1,EP300,EPAS1,EVC,YAP1,FGFR2,WFIKKN1,ANKRD1,VAMP5,DNER,GJA1,GSK3B,OLFM2,HLF,ALX4,IGF2,IL18,KIT,LAMA5,LIF,RBPMS2,PLEKHM3,MECP2,MEF2D,MYC,BCL9L,MYH11,FGFRL1,NF1,NOS1,PAX5,WNT4,MOV10L1,PKP2,PLAGL1,PMP22,PPARD,ANKRD33,MIR24-2,PROX1,RARA,RYR2,EHD2,SKI,SLC…
GO: Biological Process	GO:0050769	positive regulation of neurogenesis	5.457e-05	0.4876	0.001607	0.01554	69	592	BEND6,NLGN2,ALK,ISLR2,ARHGDIA,DUOXA1,NRP1,BMPR2,SPHK1,SLIT2,TENM4,CUX1,DAG1,BRINP1,DCC,ACE,SHANK1,EEF1A1,CACNG7,MEGF8,MARK2,EP300,SEZ6,SEMA3A,SEMA4D,ANKRD1,TTBK1,GSK3B,IGF1R,IL1B,ITGA6,KIT,L1CAM,LIF,LRP1,MAP1B,MECP2,MIF,MYC,NEUROD2,NF1,NME1,NTRK3,SYT2,NLGN3,SERPINE2,PLXNA2,PLXNB3,PROX1,PTPRF,RARA,RET,PLXNA3,SHANK2,TENM3,SPEN,SOX11,ZNF609,CRTC1,ADNP,TGFB1,TIMP2,TLR2,TP73,CREB3L2,VIM,P2RY12,WNT5A,C…
GO: Biological Process	GO:0010562	positive regulation of phosphorus metabolic process	5.466e-05	0.4884	0.001607	0.01554	129	1277	ACTA2,FZD7,FZD8,ADORA2B,RPTOR,ALK,ANXA2,ANXA2P2,LMO4,FAS,PDE5A,ATP2B4,CCNK,NRP1,KSR1,BMPR2,SPHK1,CDK5R2,SOCS3,GPRC5A,LATS1,CD36,CD44,CLU,PRKD2,MAP3K8,CRHR2,CLIP3,CSPG4,DAG1,DCC,ACE,DRD4,HBEGF,DUSP7,NUPR1,EDN1,EDNRA,EGR1,SORBS3,TRPV4,GREM1,MARK2,EP300,PLCE1,PAK4,F2RL1,SEMA3A,FGFR2,GPNMB,FGR,AGAP2,SEMA4D,IL31RA,GAP43,TTBK1,ERP29,GSK3B,HRH1,NDST1,ICAM1,TRIM5,IGF1R,IGF2,IGFBP4,IL1B,IL18,ITGA6,KIT,LIF…
GO: Biological Process	GO:0045937	positive regulation of phosphate metabolic process	5.466e-05	0.4884	0.001607	0.01554	129	1277	ACTA2,FZD7,FZD8,ADORA2B,RPTOR,ALK,ANXA2,ANXA2P2,LMO4,FAS,PDE5A,ATP2B4,CCNK,NRP1,KSR1,BMPR2,SPHK1,CDK5R2,SOCS3,GPRC5A,LATS1,CD36,CD44,CLU,PRKD2,MAP3K8,CRHR2,CLIP3,CSPG4,DAG1,DCC,ACE,DRD4,HBEGF,DUSP7,NUPR1,EDN1,EDNRA,EGR1,SORBS3,TRPV4,GREM1,MARK2,EP300,PLCE1,PAK4,F2RL1,SEMA3A,FGFR2,GPNMB,FGR,AGAP2,SEMA4D,IL31RA,GAP43,TTBK1,ERP29,GSK3B,HRH1,NDST1,ICAM1,TRIM5,IGF1R,IGF2,IGFBP4,IL1B,IL18,ITGA6,KIT,LIF…
GO: Biological Process	GO:0048588	developmental cell growth	5.496e-05	0.4911	0.00161	0.01558	39	279	ULK1,ISLR2,NRP1,BMPR2,SLIT2,AUTS2,SEMA3E,DCC,EDN1,SEMA3D,CACNG7,MEGF8,EP300,SEMA3A,SEMA4D,SEMA3C,GSK3B,ITGA4,L1CAM,LRP1,MAP1B,MECP2,NTRK3,SYT2,NLGN3,MIR24-2,PTPRS,PLXNA3,SLIT1,SLIT3,FSTL4,ADNP,TNR,FLRT3,FLRT1,WNT5A,RAPH1,CXCR4,KMT2D
GO: Biological Process	GO:0014033	neural crest cell differentiation	5.618e-05	0.502	0.001641	0.01587	19	97	PHACTR4,NRP1,ALDH1A2,SEMA3E,RDH10,EDN1,EDNRA,SEMA3D,SEMA3A,SEMA4D,SEMA3C,FOLR1,GBX2,LAMA5,KITLG,CYP26C1,RET,SOX11,ALX1
GO: Biological Process	GO:0050922	negative regulation of chemotaxis	5.661e-05	0.5058	0.001645	0.01591	15	66	NRP1,SLIT2,SEMA3E,SEMA3D,GREM1,SEMA3A,SEMA4D,SEMA3C,GPR18,MIF,CCL2,PLXNA3,SLIT1,WNT5A,SLAMF8
GO: Biological Process	GO:0035150	regulation of tube size	5.669e-05	0.5065	0.001645	0.01591	29	184	ACTA2,ADORA2B,AGTR1,PDE5A,AVPR1B,BDKRB2,BMPR2,CACNA1G,CACNA1C,CD38,CHRM3,DBH,ACE,ECE1,EDN1,EDNRA,F2RL1,GJA1,HMOX1,HRH1,ICAM1,KCNMA1,MMP2,NOS1,NPPB,PPARD,PTGER3,SLC8A1,VIP
GO: Biological Process	GO:0033993	response to lipid	5.968e-05	0.5332	0.001726	0.0167	105	999	ABCA2,ARID1A,FZD7,AGTR1,ALDH3A1,ANXA3,FAS,AKR1C3,ATP1A3,ATP2A2,ALDH1A2,ZFP36L2,CBL,LATS1,CD14,CD36,CD38,CDO1,SLIT2,CLU,COL1A1,NR1D1,NCOR2,DAG1,BRINP1,SIRPA,DCN,ACE,AKR1C2,EDN1,EDNRA,TRPV4,EP300,ZBTB7A,YAP1,SPON2,FGFR2,PRPF8,CATSPER1,ANKRD1,GJA1,HNF4G,HNMT,HNRNPD,HPGD,TNC,ICAM1,TRIM5,IGF2R,IGFBP7,IL1B,IL18,KCNMA1,MAP1B,MEST,MGST1,MIF,MMP2,MSX2,MAPK15,NPAS4,NCF2,NME1,NODAL,NOS1,NTRK3,P2RY4,SERPINE1…
GO: Biological Process	GO:2000241	regulation of reproductive process	6.114e-05	0.5463	0.001762	0.01705	30	194	ARHGDIB,PDE5A,C1QBP,HDAC4,DRD4,NUPR1,SEMA3A,AGO2,B4GALT1,GRB14,IGF1R,IL18,INSL3,LIF,MSX2,MAPK15,NODAL,WNT4,PLAT,PLAU,PRKACA,PTGDS,PTGER4,LRRK1,SHB,SRC,STXBP1,PHLDA2,VIP,WNT5A
GO: Biological Process	GO:0045892	negative regulation of transcription, DNA-templated	6.179e-05	0.5521	0.001774	0.01716	132	1316	ARID1A,GATAD2B,SCAF4,FZD8,AEBP1,UXT,TSHZ3,PHF12,BHLHE40,KLF7,ZFHX3,C1QBP,FOXK1,TMPRSS6,RUNX1T1,TBX18,SAMD11,CD36,CD38,NOSTRIN,RPL23,ISX,NR1D1,CREBBP,NCOR2,FOXP4,CUX1,SCRT1,HDAC4,DACH1,SOX7,ATN1,EDN1,KLF16,EGR1,SORBS3,TRPV4,ELK4,GREM1,EP300,EPAS1,ETV6,PHF21A,DACT1,ZBTB7A,FGFR2,FOXM1,SEMA4D,ANKRD1,DOT1L,SUFU,SIX2,GATA3,PPP1R13L,GLIS2,KCNQ1OT1,GPS2,BAZ2A,HCFC1,BACH2,HSF4,HSPA8,ID4,IGF2,ZFHX2,IL1B,SC…
GO: Biological Process	GO:0009890	negative regulation of biosynthetic process	6.193e-05	0.5534	0.001774	0.01716	172	1797	ARID1A,GATAD2B,SCAF4,FZD8,ADORA2B,BEND6,AEBP1,UXT,TSHZ3,PHF12,TRIM71,TNRC6C,BHLHE40,KHSRP,KLF7,AKR1C3,ZFHX3,RERE,RBM24,ATP2B4,CEACAM1,BMPR2,ZFP36L2,SPHK1,C1QBP,FOXK1,TMPRSS6,RUNX1T1,TBX18,SAMD11,CD36,CD38,NOSTRIN,RPL23,ITM2A,ISX,NR1D1,CREBBP,NCOR2,FOXP4,SOGA1,CUX1,SCRT1,HDAC4,DACH1,SIRPA,SOX7,ATN1,HBEGF,EDN1,EEF1A1,KLF16,EGR1,EIF4A2,SORBS3,TRPV4,ELK4,GREM1,EP300,EPAS1,ETV6,PHF21A,DACT1,ZBTB7A,YAP…
GO: Biological Process	GO:0008380	RNA splicing	6.245e-05	0.558	0.001781	0.01723	58	476	KHSRP,RBM24,C1QBP,SCAF1,RNF113B,ELAVL1,SF3A1,ARL6IP4,ZBTB7A,RNU11,RNU5E-1,RNU5D-1,RNU5A-1,RNU5B-1,RNU4-2,RNU4-1,RNVU1-18,RNU1-3,RNU1-2,RNU1-1,CHERP,PRPF8,FUS,LUC7L3,SRRM4,HNRNPD,HSPA8,IK,RBM20,NOVA1,NOVA2,RNU12,PCBP1,PCBP2,FAM98B,RNU4ATAC,RNU6ATAC,RNVU1-15,RNVU1-14,RNU6-9,RNVU1-20,RNU6-7,RNU6-8,RNVU1-6,POLR2A,RNU6-2,HNRNPA1L2,USB1,RNU1-4,ZMAT2,ESRP2,SRSF5,SNRPD1,SNRPD2,SON,SRRM2,SF1,HNRNPA3
GO: Biological Process	GO:0050679	positive regulation of epithelial cell proliferation	6.259e-05	0.5593	0.001781	0.01723	34	232	FZD7,ADORA2B,RPTOR,AGTR1,NRP1,BNC1,BMPR2,TBX18,PRKD2,EPPK1,EGR3,FGFR2,AGAP2,B4GALT1,HAS2,HMOX1,IGF2,ITGA4,MYC,NF1,NME1,NODAL,NOTCH2,IQGAP3,PLXNB3,PROX1,HTRA1,ESRP2,CCL2,ZNF703,SOX11,TGFB1,VIP,WNT5A
GO: Biological Process	GO:0006954	inflammatory response	6.287e-05	0.5618	0.001781	0.01723	88	806	ADORA2B,AGTR1,AHCY,BIRC3,DUOXA1,SERPINC1,PDE5A,BDKRB2,SPHK1,IL33,SOCS3,CASP4,CD14,CD36,CD44,CDO1,SLIT2,CLU,ACKR2,CMKLR1,NR1D1,CSPG4,HDAC4,SIRPA,ACE,NUPR1,EDNRA,HRH4,TRPV4,F2RL1,IL31RA,CXCR6,GATA3,B4GALT1,GJA1,TTBK1,GPS2,GPX2,HMOX1,HRH1,HSPG2,NDST1,ICAM1,IGFBP4,IL1B,IL18,ITGB6,KIT,LRP1,MEP1B,MIF,ABCC1,NEAT1,NOTCH2,SERPINE1,PER1,PMP22,PPARD,PTGER3,PTGER4,PTGFR,PTGIR,PTX3,CXCL17,TNFAIP8L2,CCL2,MIR76…
GO: Biological Process	GO:0097107	postsynaptic density assembly	6.3e-05	0.5629	0.001781	0.01723	8	21	NLGN2,LRFN1,NRXN2,SHANK1,LRRC4B,NTRK3,PTPRS,SHANK2
GO: Biological Process	GO:0010941	regulation of cell death	6.353e-05	0.5677	0.001791	0.01733	186	1969	AGTR1,NME5,SRPX,ULK1,ALK,BIRC3,FAS,ARHGDIA,MARK4,AKR1C3,PDE5A,IRS2,BCL2A1,BDKRB2,NRP1,SYNGAP1,ALDH1A2,SPHK1,C1QBP,SOCS3,CASP2,CASP4,CBL,LATS1,CD36,CD38,CD44,ALPK2,TIAF1,SLIT2,CLU,G0S2,PM20D1,ZNF385A,CREBBP,CLIP3,HDAC4,INTS1,DBH,DCC,ACE,SOX7,PAM16,NUPR1,EDN1,EDNRA,RPS27L,EEF1A1,EGR1,EGR3,GREM1,EP300,EYA4,PAK4,ZBTB7A,FAP,YAP1,FGFR2,GPNMB,AGAP2,SEMA4D,IL31RA,ANP32B,ANKRD1,SYVN1,GATA3,B4GALT1,GJA1,GP…
GO: Biological Process	GO:0071774	response to fibroblast growth factor	6.45e-05	0.5763	0.00181	0.01751	26	158	TRIM71,ZFP36L2,CBL,CD44,COL1A1,PRKD2,EGR3,FGFR2,GATA3,NDST1,TNC,KCNC1,SPRED2,FGFRL1,WNT4,POLR2A,ESRP2,CCL2,SOS1,SMOC2,HHIP,FLRT3,FLRT1,WNT5A,ZFP36,SPRY4
GO: Biological Process	GO:0010935	regulation of macrophage cytokine production	6.461e-05	0.5773	0.00181	0.01751	7	16	CD36,SPON2,TGFB1,TGFB2,TLR2,TLR4,WNT5A
GO: Biological Process	GO:0070482	response to oxygen levels	6.961e-05	0.622	0.001942	0.01879	53	425	AHCY,AK4,ALDH3A1,VASN,FAS,CBL,PDLIM1,CD38,COL1A1,CREBBP,DPP4,ECE1,EDN1,EDNRA,EGR1,EP300,EPAS1,ANKRD1,COX4I2,HK2,HMOX1,ICAM1,IL18,KCNMA1,MECP2,MMP2,HIPK2,MT-CYB,MT-ND4,MYC,NF1,NOS1,OPRD1,PDK1,PLAT,PLAU,PML,PPARD,EGLN3,RYR2,SLC8A1,SLC9A1,SRC,TERC,SIRT4,TGFB1,TGFB2,TLR2,UCP2,VCAM1,SDIM1,FMN2,CXCR4
GO: Biological Process	GO:0031401	positive regulation of protein modification process	6.978e-05	0.6235	0.001942	0.01879	137	1379	ACTA2,FZD7,FZD8,ADORA2B,RPTOR,ALK,ANXA2,ANXA2P2,BIRC3,FAS,PDE5A,ATP2B4,CCNK,NRP1,KSR1,BMPR2,SPHK1,CDK5R2,SOCS3,GPRC5A,LATS1,CD36,CD44,CLU,PRKD2,MAP3K8,CRHR2,NCOR2,CLIP3,CSPG4,AUTS2,HDAC4,DAG1,DCC,ACE,GNL3,DRD4,HBEGF,DUSP7,HUWE1,NUPR1,EDN1,EDNRA,EGR1,SORBS3,TRPV4,GREM1,MARK2,EP300,PLCE1,PAK4,F2RL1,SEMA3A,FGFR2,GPNMB,AGAP2,SEMA4D,IL31RA,GAP43,GATA3,TTBK1,ERP29,GSK3B,NDST1,ICAM1,TRIM5,IGF1R,IGF2,IGF…
GO: Biological Process	GO:0055123	digestive system development	7.191e-05	0.6425	0.001995	0.01931	26	159	DCHS1,ALDH1A2,COL3A1,FOXP4,MEGF8,EPHB3,DACT1,FGFR2,SIX2,ALX4,IGF1R,IGF2,ITGA6,KIT,RBPMS2,NODAL,RET,SCT,SOX11,PDGFC,TCF7,TGFB1,TGFB2,TP73,WNT5A,VANGL2
GO: Biological Process	GO:0010720	positive regulation of cell development	7.337e-05	0.6555	0.00203	0.01964	77	686	BEND6,NLGN2,ALK,ISLR2,ARHGDIA,DUOXA1,PDE5A,NRP1,BMPR2,SPHK1,C1QBP,SLIT2,TENM4,CUX1,MYADM,DAG1,BRINP1,DCC,ACE,SHANK1,EDN1,EEF1A1,CACNG7,MEGF8,MARK2,EP300,SEZ6,SEMA3A,SEMA4D,SEMA3C,ANKRD1,TTBK1,GSK3B,HAS2,HOXD11,IGF1R,IL1B,ITGA6,KIT,L1CAM,LIF,LRP1,MAP1B,MECP2,MIF,MYC,NEDD9,NEUROD2,NF1,NME1,NTRK3,SYT2,NLGN3,SERPINE2,PLXNA2,PLXNB3,PROX1,PTPRF,RARA,RET,PLXNA3,SHANK2,TENM3,SPEN,SOX11,ZNF609,CRTC1,ADNP,…
GO: Biological Process	GO:0048843	negative regulation of axon extension involved in axon guidance	7.408e-05	0.6619	0.002031	0.01965	9	27	NRP1,SEMA3E,SEMA3D,SEMA3A,SEMA4D,SEMA3C,PLXNA3,SLIT1,WNT5A
GO: Biological Process	GO:0048015	phosphatidylinositol-mediated signaling	7.415e-05	0.6625	0.002031	0.01965	30	196	NYAP2,IRS2,CEACAM1,C1QBP,CBL,DCN,EDN1,PLCE1,F2RL1,FGR,AGAP2,SEMA4D,GATA3,HCST,IGF1R,IGF2,IL18,KIT,NF1,NTRK3,SERPINE2,PIK3C2B,PIK3CB,PPARD,RARA,UNC5B,SRC,PDGFC,PIP5K1C,TGFB2
GO: Biological Process	GO:0021915	neural tube development	7.415e-05	0.6625	0.002031	0.01965	30	196	ARID1A,TRIM71,LMO4,PHACTR4,DCHS1,ALDH1A2,MED12,DACT1,SEMA3C,FOLR1,SUFU,GBX2,NF1,NODAL,PLXNA2,PRKACA,PROX1,PTCH1,RARA,RPS7,SALL2,SKI,SOX11,TCF7,TGFB1,TGFB2,SSBP3,WNT5A,VANGL2,ALX1
GO: Biological Process	GO:0061082	myeloid leukocyte cytokine production	7.431e-05	0.664	0.002031	0.01965	10	33	CD36,SPON2,HMOX1,KIT,MIF,TGFB1,TGFB2,TLR2,TLR4,WNT5A
GO: Biological Process	GO:0016049	cell growth	7.8e-05	0.697	0.002124	0.02055	67	577	RPTOR,AGTR1,ULK1,ISLR2,CEACAM1,NRP1,BMPR2,SPHK1,CD38,CD44,LGI1,SLIT2,AUTS2,SEMA3E,SERTAD2,DCC,HBEGF,EDN1,SEMA3D,CACNG7,MEGF8,GREM1,EP300,PLCE1,PAK4,SEMA3A,SEMA4D,SEMA3C,DNPH1,GJA1,GSK3B,RERG,IGFBP4,IGFBP7,ITGA4,L1CAM,LRP1,MAP1B,MECP2,NPPB,NTRK3,SYT2,NLGN3,SERPINE2,PML,PPARD,MIR24-2,CDHR2,PTPRS,RRAD,PLXNA3,CLSTN1,SLC9A1,SLIT1,SLIT3,SMARCA4,FSTL4,ADNP,TGFB1,TGFB2,TNR,FLRT3,FLRT1,WNT5A,RAPH1,CXCR4,K…
GO: Biological Process	GO:0031644	regulation of nervous system process	7.82e-05	0.6987	0.002124	0.02055	28	178	NLGN2,SHISA7,TENM4,DAG1,SHANK1,DRD4,EDN1,CACNG5,CACNG4,RAPGEF4,GRIN2D,GSK3B,SHISA6,ZFHX2,KCNC4,NOS1,OPRD1,NLGN3,SSH1,TMEM100,SLC9A1,SHANK2,IGSF9B,SRC,NPTXR,TLR4,TNR,VIP
GO: Biological Process	GO:0048144	fibroblast proliferation	7.851e-05	0.7015	0.002126	0.02057	21	116	ANXA2,ANXA2P2,SPHK1,KMT2C,DACH1,NUPR1,EDNRA,FBLN1,MIF,MYC,NF1,SERPINE1,PML,RPS3A,SKI,SP2,PDGFC,FBRS,TGFB1,WNT5A,ZMIZ1
GO: Biological Process	GO:0120161	regulation of cold-induced thermogenesis	8.832e-05	0.7891	0.00237	0.02293	24	143	CD36,CMKLR1,G0S2,NR1D1,ZNF516,DBH,DYNC1H1,EPAS1,GJA1,ADAMTS5,IGF1R,IL18,CNOT3,NOVA1,NOVA2,KSR2,SCD,ZNF423,KDM6B,PDGFC,TLE3,TLR4,UCP2,CXCR4
GO: Biological Process	GO:0003206	cardiac chamber morphogenesis	8.832e-05	0.7891	0.00237	0.02293	24	143	NRP1,BMPR2,SLIT2,FGFR2,SEMA3C,GATA3,PPP1R13L,MSX2,FGFRL1,NOTCH2,PKP2,PROX1,RARA,RYR2,SLIT3,SMARCA4,SOS1,SOX11,TGFB1,TGFB2,TNNT2,TPM1,WNT5A,VANGL2
GO: Biological Process	GO:0106106	cold-induced thermogenesis	8.832e-05	0.7891	0.00237	0.02293	24	143	CD36,CMKLR1,G0S2,NR1D1,ZNF516,DBH,DYNC1H1,EPAS1,GJA1,ADAMTS5,IGF1R,IL18,CNOT3,NOVA1,NOVA2,KSR2,SCD,ZNF423,KDM6B,PDGFC,TLE3,TLR4,UCP2,CXCR4
GO: Biological Process	GO:0006027	glycosaminoglycan catabolic process	8.865e-05	0.7921	0.002371	0.02294	14	61	LYG2,CD44,VCAN,NCAN,CSPG4,SDC3,DCN,GPC5,HSPG2,IDS,STAB2,SLC9A1,TGFB1,AGRN
GO: Biological Process	GO:0035235	ionotropic glutamate receptor signaling pathway	8.896e-05	0.7949	0.002373	0.02296	17	84	NLGN2,ANXA3,ATP1A3,SHISA7,SHANK1,CACNG8,CACNG7,CACNG2,CACNG5,CACNG4,GRIK5,GRIN2C,GRIN2D,SHISA6,NLGN3,CCL2,SHANK2
GO: Biological Process	GO:0031327	negative regulation of cellular biosynthetic process	9.002e-05	0.8044	0.002394	0.02316	168	1761	ARID1A,GATAD2B,SCAF4,FZD8,BEND6,AEBP1,UXT,TSHZ3,PHF12,TRIM71,TNRC6C,BHLHE40,KHSRP,KLF7,AKR1C3,ZFHX3,RERE,RBM24,ATP2B4,CEACAM1,BMPR2,ZFP36L2,SPHK1,C1QBP,FOXK1,TMPRSS6,RUNX1T1,TBX18,SAMD11,CD36,CD38,NOSTRIN,RPL23,ITM2A,ISX,NR1D1,CREBBP,NCOR2,FOXP4,SOGA1,CUX1,SCRT1,HDAC4,DACH1,SIRPA,SOX7,ATN1,HBEGF,EDN1,KLF16,EGR1,EIF4A2,SORBS3,TRPV4,ELK4,GREM1,EP300,EPAS1,ETV6,PHF21A,DACT1,ZBTB7A,YAP1,FGFR2,FOXM1,S…
GO: Biological Process	GO:0001558	regulation of cell growth	9.504e-05	0.8492	0.00252	0.02438	59	494	RPTOR,AGTR1,ULK1,ISLR2,CEACAM1,NRP1,BMPR2,SPHK1,CD38,CD44,LGI1,SLIT2,SEMA3E,SERTAD2,DCC,HBEGF,EDN1,SEMA3D,CACNG7,MEGF8,GREM1,EP300,PLCE1,PAK4,SEMA3A,SEMA4D,SEMA3C,DNPH1,GJA1,GSK3B,RERG,IGFBP4,IGFBP7,L1CAM,LRP1,MAP1B,MECP2,NPPB,NTRK3,SYT2,SERPINE2,PML,PPARD,CDHR2,PTPRS,RRAD,PLXNA3,CLSTN1,SLC9A1,SLIT1,SLIT3,SMARCA4,FSTL4,ADNP,TGFB1,TGFB2,TNR,WNT5A,CXCR4
GO: Biological Process	GO:0072006	nephron development	9.892e-05	0.8838	0.002615	0.0253	26	162	ACTA2,AGTR1,DCHS1,PROM1,CD44,COL4A4,EGR1,GREM1,PLCE1,YAP1,SIX2,GATA3,HOXD11,LAMA5,LIF,MYC,NID1,NOTCH2,NOTCH3,WNT4,PTCH1,KIF26B,RET,TFAP2B,TGFB1,VANGL2
GO: Biological Process	GO:0061158	3'-UTR-mediated mRNA destabilization	0.000103	0.9203	0.002715	0.02626	7	17	TRIM71,KHSRP,RBM24,ZFP36L2,HNRNPD,UPF1,ZFP36
GO: Biological Process	GO:0043525	positive regulation of neuron apoptotic process	0.0001038	0.9277	0.00272	0.02632	17	85	FAS,CASP2,HDAC4,NUPR1,EGR1,GRIK5,GSK3B,IL1B,IL18,KCNMA1,NCF2,NF1,PPP2R2B,PTPRF,TFAP2B,TGFB2,AGRN
GO: Biological Process	GO:0030193	regulation of blood coagulation	0.0001038	0.9277	0.00272	0.02632	17	85	ANXA2,ANXA2P2,SERPINC1,CEACAM1,TMPRSS6,CD36,EDN1,F2RL1,FAP,GP1BA,SERPINE1,SERPINE2,PLAT,PLAU,PLEK,PTGER3,TLR4
GO: Biological Process	GO:0048565	digestive tract development	0.0001105	0.9872	0.002883	0.0279	24	145	DCHS1,ALDH1A2,COL3A1,FOXP4,MEGF8,EPHB3,DACT1,FGFR2,SIX2,ALX4,ITGA6,KIT,RBPMS2,NODAL,RET,SCT,SOX11,PDGFC,TCF7,TGFB1,TGFB2,TP73,WNT5A,VANGL2
GO: Biological Process	GO:0003158	endothelium development	0.0001107	0.9889	0.002883	0.0279	25	154	ANXA2,ANXA2P2,CEACAM1,NRP1,BMPR2,COL4A4,PRKD2,MYADM,F2RL1,FASN,GJA1,GJA4,HAPLN2,ICAM1,IL1B,LAMA5,PROX1,PTPRS,TMEM100,SCUBE1,FOXJ2,KDM6B,COL18A1,CXCR4,ADAMTS12
GO: Biological Process	GO:0098751	bone cell development	0.0001122	1	0.002907	0.02812	11	41	ANXA2,ANXA2P2,ZNF385A,WASF2,EP300,FLI1,KIT,NOTCH2,SIGLEC15,LRRK1,SRC
GO: Biological Process	GO:0031076	embryonic camera-type eye development	0.0001122	1	0.002907	0.02812	11	41	ARID1A,PHACTR4,ALDH1A2,RDH10,PPP1R13L,HIPK2,PROX1,RARA,SIX3,SOX11,WNT5A
GO: Biological Process	GO:0099173	postsynapse organization	0.0001129	1	0.002916	0.02821	31	210	NLGN2,LRFN1,NRP1,SYNGAP1,SHISA7,ARHGAP33,NRXN2,ARHGAP44,SHANK1,FARP1,WASF2,EPHB3,GAP43,RAPGEF4,HSPA8,SHISA6,IGF1R,LRRC4B,LRP4,NTRK3,NLGN3,SSH1,PTPRF,PTPRS,LRRTM4,SHANK2,LRRC4,SRCIN1,NPTXR,AGRN,WNT5A
GO: Biological Process	GO:0014909	smooth muscle cell migration	0.0001148	1	0.002956	0.0286	21	119	NRP1,SLIT2,HDAC4,ACE,DRD4,EGR1,RAPGEF4,HAS2,IL18,LRP1,MIF,MYC,SERPINE1,SSH1,PLAT,PLAU,PPARD,MIR218-2,PTGER4,SRC,TPM1
GO: Biological Process	GO:0033674	positive regulation of kinase activity	0.0001155	1	0.002965	0.02869	73	651	FZD8,ADORA2B,RPTOR,ALK,LMO4,PDE5A,ATP2B4,CCNK,CDK5R2,GPRC5A,CD44,CLU,MAP3K8,CRHR2,CSPG4,DAG1,ACE,DRD4,DUSP7,EDN1,EDNRA,EGR1,GREM1,MARK2,PLCE1,PAK4,GPNMB,FGR,AGAP2,GAP43,TTBK1,ERP29,IGF1R,IGF2,IL1B,IL18,KIT,LRP1,KITLG,MIF,MAP3K9,MUC20,GADD45B,NEDD9,NTRK3,ROR2,PAK2,PIK3CB,IQGAP3,PRKACA,PROX1,CXCL17,RET,RPS3,GPRC5D,CCL21,SRC,GPRC5C,PDGFC,DOK7,SRCIN1,ADNP,TGFB1,TGFB2,TLR4,AGRN,TP73,UBE2V1,P2RY12,WNT5…
GO: Biological Process	GO:0007612	learning	0.000116	1	0.00297	0.02873	28	182	ASIC1,ATP1A3,SYNGAP1,CACNA1C,NRXN2,DBH,SHANK1,DRD4,PPP1R1B,HTT,SYNPO,HRH1,KIT,MAP1A,MECP2,KMT2A,NPAS4,NEUROD2,NF1,NRGN,NLGN3,SCT,SLC8A2,SHANK2,CIC,CNTN2,TLR2,TNR
GO: Biological Process	GO:1901216	positive regulation of neuron death	0.0001194	1	0.003031	0.02933	22	128	FAS,CASP2,CLU,HDAC4,NUPR1,EGR1,GRIK5,GSK3B,IL1B,IL18,KCNMA1,NCF2,NF1,NOS1,SSH1,PPP2R2B,PTPRF,TFAP2B,TGFB2,TLR4,AGRN,WNT5A
GO: Biological Process	GO:0001952	regulation of cell-matrix adhesion	0.0001194	1	0.003031	0.02933	22	128	CAMSAP3,NRP1,CD36,ONECUT2,SEMA3E,DAG1,GREM1,GSK3B,JUP,LRP1,NF1,SERPINE1,WNT4,PIK3CB,PLAU,CCL21,FERMT1,SLC9A1,SRC,AJAP1,UTRN,PHLDB2
GO: Biological Process	GO:0006939	smooth muscle contraction	0.0001194	1	0.003031	0.02933	22	128	ACTA2,ADORA2B,TSHZ3,ATP2B4,BDKRB2,SPHK1,CACNA1G,CACNA1C,CD38,CHRM2,CHRM3,CNN1,EDN1,EDNRA,PLCE1,KCNMA1,KIT,MYH11,PTGER3,PTGER4,SLC8A1,SSTR2
GO: Biological Process	GO:1900046	regulation of hemostasis	0.0001208	1	0.003058	0.02959	17	86	ANXA2,ANXA2P2,SERPINC1,CEACAM1,TMPRSS6,CD36,EDN1,F2RL1,FAP,GP1BA,SERPINE1,SERPINE2,PLAT,PLAU,PLEK,PTGER3,TLR4
GO: Biological Process	GO:0098735	positive regulation of the force of heart contraction	0.0001278	1	0.003208	0.03104	4	5	NOS1,RYR2,SLC8A1,SLC9A1
GO: Biological Process	GO:0071798	response to prostaglandin D	0.0001278	1	0.003208	0.03104	4	5	AKR1C3,AKR1C2,TNC,PTGFR
GO: Biological Process	GO:0071799	cellular response to prostaglandin D stimulus	0.0001278	1	0.003208	0.03104	4	5	AKR1C3,AKR1C2,TNC,PTGFR
GO: Biological Process	GO:0010558	negative regulation of macromolecule biosynthetic process	0.0001282	1	0.003208	0.03104	162	1700	ARID1A,GATAD2B,SCAF4,FZD8,BEND6,AEBP1,UXT,TSHZ3,PHF12,TRIM71,TNRC6C,BHLHE40,KHSRP,KLF7,ZFHX3,RERE,RBM24,BMPR2,ZFP36L2,C1QBP,FOXK1,TMPRSS6,RUNX1T1,TBX18,SAMD11,CD36,CD38,NOSTRIN,RPL23,ITM2A,ISX,NR1D1,CREBBP,NCOR2,FOXP4,CUX1,SCRT1,HDAC4,DACH1,SOX7,ATN1,HBEGF,EDN1,KLF16,EGR1,EIF4A2,SORBS3,TRPV4,ELK4,GREM1,EP300,EPAS1,ETV6,PHF21A,DACT1,ZBTB7A,YAP1,FGFR2,FOXM1,SEMA4D,ANKRD1,DOT1L,SUFU,SIX2,AGO2,GATA3,…
GO: Biological Process	GO:1902307	positive regulation of sodium ion transmembrane transport	0.0001332	1	0.003325	0.03217	8	23	ANK3,ATP1B2,DRD4,NOS1,SLC9A1,CNKSR3,WNK1,WNK2
[truncated: 820 more rows]

## Sheet: Table S6
Table S6: Gene-Set Enrichment Analysis (GSEA) for genes dysregulated in both experiments
Category	ID	Name	p-value	q-value Bonferroni	q-value FDR B&H	q-value FDR B&Y	Hit Count in Query List	Hit Count in Genome	Hit in Query List
Enriched Biological Processes
[truncated: 822 more rows]
